# Supplementary material for: Cell diversity and plasticity during atrioventricular heart valve EMTs
Source: Nat Commun. 2023 Sep 9;14:5567. doi: 10.1038/s41467-023-41279-6 (PMC10492828; doi:10.1038/s41467-023-41279-6)
Supplement: Supplementary file 4 — Supplementary Data 1 [file 41467_2023_41279_MOESM4_ESM.xlsx]

## Sheet: Sheet1
Library #	E075_1	E075_2	E075_3	E075_4	E075_5	E085_1	E085_2	E095_1	E095_2	E105_1	E105_2	E105_cKO	E12_1	E125_2
Stage/Tissue	E7.75 cardiac crescent	E7.75 cardiac crescent	E7.75 cardiac crescent	E7.75 cardiac crescent	E7.75 cardiac crescent	E8.25 heart	E8.25 heart	E9.25 heart	E9.25 heart	E10.5 AVC	E10.5 AVC	E10.5 Sox9 cKO AVC	E12.5 AVC	E12.5 AVC
Date/Origin/Facility	De Soysa et al. (2019)	De Soysa et al. (2019)	De Soysa et al. (2019)	De Soysa et al. (2019)	De Soysa et al. (2019)	De Soysa et al. (2019)	De Soysa et al. (2019)	De Soysa et al. (2019)	De Soysa et al. (2019)	November 2018/BRC	August 2021/BRC	August 2021/BRC	April 2021/BRC	August 2021/BRC
Target cell number	unknown	unknown	unknown	unknown	unknown	unknown	unknown	unknown	unknown	10000	10000	7650	10000	10000
Actual cell number	3269	1692	2739	1313	2263	2336	7324	4656	11166	2876	6256	7774	2941	5730
mtRNA UMI (%)	1.9	2.1	2	2.4	2.2	2	1.9	2.6	2.5	2.4	3.2	3.6	2.6	4
Confident mapping (%)	87.1	81.5	81.6	81.5	81.4	85.4	87.5	86.2	82	69.3	92.3	91.7	93.1	92.3
Mean Reads/cell	115110	112946	70196	142531	92311	158751	57048	59479	65558	133371	49909	46691	175383	52895
Median UMI/cell	30519	31956	24491	36267	25905	25939	19119	18706	17013	17330	16710	14012	24240	16190
Genes/cell	5175	5336	4768	5643	4897	5081	4315	4361	4116	4155	4149	3627	4987	4457

## Sheet: Sheet2
Library #	Stage/Tissue	Date/Origin/Facility	Target cell number	Actual cell number		mtRNA UMI (%)	Confident mapping (%)	Mean Reads/cell	Median UMI/cell	Genes/cell
E075_1	E7.75 cardiac crescent	De Soysa et al. (2019)	unknown	3269		1.9	87.1	115110	30519	5175
E075_2	E7.75 cardiac crescent	De Soysa et al. (2019)	unknown	1692		2.1	81.5	112946	31956	5336
E075_3	E7.75 cardiac crescent	De Soysa et al. (2019)	unknown	2739		2	81.6	70196	24491	4768
E075_4	E7.75 cardiac crescent	De Soysa et al. (2019)	unknown	1313		2.4	81.5	142531	36267	5643
E075_5	E7.75 cardiac crescent	De Soysa et al. (2019)	unknown	2263		2.2	81.4	92311	25905	4897
E085_1	E8.25 heart	De Soysa et al. (2019)	unknown	2336		2	85.4	158751	25939	5081
E085_2	E8.25 heart	De Soysa et al. (2019)	unknown	7324		1.9	87.5	57048	19119	4315
E095_1	E9.25 heart	De Soysa et al. (2019)	unknown	4656		2.6	86.2	59479	18706	4361
E095_2	E9.25 heart	De Soysa et al. (2019)	unknown	11166		2.5	82	65558	17013	4116
E105_1	E10.5 AVC	November 2018/BRC	10000	2876		2.4	69.3	133371	17330	4155
E105_2	E10.5 AVC	August 2021/BRC	10000	6256		3.2	92.3	49909	16710	4149
E105_cKO	E10.5 Sox9 cKO AVC	August 2021/BRC	7650	7774		3.6	91.7	46691	14012	3627
E12_1	E12.5 AVC	April 2021/BRC	10000	2941		2.6	93.1	175383	24240	4987
E125_2	E12.5 AVC	August 2021/BRC	10000	5730		4	92.3	52895	16190	4457
