# Supplementary material for: Cell diversity and plasticity during atrioventricular heart valve EMTs
Source: Nat Commun. 2023 Sep 9;14:5567. doi: 10.1038/s41467-023-41279-6 (PMC10492828; doi:10.1038/s41467-023-41279-6)
Supplement: Supplementary file 5 — Supplementary Data 2 [file 41467_2023_41279_MOESM5_ESM.xlsx]

## Sheet: Complete dataset
	p_val	avg_logFC	pct.1	pct.2	p_val_adj	cluster	gene
Postn	0	3.22606	0.971	0.147	0	AV mesenchyme I	Postn
Lum1	0	3.18688	0.891	0.122	0	AV mesenchyme I	Lum
Mgp	0	3.06837	0.891	0.086	0	AV mesenchyme I	Mgp
Col1a11	0	3.00555	0.983	0.173	0	AV mesenchyme I	Col1a1
Mfap4	0	2.90637	0.96	0.358	0	AV mesenchyme I	Mfap4
Col3a1	0	2.85802	0.999	0.274	0	AV mesenchyme I	Col3a1
Bgn	0	2.71167	0.988	0.251	0	AV mesenchyme I	Bgn
Col1a21	0	2.66868	0.968	0.308	0	AV mesenchyme I	Col1a2
Vcan	0	2.5886	0.982	0.658	0	AV mesenchyme I	Vcan
Htra1	0	2.54551	0.82	0.106	0	AV mesenchyme I	Htra1
Ptn1	0	2.51324	0.987	0.674	0	AV mesenchyme I	Ptn
Nfib	0	2.50438	0.996	0.292	0	AV mesenchyme I	Nfib
Sox9	0	2.49757	0.961	0.364	0	AV mesenchyme I	Sox9
Col9a3	0	2.46374	0.879	0.15	0	AV mesenchyme I	Col9a3
Twist1	0	2.4624	0.984	0.399	0	AV mesenchyme I	Twist1
Nfix	0	2.45877	0.938	0.089	0	AV mesenchyme I	Nfix
Tgfbi	0	2.42702	0.877	0.189	0	AV mesenchyme I	Tgfbi
Igf1	0	2.40886	0.937	0.216	0	AV mesenchyme I	Igf1
Nfia	0	2.38274	0.972	0.199	0	AV mesenchyme I	Nfia
Ccn2	0	2.37628	0.596	0.109	0	AV mesenchyme I	Ccn2
Egr1	0	2.37038	0.623	0.111	0	AV mesenchyme I	Egr1
Papss2	0	2.32215	0.714	0.077	0	AV mesenchyme I	Papss2
Fbln21	0	2.31228	0.981	0.211	0	AV mesenchyme I	Fbln2
Mfap2	0	2.30998	1	0.813	0	AV mesenchyme I	Mfap2
Thbs1	0	2.28971	0.824	0.148	0	AV mesenchyme I	Thbs1
Fstl1	0	2.28783	0.998	0.823	0	AV mesenchyme I	Fstl1
Cthrc1	0	2.27371	0.937	0.429	0	AV mesenchyme I	Cthrc1
Prss35	0	2.2263	0.776	0.086	0	AV mesenchyme I	Prss35
Tbx20	0	2.19096	0.967	0.369	0	AV mesenchyme I	Tbx20
Col9a1	0	2.14165	0.803	0.196	0	AV mesenchyme I	Col9a1
Pdlim3	0	2.09399	0.979	0.334	0	AV mesenchyme I	Pdlim3
Fos1	0	2.07892	0.685	0.319	0	AV mesenchyme I	Fos
Rtn1	0	2.03028	0.742	0.221	0	AV mesenchyme I	Rtn1
Clmp	0	2.02259	0.954	0.331	0	AV mesenchyme I	Clmp
Ncam1	0	2.01994	0.977	0.396	0	AV mesenchyme I	Ncam1
Pmepa1	0	2.00095	0.906	0.149	0	AV mesenchyme I	Pmepa1
Lmcd1	0	1.96641	0.753	0.092	0	AV mesenchyme I	Lmcd1
Uba52	0	1.94135	0.947	0.835	0	AV mesenchyme I	Uba52
Rbp11	0	1.91183	0.99	0.752	0	AV mesenchyme I	Rbp1
Col5a2	0	1.9108	0.941	0.256	0	AV mesenchyme I	Col5a2
Lgals11	0	1.91071	1	0.756	0	AV mesenchyme I	Lgals1
Fbn2	0	1.90674	0.987	0.63	0	AV mesenchyme I	Fbn2
Matn4	0	1.88233	0.608	0.058	0	AV mesenchyme I	Matn4
Mecom	0	1.84001	0.889	0.224	0	AV mesenchyme I	Mecom
Eln	0	1.83034	0.689	0.061	0	AV mesenchyme I	Eln
Adamts19	0	1.82401	0.464	0.078	0	AV mesenchyme I	Adamts19
Nrep	0	1.81529	0.97	0.535	0	AV mesenchyme I	Nrep
Fcgrt	0	1.8095	0.741	0.085	0	AV mesenchyme I	Fcgrt
Rhou1	0	1.80179	0.938	0.521	0	AV mesenchyme I	Rhou
Itm2b	0	1.80068	0.999	0.897	0	AV mesenchyme I	Itm2b
Gata61	0	1.79057	0.993	0.547	0	AV mesenchyme I	Gata6
Nkain4	0	1.78404	0.872	0.192	0	AV mesenchyme I	Nkain4
Mmp2	0	1.78305	0.954	0.392	0	AV mesenchyme I	Mmp2
Bicc11	0	1.7532	0.853	0.217	0	AV mesenchyme I	Bicc1
Inhba	0	1.72449	0.662	0.064	0	AV mesenchyme I	Inhba
Meox11	0	1.70743	0.707	0.174	0	AV mesenchyme I	Meox1
Jund	0	1.69149	1	0.858	0	AV mesenchyme I	Jund
Ptx3	0	1.68353	0.715	0.079	0	AV mesenchyme I	Ptx3
Anxa51	0	1.67426	0.996	0.677	0	AV mesenchyme I	Anxa5
Tagln2	0	1.67132	0.983	0.732	0	AV mesenchyme I	Tagln2
Lmna1	0	1.66838	0.94	0.313	0	AV mesenchyme I	Lmna
Rcn31	0	1.66603	0.999	0.766	0	AV mesenchyme I	Rcn3
2022-06-01	0	1.66231	0.94	0.608	0	AV mesenchyme I	Jun
Myh101	0	1.65305	0.984	0.832	0	AV mesenchyme I	Myh10
Sparc1	0	1.64845	1	0.825	0	AV mesenchyme I	Sparc
Hmgcs2	0	1.64803	0.676	0.084	0	AV mesenchyme I	Hmgcs2
Sox5	0	1.64432	0.759	0.174	0	AV mesenchyme I	Sox5
Igfbp7	0	1.63923	0.843	0.146	0	AV mesenchyme I	Igfbp7
Pxdc11	0	1.62775	0.814	0.184	0	AV mesenchyme I	Pxdc1
Txndc5	0	1.62665	0.993	0.889	0	AV mesenchyme I	Txndc5
Ltbp3	0	1.62611	0.752	0.073	0	AV mesenchyme I	Ltbp3
Psd3	0	1.62311	0.694	0.15	0	AV mesenchyme I	Psd3
Pde1a	0	1.61266	0.683	0.077	0	AV mesenchyme I	Pde1a
Acot12	0	1.60559	0.893	0.396	0	AV mesenchyme I	Acot1
Ltbp1	0	1.60534	0.871	0.318	0	AV mesenchyme I	Ltbp1
Lhfp	0	1.60487	0.969	0.4	0	AV mesenchyme I	Lhfp
Vcam1	0	1.60256	0.814	0.192	0	AV mesenchyme I	Vcam1
Ccn11	0	1.60061	0.756	0.468	0	AV mesenchyme I	Ccn1
Mmp231	0	1.58439	0.79	0.147	0	AV mesenchyme I	Mmp23
6330403K07Rik	0	1.58121	0.94	0.523	0	AV mesenchyme I	6330403K07Rik
Pdgfra	0	1.57956	0.861	0.306	0	AV mesenchyme I	Pdgfra
Creb3l2	0	1.57921	0.916	0.424	0	AV mesenchyme I	Creb3l2
Enc1	0	1.57564	0.754	0.217	0	AV mesenchyme I	Enc1
Sox4	0	1.57325	0.999	0.925	0	AV mesenchyme I	Sox4
Timp21	0	1.57309	0.961	0.548	0	AV mesenchyme I	Timp2
Il11ra1	0	1.56957	0.952	0.448	0	AV mesenchyme I	Il11ra1
Rasl11b	0	1.56384	0.859	0.346	0	AV mesenchyme I	Rasl11b
Loxl2	0	1.56295	0.949	0.633	0	AV mesenchyme I	Loxl2
Rps10	0	1.55572	0.985	0.952	0	AV mesenchyme I	Rps10
Serpine2	0	1.55526	0.94	0.605	0	AV mesenchyme I	Serpine2
Tcf211	0	1.53692	0.693	0.232	0	AV mesenchyme I	Tcf21
Fgfrl1	0	1.52673	0.845	0.268	0	AV mesenchyme I	Fgfrl1
Irf2bp2	0	1.52429	0.901	0.304	0	AV mesenchyme I	Irf2bp2
Tcf12	0	1.52161	0.959	0.74	0	AV mesenchyme I	Tcf12
Itga41	0	1.51577	0.61	0.126	0	AV mesenchyme I	Itga4
Junb1	0	1.5114	0.602	0.22	0	AV mesenchyme I	Junb
Meis2	0	1.50679	0.981	0.84	0	AV mesenchyme I	Meis2
Col6a11	0	1.50282	0.658	0.097	0	AV mesenchyme I	Col6a1
Tmsb4x1	0	1.49828	1	0.99	0	AV mesenchyme I	Tmsb4x
Dpysl3	0	1.49712	0.962	0.479	0	AV mesenchyme I	Dpysl3
Emp3	0	1.49635	0.907	0.191	0	AV mesenchyme I	Emp3
Kitl	0	1.49564	0.762	0.344	0	AV mesenchyme I	Kitl
Robo2	0	1.48424	0.73	0.226	0	AV mesenchyme I	Robo2
Smad7	0	1.4839	0.924	0.458	0	AV mesenchyme I	Smad7
Epha7	0	1.47701	0.813	0.306	0	AV mesenchyme I	Epha7
Nrk2	0	1.47655	0.791	0.216	0	AV mesenchyme I	Nrk
Ndrg2	0	1.47029	0.791	0.217	0	AV mesenchyme I	Ndrg2
Filip1l	0	1.46549	0.674	0.214	0	AV mesenchyme I	Filip1l
Emilin1	0	1.4629	0.956	0.406	0	AV mesenchyme I	Emilin1
Ltbp4	0	1.46266	0.804	0.126	0	AV mesenchyme I	Ltbp4
Fbxl7	0	1.46163	0.833	0.387	0	AV mesenchyme I	Fbxl7
Olfml3	0	1.45766	0.874	0.307	0	AV mesenchyme I	Olfml3
Foxp2	0	1.45596	0.696	0.177	0	AV mesenchyme I	Foxp2
Scx1	0	1.45165	0.572	0.098	0	AV mesenchyme I	Scx
Epha3	0	1.45088	0.659	0.089	0	AV mesenchyme I	Epha3
Tcim	0	1.44934	0.673	0.178	0	AV mesenchyme I	Tcim
Rbms31	0	1.44278	0.813	0.257	0	AV mesenchyme I	Rbms3
Cda	0	1.43015	0.627	0.123	0	AV mesenchyme I	Cda
Ackr3	0	1.42679	0.715	0.161	0	AV mesenchyme I	Ackr3
Hsd17b111	0	1.42656	0.768	0.203	0	AV mesenchyme I	Hsd17b11
Hnrnpa0	0	1.4067	0.994	0.902	0	AV mesenchyme I	Hnrnpa0
P3h3	0	1.40641	0.843	0.203	0	AV mesenchyme I	P3h3
Prrx12	0	1.39688	0.829	0.287	0	AV mesenchyme I	Prrx1
Vim	0	1.38924	1	0.76	0	AV mesenchyme I	Vim
Btg21	0	1.38607	0.62	0.296	0	AV mesenchyme I	Btg2
Fgfr2	0	1.38347	0.715	0.26	0	AV mesenchyme I	Fgfr2
Creb51	0	1.38299	0.724	0.177	0	AV mesenchyme I	Creb5
Fbln1	0	1.38163	0.978	0.827	0	AV mesenchyme I	Fbln1
S100a112	0	1.37917	0.994	0.69	0	AV mesenchyme I	S100a11
Col9a2	0	1.37763	0.639	0.081	0	AV mesenchyme I	Col9a2
Shisa2	0	1.3768	0.755	0.386	0	AV mesenchyme I	Shisa2
Enah	0	1.37333	0.914	0.739	0	AV mesenchyme I	Enah
Fbln5	0	1.3651	0.361	0.038	0	AV mesenchyme I	Fbln5
Tnfrsf12a2	0	1.36494	0.568	0.216	0	AV mesenchyme I	Tnfrsf12a
Arhgef40	0	1.36235	0.817	0.258	0	AV mesenchyme I	Arhgef40
Tox	0	1.3534	0.58	0.077	0	AV mesenchyme I	Tox
Col5a1	0	1.35224	0.775	0.24	0	AV mesenchyme I	Col5a1
Ociad2	0	1.34436	0.814	0.342	0	AV mesenchyme I	Ociad2
Dact3	0	1.34214	0.889	0.351	0	AV mesenchyme I	Dact3
Tmem176b1	0	1.33703	0.981	0.461	0	AV mesenchyme I	Tmem176b
Ptms	0	1.33518	0.996	0.839	0	AV mesenchyme I	Ptms
Robo1	0	1.33484	0.715	0.217	0	AV mesenchyme I	Robo1
Timp3	0	1.33216	0.717	0.267	0	AV mesenchyme I	Timp3
Rras	0	1.32554	0.877	0.316	0	AV mesenchyme I	Rras
Zyx1	0	1.32119	0.948	0.645	0	AV mesenchyme I	Zyx
Unc5c	0	1.32	0.726	0.216	0	AV mesenchyme I	Unc5c
Vegfd	0	1.31669	0.384	0.054	0	AV mesenchyme I	Vegfd
Itgb1	0	1.31571	0.991	0.876	0	AV mesenchyme I	Itgb1
Ckap4	0	1.31515	0.991	0.859	0	AV mesenchyme I	Ckap4
Col6a2	0	1.31104	0.604	0.098	0	AV mesenchyme I	Col6a2
Nfic	0	1.31094	0.817	0.195	0	AV mesenchyme I	Nfic
Dlg2	0	1.31037	0.546	0.043	0	AV mesenchyme I	Dlg2
Tgfb21	0	1.30874	0.934	0.504	0	AV mesenchyme I	Tgfb2
Pcolce2	0	1.30234	0.934	0.399	0	AV mesenchyme I	Pcolce
Dbi1	0	1.30146	0.986	0.991	0	AV mesenchyme I	Dbi
Adamtsl1	0	1.29513	0.416	0.039	0	AV mesenchyme I	Adamtsl1
Mmp14	0	1.29427	0.975	0.643	0	AV mesenchyme I	Mmp14
Plce1	0	1.29154	0.679	0.15	0	AV mesenchyme I	Plce1
Dkk3	0	1.28789	0.611	0.134	0	AV mesenchyme I	Dkk3
Notum	0	1.28553	0.449	0.041	0	AV mesenchyme I	Notum
Slc38a51	0	1.28237	0.34	0.061	0	AV mesenchyme I	Slc38a5
Cyth3	0	1.28213	0.722	0.218	0	AV mesenchyme I	Cyth3
Nme2	0	1.27838	0.568	0.219	0	AV mesenchyme I	Nme2
Igf2	0	1.27217	0.695	0.173	0	AV mesenchyme I	Igf2
Kctd12	0	1.27179	0.49	0.123	0	AV mesenchyme I	Kctd12
Tle5	0	1.26868	0.996	0.586	0	AV mesenchyme I	Tle5
Ier31	0	1.26718	0.577	0.158	0	AV mesenchyme I	Ier3
Rhoc1	0	1.26519	0.996	0.735	0	AV mesenchyme I	Rhoc
Tcf4	0	1.25992	0.938	0.672	0	AV mesenchyme I	Tcf4
Eid1	0	1.25987	0.998	0.923	0	AV mesenchyme I	Eid1
Gpc1	0	1.25666	0.666	0.22	0	AV mesenchyme I	Gpc1
Rnf11	0	1.25036	0.958	0.649	0	AV mesenchyme I	Rnf11
Zeb2	0	1.25031	0.862	0.489	0	AV mesenchyme I	Zeb2
Fbn1	0	1.24894	0.877	0.302	0	AV mesenchyme I	Fbn1
Snai11	0	1.24849	0.692	0.26	0	AV mesenchyme I	Snai1
Adamts1	0	1.24641	0.605	0.263	0	AV mesenchyme I	Adamts1
Selenom1	0	1.24441	0.873	0.467	0	AV mesenchyme I	Selenom
Kcnmb4	0	1.24379	0.653	0.19	0	AV mesenchyme I	Kcnmb4
Skil	0	1.24219	0.825	0.365	0	AV mesenchyme I	Skil
Gpc33	0	1.24211	0.983	0.859	0	AV mesenchyme I	Gpc3
Tanc2	0	1.23868	0.728	0.291	0	AV mesenchyme I	Tanc2
Specc1	0	1.23654	0.706	0.247	0	AV mesenchyme I	Specc1
Cd631	0	1.23487	1	0.931	0	AV mesenchyme I	Cd63
Adam19	0	1.22763	0.758	0.261	0	AV mesenchyme I	Adam19
Fam110b	0	1.22718	0.701	0.281	0	AV mesenchyme I	Fam110b
Serf1	0	1.22626	0.967	0.718	0	AV mesenchyme I	Serf1
Col6a3	0	1.22603	0.501	0.03	0	AV mesenchyme I	Col6a3
Cdh113	0	1.2249	0.884	0.403	0	AV mesenchyme I	Cdh11
Col18a1	0	1.22281	0.952	0.721	0	AV mesenchyme I	Col18a1
Prxl2c	0	1.22116	0.867	0.48	0	AV mesenchyme I	Prxl2c
Mxd41	0	1.22008	0.871	0.416	0	AV mesenchyme I	Mxd4
Actb	0	1.21733	1	1	0	AV mesenchyme I	Actb
Fosb	0	1.2166	0.332	0.098	0	AV mesenchyme I	Fosb
Socs21	0	1.20907	0.85	0.477	0	AV mesenchyme I	Socs2
Snai22	0	1.20358	0.678	0.189	0	AV mesenchyme I	Snai2
Msi2	0	1.20264	0.918	0.674	0	AV mesenchyme I	Msi2
Lmo4	0	1.20065	0.966	0.741	0	AV mesenchyme I	Lmo4
Igsf3	0	1.19938	0.846	0.498	0	AV mesenchyme I	Igsf3
Frmd6	0	1.1949	0.65	0.22	0	AV mesenchyme I	Frmd6
Myadm	0	1.19393	0.818	0.325	0	AV mesenchyme I	Myadm
Zfp608	0	1.19312	0.779	0.39	0	AV mesenchyme I	Zfp608
Baalc	0	1.18951	0.516	0.069	0	AV mesenchyme I	Baalc
Golim4	0	1.18892	0.908	0.605	0	AV mesenchyme I	Golim4
Sfrp11	0	1.1872	0.873	0.603	0	AV mesenchyme I	Sfrp1
Efemp21	0	1.18555	0.931	0.464	0	AV mesenchyme I	Efemp2
Ccnd11	0	1.18549	0.946	0.733	0	AV mesenchyme I	Ccnd1
Bcl11a	0	1.18507	0.606	0.096	0	AV mesenchyme I	Bcl11a
Rhob	0	1.18284	0.931	0.512	0	AV mesenchyme I	Rhob
Mex3b	0	1.18228	0.741	0.376	0	AV mesenchyme I	Mex3b
Tnfaip81	0	1.18141	0.86	0.574	0	AV mesenchyme I	Tnfaip8
Kdelr31	0	1.18124	0.759	0.27	0	AV mesenchyme I	Kdelr3
Itgb5	0	1.17877	0.867	0.481	0	AV mesenchyme I	Itgb5
Flrt22	0	1.17776	0.678	0.256	0	AV mesenchyme I	Flrt2
Grina1	0	1.17498	0.759	0.292	0	AV mesenchyme I	Grina
Cdh2	0	1.17269	0.874	0.542	0	AV mesenchyme I	Cdh2
Itga11	0	1.16785	0.64	0.185	0	AV mesenchyme I	Itga1
Rhoq	0	1.16658	0.724	0.262	0	AV mesenchyme I	Rhoq
Tmsb10	0	1.15415	1	0.994	0	AV mesenchyme I	Tmsb10
Klf63	0	1.15125	0.813	0.518	0	AV mesenchyme I	Klf6
Gabarap	0	1.14766	1	0.975	0	AV mesenchyme I	Gabarap
Fkbp101	0	1.14606	0.922	0.489	0	AV mesenchyme I	Fkbp10
Fkbp71	0	1.14421	0.817	0.303	0	AV mesenchyme I	Fkbp7
Zfhx3	0	1.1409	0.837	0.487	0	AV mesenchyme I	Zfhx3
Ctsk	0	1.14	0.565	0.077	0	AV mesenchyme I	Ctsk
Ptgis1	0	1.13966	0.856	0.467	0	AV mesenchyme I	Ptgis
Map4k4	0	1.13908	0.929	0.666	0	AV mesenchyme I	Map4k4
Adam10	0	1.13505	0.837	0.504	0	AV mesenchyme I	Adam10
Btn1a1	0	1.13258	0.314	0.011	0	AV mesenchyme I	Btn1a1
Qpct	0	1.12867	0.663	0.151	0	AV mesenchyme I	Qpct
Slc38a2	0	1.1285	0.981	0.85	0	AV mesenchyme I	Slc38a2
Fat4	0	1.12272	0.586	0.099	0	AV mesenchyme I	Fat4
Dlc1	0	1.12084	0.822	0.409	0	AV mesenchyme I	Dlc1
Crispld11	0	1.1173	0.612	0.173	0	AV mesenchyme I	Crispld1
Atf3	0	1.11309	0.449	0.147	0	AV mesenchyme I	Atf3
Fndc3b	0	1.11162	0.745	0.313	0	AV mesenchyme I	Fndc3b
Flna	0	1.11137	0.95	0.657	0	AV mesenchyme I	Flna
Slc50a1	0	1.11002	0.837	0.371	0	AV mesenchyme I	Slc50a1
Fam114a11	0	1.10936	0.775	0.254	0	AV mesenchyme I	Fam114a1
Gsk3b	0	1.10445	0.989	0.851	0	AV mesenchyme I	Gsk3b
Tns1	0	1.104	0.689	0.183	0	AV mesenchyme I	Tns1
Pcdh181	0	1.1026	0.661	0.19	0	AV mesenchyme I	Pcdh18
Acadl	0	1.10233	0.906	0.456	0	AV mesenchyme I	Acadl
Ptprs	0	1.09411	0.854	0.434	0	AV mesenchyme I	Ptprs
Serpinf11	0	1.0931	0.815	0.311	0	AV mesenchyme I	Serpinf1
Has2	0	1.09255	0.648	0.246	0	AV mesenchyme I	Has2
Ppp1r14a1	0	1.09202	0.73	0.32	0	AV mesenchyme I	Ppp1r14a
Plod21	0	1.09097	0.855	0.543	0	AV mesenchyme I	Plod2
Notch2	0	1.09033	0.662	0.259	0	AV mesenchyme I	Notch2
Sh3pxd2a	0	1.09032	0.681	0.231	0	AV mesenchyme I	Sh3pxd2a
Auts2	0	1.08983	0.906	0.629	0	AV mesenchyme I	Auts2
Aldh21	0	1.08727	0.903	0.589	0	AV mesenchyme I	Aldh2
Cd47	0	1.0863	0.814	0.493	0	AV mesenchyme I	Cd47
Me12	0	1.08627	0.772	0.323	0	AV mesenchyme I	Me1
Rps26	0	1.08445	1	1	0	AV mesenchyme I	Rps26
Gnb41	0	1.08058	0.808	0.447	0	AV mesenchyme I	Gnb4
Tmem86a	0	1.07779	0.656	0.145	0	AV mesenchyme I	Tmem86a
Limch1	0	1.07516	0.694	0.315	0	AV mesenchyme I	Limch1
Arid5b1	0	1.07443	0.822	0.42	0	AV mesenchyme I	Arid5b
Tubb31	0	1.07355	0.579	0.243	0	AV mesenchyme I	Tubb3
Map1lc3a	0	1.07187	0.976	0.743	0	AV mesenchyme I	Map1lc3a
Lamp2	0	1.07135	0.936	0.616	0	AV mesenchyme I	Lamp2
Nid1	0	1.07002	0.762	0.222	0	AV mesenchyme I	Nid1
Lrp1	0	1.06693	0.766	0.334	0	AV mesenchyme I	Lrp1
Anxa23	0	1.06436	0.986	0.484	0	AV mesenchyme I	Anxa2
Clca3a11	0	1.05955	0.53	0.069	0	AV mesenchyme I	Clca3a1
Lgals7	0	1.05953	0.459	0.042	0	AV mesenchyme I	Lgals7
Zfpm1	0	1.05881	0.711	0.28	0	AV mesenchyme I	Zfpm1
Fzd1	0	1.05795	0.657	0.226	0	AV mesenchyme I	Fzd1
Col16a1	0	1.05683	0.562	0.067	0	AV mesenchyme I	Col16a1
Kdelr1	0	1.05655	0.981	0.842	0	AV mesenchyme I	Kdelr1
Gadd45b	0	1.05356	0.528	0.162	0	AV mesenchyme I	Gadd45b
Rrbp11	0	1.05279	0.982	0.861	0	AV mesenchyme I	Rrbp1
P4ha3	0	1.04905	0.569	0.081	0	AV mesenchyme I	P4ha3
Thra	0	1.04616	0.832	0.387	0	AV mesenchyme I	Thra
Wipi1	0	1.04584	0.744	0.29	0	AV mesenchyme I	Wipi1
Gata41	0	1.04385	0.905	0.398	0	AV mesenchyme I	Gata4
Id3	0	1.03689	0.999	0.948	0	AV mesenchyme I	Id3
Tagln	0	1.03202	0.813	0.417	0	AV mesenchyme I	Tagln
Apcdd1	0	1.02922	0.464	0.127	0	AV mesenchyme I	Apcdd1
Gpx71	0	1.02686	0.891	0.542	0	AV mesenchyme I	Gpx7
St3gal4	0	1.02604	0.631	0.216	0	AV mesenchyme I	St3gal4
Bmp1	0	1.02391	0.766	0.266	0	AV mesenchyme I	Bmp1
Cpq	0	1.02313	0.672	0.212	0	AV mesenchyme I	Cpq
Stbd1	0	1.0222	0.556	0.231	0	AV mesenchyme I	Stbd1
Ypel3	0	1.02145	0.857	0.47	0	AV mesenchyme I	Ypel3
Unc5b	0	1.02107	0.798	0.398	0	AV mesenchyme I	Unc5b
Tbc1d4	0	1.02093	0.493	0.127	0	AV mesenchyme I	Tbc1d4
Tmx4	0	1.01997	0.747	0.294	0	AV mesenchyme I	Tmx4
Trp53inp1	0	1.01966	0.463	0.097	0	AV mesenchyme I	Trp53inp1
Map4	0	1.01558	0.795	0.425	0	AV mesenchyme I	Map4
Copz21	0	1.0086	0.844	0.425	0	AV mesenchyme I	Copz2
Sncaip	0	1.00821	0.579	0.12	0	AV mesenchyme I	Sncaip
Marcks2	0	1.00735	0.999	0.921	0	AV mesenchyme I	Marcks
Plscr3	0	1.00687	0.887	0.514	0	AV mesenchyme I	Plscr3
Pdgfrb1	0	1.00591	0.576	0.174	0	AV mesenchyme I	Pdgfrb
Spint24	0	1.00586	0.843	0.49	0	AV mesenchyme I	Spint2
Ttc28	0	1.00583	0.714	0.272	0	AV mesenchyme I	Ttc28
Adarb1	0	1.00501	0.519	0.117	0	AV mesenchyme I	Adarb1
Zfp704	0	1.00409	0.741	0.358	0	AV mesenchyme I	Zfp704
Dcn1	0	1.00127	0.622	0.134	0	AV mesenchyme I	Dcn
Plin21	0	1.00106	0.829	0.587	0	AV mesenchyme I	Plin2
Cux1	0	1.00038	0.877	0.538	0	AV mesenchyme I	Cux1
Filip1	0	1.00019	0.507	0.166	0	AV mesenchyme I	Filip1
Brd1	0	0.999966	0.811	0.402	0	AV mesenchyme I	Brd1
Ube2r2	0	0.999555	0.993	0.914	0	AV mesenchyme I	Ube2r2
Anxa6	0	0.999143	0.942	0.521	0	AV mesenchyme I	Anxa6
Rps21	0	0.998963	1	0.999	0	AV mesenchyme I	Rps21
Mxra8	0	0.997777	0.712	0.3	0	AV mesenchyme I	Mxra8
Calu	0	0.995052	0.969	0.824	0	AV mesenchyme I	Calu
Ikbip	0	0.991064	0.785	0.37	0	AV mesenchyme I	Ikbip
Gpm6b	0	0.986485	0.544	0.1	0	AV mesenchyme I	Gpm6b
Ppib	0	0.984978	1	0.993	0	AV mesenchyme I	Ppib
Agfg11	0	0.984582	0.829	0.605	0	AV mesenchyme I	Agfg1
Smad6	0	0.982496	0.83	0.426	0	AV mesenchyme I	Smad6
Pofut2	0	0.982088	0.91	0.64	0	AV mesenchyme I	Pofut2
Loxl11	0	0.981769	0.651	0.169	0	AV mesenchyme I	Loxl1
Serinc2	0	0.977312	0.467	0.058	0	AV mesenchyme I	Serinc2
Chsy1	0	0.972829	0.754	0.398	0	AV mesenchyme I	Chsy1
Timp1	0	0.970727	0.72	0.269	0	AV mesenchyme I	Timp1
Pde3a	0	0.970414	0.543	0.127	0	AV mesenchyme I	Pde3a
Scube1	0	0.970046	0.52	0.118	0	AV mesenchyme I	Scube1
Dab2ip	0	0.969083	0.784	0.459	0	AV mesenchyme I	Dab2ip
Kmt2e	0	0.966256	0.937	0.722	0	AV mesenchyme I	Kmt2e
Scrn11	0	0.965085	0.554	0.114	0	AV mesenchyme I	Scrn1
Syt11	0	0.96158	0.572	0.193	0	AV mesenchyme I	Syt11
App2	0	0.960122	0.939	0.694	0	AV mesenchyme I	App
Grcc10	0	0.959569	0.656	0.416	0	AV mesenchyme I	Grcc10
Purb	0	0.95914	0.95	0.701	0	AV mesenchyme I	Purb
Fblim11	0	0.95774	0.762	0.369	0	AV mesenchyme I	Fblim1
Hook3	0	0.951918	0.84	0.52	0	AV mesenchyme I	Hook3
Bloc1s1	0	0.951618	0.56	0.226	0	AV mesenchyme I	Bloc1s1
Vstm4	0	0.947667	0.479	0.071	0	AV mesenchyme I	Vstm4
Wwtr1	0	0.944603	0.77	0.369	0	AV mesenchyme I	Wwtr1
Mef2a	0	0.944018	0.846	0.488	0	AV mesenchyme I	Mef2a
Sned1	0	0.94375	0.378	0.021	0	AV mesenchyme I	Sned1
Adgrl21	0	0.9431	0.781	0.49	0	AV mesenchyme I	Adgrl2
F2r	0	0.942148	0.884	0.583	0	AV mesenchyme I	F2r
Rnf1301	0	0.939738	0.843	0.526	0	AV mesenchyme I	Rnf130
P4hb	0	0.939709	0.99	0.922	0	AV mesenchyme I	P4hb
Stat3	0	0.938365	0.537	0.17	0	AV mesenchyme I	Stat3
Tmem178	0	0.93347	0.384	0.069	0	AV mesenchyme I	Tmem178
Scarf21	0	0.932463	0.645	0.166	0	AV mesenchyme I	Scarf2
Vgll4	0	0.932406	0.903	0.669	0	AV mesenchyme I	Vgll4
Bmp6	0	0.931962	0.437	0.082	0	AV mesenchyme I	Bmp6
Rhoj	0	0.931219	0.667	0.196	0	AV mesenchyme I	Rhoj
Plcb1	0	0.9308	0.438	0.146	0	AV mesenchyme I	Plcb1
Btg1	0	0.930267	0.925	0.779	0	AV mesenchyme I	Btg1
Tmtc2	0	0.93019	0.457	0.075	0	AV mesenchyme I	Tmtc2
Cdh131	0	0.928364	0.388	0.104	0	AV mesenchyme I	Cdh13
Synpo	0	0.928102	0.513	0.083	0	AV mesenchyme I	Synpo
Nsa2	0	0.926756	0.987	0.924	0	AV mesenchyme I	Nsa2
Ifi27	0	0.925754	0.427	0.063	0	AV mesenchyme I	Ifi27
Mmp111	0	0.925339	0.627	0.22	0	AV mesenchyme I	Mmp11
Fzd2	0	0.922935	0.953	0.73	0	AV mesenchyme I	Fzd2
Antxr1	0	0.920703	0.526	0.084	0	AV mesenchyme I	Antxr1
Spry2	0	0.919868	0.669	0.341	0	AV mesenchyme I	Spry2
Kdelr2	0	0.919734	0.989	0.925	0	AV mesenchyme I	Kdelr2
Zbtb38	0	0.91658	0.625	0.224	0	AV mesenchyme I	Zbtb38
Thbs2	0	0.916465	0.331	0.019	0	AV mesenchyme I	Thbs2
Podxl21	0	0.916211	0.59	0.15	0	AV mesenchyme I	Podxl2
Fam3c	0	0.915855	0.866	0.618	0	AV mesenchyme I	Fam3c
Ctxn1	0	0.915003	0.855	0.531	0	AV mesenchyme I	Ctxn1
Ube2h	0	0.913522	0.782	0.46	0	AV mesenchyme I	Ube2h
Gask1b	0	0.911623	0.626	0.219	0	AV mesenchyme I	Gask1b
Tmem2631	0	0.911583	0.817	0.476	0	AV mesenchyme I	Tmem263
Plk2	0	0.91107	0.735	0.336	0	AV mesenchyme I	Plk2
Etv1	0	0.91042	0.592	0.219	0	AV mesenchyme I	Etv1
Ppp1r14c	0	0.908885	0.657	0.32	0	AV mesenchyme I	Ppp1r14c
Adamts10	0	0.906716	0.672	0.274	0	AV mesenchyme I	Adamts10
Col11a11	0	0.906649	0.564	0.155	0	AV mesenchyme I	Col11a1
Sertad4	0	0.906294	0.495	0.118	0	AV mesenchyme I	Sertad4
Drap1	0	0.905	0.983	0.895	0	AV mesenchyme I	Drap1
Edil3	0	0.903679	0.608	0.192	0	AV mesenchyme I	Edil3
Smim14	0	0.903079	0.92	0.592	0	AV mesenchyme I	Smim14
9530068E07Rik	0	0.901994	0.949	0.755	0	AV mesenchyme I	9530068E07Rik
Gpc6	0	0.900563	0.65	0.323	0	AV mesenchyme I	Gpc6
Lix1l	0	0.900408	0.794	0.409	0	AV mesenchyme I	Lix1l
Sdc3	0	0.899351	0.572	0.125	0	AV mesenchyme I	Sdc3
Nenf1	0	0.899114	0.958	0.782	0	AV mesenchyme I	Nenf
Eci2	0	0.898482	0.929	0.678	0	AV mesenchyme I	Eci2
Gem	0	0.897408	0.41	0.119	0	AV mesenchyme I	Gem
Msx12	0	0.896025	0.683	0.348	0	AV mesenchyme I	Msx1
Vegfc	0	0.892833	0.644	0.216	0	AV mesenchyme I	Vegfc
Gpx82	0	0.891637	0.964	0.705	0	AV mesenchyme I	Gpx8
Mbnl2	0	0.890613	0.838	0.47	0	AV mesenchyme I	Mbnl2
Pdgfrl	0	0.88829	0.373	0.07	0	AV mesenchyme I	Pdgfrl
Snx18	0	0.887789	0.766	0.473	0	AV mesenchyme I	Snx18
Adgre5	0	0.885842	0.495	0.074	0	AV mesenchyme I	Adgre5
Ntn4	0	0.885175	0.359	0.022	0	AV mesenchyme I	Ntn4
Glg1	0	0.884908	0.873	0.64	0	AV mesenchyme I	Glg1
Ankrd12	0	0.88348	0.644	0.328	0	AV mesenchyme I	Ankrd12
Atp5e	0	0.882302	0.993	0.976	0	AV mesenchyme I	Atp5e
Asb41	0	0.877379	0.836	0.48	0	AV mesenchyme I	Asb4
Hs3st1	0	0.877086	0.385	0.086	0	AV mesenchyme I	Hs3st1
Maged21	0	0.876826	0.992	0.77	0	AV mesenchyme I	Maged2
Slc16a2	0	0.876245	0.524	0.128	0	AV mesenchyme I	Slc16a2
Spag9	0	0.875909	0.851	0.538	0	AV mesenchyme I	Spag9
H2aj2	0	0.874782	0.889	0.752	0	AV mesenchyme I	H2aj
Samd1	0	0.872989	0.694	0.273	0	AV mesenchyme I	Samd1
Lima1	0	0.870038	0.788	0.417	0	AV mesenchyme I	Lima1
Furin	0	0.864508	0.725	0.302	0	AV mesenchyme I	Furin
Dnajb4	0	0.863626	0.698	0.384	0	AV mesenchyme I	Dnajb4
Pld3	0	0.862512	0.661	0.296	0	AV mesenchyme I	Pld3
Ets1	0	0.860222	0.703	0.243	0	AV mesenchyme I	Ets1
Rps28	0	0.85946	1	1	0	AV mesenchyme I	Rps28
Mcl1	0	0.859122	0.908	0.712	0	AV mesenchyme I	Mcl1
Dnm1	0	0.858055	0.509	0.089	0	AV mesenchyme I	Dnm1
Cmtm31	0	0.857938	0.888	0.498	0	AV mesenchyme I	Cmtm3
Ugdh1	0	0.857604	0.911	0.689	0	AV mesenchyme I	Ugdh
Cebpd	0	0.856241	0.468	0.152	0	AV mesenchyme I	Cebpd
Itga8	0	0.855874	0.467	0.085	0	AV mesenchyme I	Itga8
Clip3	0	0.854557	0.689	0.286	0	AV mesenchyme I	Clip3
Nbea	0	0.85432	0.576	0.237	0	AV mesenchyme I	Nbea
Lox	0	0.853083	0.363	0.033	0	AV mesenchyme I	Lox
Plin32	0	0.851936	0.948	0.748	0	AV mesenchyme I	Plin3
Arhgap28	0	0.850947	0.745	0.393	0	AV mesenchyme I	Arhgap28
B2m1	0	0.849917	0.951	0.68	0	AV mesenchyme I	B2m
Os9	0	0.848527	0.736	0.378	0	AV mesenchyme I	Os9
Nedd9	0	0.848149	0.557	0.195	0	AV mesenchyme I	Nedd9
Arpc1b3	0	0.846335	0.941	0.578	0	AV mesenchyme I	Arpc1b
Nr3c1	0	0.844521	0.524	0.122	0	AV mesenchyme I	Nr3c1
Crtap1	0	0.842622	0.737	0.356	0	AV mesenchyme I	Crtap
Angptl4	0	0.838799	0.469	0.165	0	AV mesenchyme I	Angptl4
2700081O15Rik	0	0.8371	0.635	0.261	0	AV mesenchyme I	2700081O15Rik
Nktr	0	0.83668	0.951	0.838	0	AV mesenchyme I	Nktr
Ramp2	0	0.836211	0.907	0.359	0	AV mesenchyme I	Ramp2
Txnip	0	0.835785	0.632	0.266	0	AV mesenchyme I	Txnip
Tut4	0	0.834968	0.935	0.772	0	AV mesenchyme I	Tut4
Ech1	0	0.834073	0.878	0.601	0	AV mesenchyme I	Ech1
Nedd4	0	0.833084	1	0.992	0	AV mesenchyme I	Nedd4
Irf2bpl1	0	0.830988	0.747	0.388	0	AV mesenchyme I	Irf2bpl
Mdfi	0	0.830706	0.845	0.482	0	AV mesenchyme I	Mdfi
Tnrc6b	0	0.830617	0.77	0.482	0	AV mesenchyme I	Tnrc6b
Rarres21	0	0.829733	0.452	0.101	0	AV mesenchyme I	Rarres2
Tnrc18	0	0.828854	0.66	0.289	0	AV mesenchyme I	Tnrc18
Nfkbia1	0	0.825043	0.788	0.501	0	AV mesenchyme I	Nfkbia
Ecm1	0	0.823576	0.741	0.218	0	AV mesenchyme I	Ecm1
Nexmif	0	0.82322	0.349	0.045	0	AV mesenchyme I	Nexmif
Smarcc2	0	0.823138	0.728	0.395	0	AV mesenchyme I	Smarcc2
Pxdn	0	0.821055	0.785	0.473	0	AV mesenchyme I	Pxdn
Ccser2	0	0.82041	0.656	0.302	0	AV mesenchyme I	Ccser2
Nfat5	0	0.820325	0.685	0.378	0	AV mesenchyme I	Nfat5
Kmt2a	0	0.81986	0.755	0.492	0	AV mesenchyme I	Kmt2a
Ptprd1	0	0.819037	0.617	0.258	0	AV mesenchyme I	Ptprd
Klf4	0	0.816995	0.508	0.192	0	AV mesenchyme I	Klf4
Dctn4	0	0.815664	0.835	0.57	0	AV mesenchyme I	Dctn4
Dusp8	0	0.815297	0.364	0.062	0	AV mesenchyme I	Dusp8
Mcam	0	0.813748	0.532	0.168	0	AV mesenchyme I	Mcam
Smpdl3a	0	0.813747	0.554	0.144	0	AV mesenchyme I	Smpdl3a
Csf2ra	0	0.812576	0.557	0.152	0	AV mesenchyme I	Csf2ra
Pkd2	0	0.811875	0.581	0.223	0	AV mesenchyme I	Pkd2
Sptbn1	0	0.810821	0.952	0.757	0	AV mesenchyme I	Sptbn1
Zeb1	0	0.809427	0.689	0.402	0	AV mesenchyme I	Zeb1
Trps1	0	0.809065	0.513	0.166	0	AV mesenchyme I	Trps1
Tcaf1	0	0.80671	0.819	0.527	0	AV mesenchyme I	Tcaf1
Dap1	0	0.804587	0.9	0.669	0	AV mesenchyme I	Dap
Nptn1	0	0.803295	0.828	0.497	0	AV mesenchyme I	Nptn
Gm1673	0	0.803236	0.838	0.635	0	AV mesenchyme I	Gm1673
Phldb21	0	0.802707	0.779	0.48	0	AV mesenchyme I	Phldb2
Tgfb1i1	0	0.802354	0.863	0.416	0	AV mesenchyme I	Tgfb1i1
Lama4	0	0.800984	0.621	0.207	0	AV mesenchyme I	Lama4
Oxct11	0	0.800616	0.858	0.471	0	AV mesenchyme I	Oxct1
Tmem64	0	0.800006	0.711	0.34	0	AV mesenchyme I	Tmem64
Sema6d	0	0.799996	0.511	0.144	0	AV mesenchyme I	Sema6d
Rab12	0	0.799051	0.841	0.458	0	AV mesenchyme I	Rab12
Gpr85	0	0.798265	0.347	0.09	0	AV mesenchyme I	Gpr85
Klf3	0	0.797962	0.819	0.553	0	AV mesenchyme I	Klf3
Soat12	0	0.796129	0.86	0.594	0	AV mesenchyme I	Soat1
Bace2	0	0.792467	0.579	0.111	0	AV mesenchyme I	Bace2
Bmpr2	0	0.791852	0.67	0.32	0	AV mesenchyme I	Bmpr2
Samd4	0	0.791184	0.587	0.265	0	AV mesenchyme I	Samd4
Rcn1	0	0.790898	0.989	0.91	0	AV mesenchyme I	Rcn1
Elk3	0	0.790809	0.752	0.222	0	AV mesenchyme I	Elk3
Tsc22d12	0	0.790418	0.984	0.948	0	AV mesenchyme I	Tsc22d1
Itpripl2	0	0.790092	0.514	0.107	0	AV mesenchyme I	Itpripl2
Usp22	0	0.78843	0.826	0.545	0	AV mesenchyme I	Usp22
Man2a2	0	0.787862	0.532	0.155	0	AV mesenchyme I	Man2a2
Rbfox2	0	0.78778	0.947	0.783	0	AV mesenchyme I	Rbfox2
Sh3bgrl	0	0.787441	0.941	0.808	0	AV mesenchyme I	Sh3bgrl
Ldlrad4	0	0.787077	0.412	0.055	0	AV mesenchyme I	Ldlrad4
Emp1	0	0.78657	0.54	0.115	0	AV mesenchyme I	Emp1
Bmp2	0	0.786012	0.567	0.225	0	AV mesenchyme I	Bmp2
Ltbr	0	0.785755	0.672	0.258	0	AV mesenchyme I	Ltbr
Ddr2	0	0.781925	0.411	0.056	0	AV mesenchyme I	Ddr2
Myof	0	0.78176	0.461	0.082	0	AV mesenchyme I	Myof
Hand21	0	0.780961	0.857	0.43	0	AV mesenchyme I	Hand2
Fstl3	0	0.778828	0.369	0.059	0	AV mesenchyme I	Fstl3
Commd31	0	0.778577	0.921	0.725	0	AV mesenchyme I	Commd3
Copa	0	0.777927	0.918	0.727	0	AV mesenchyme I	Copa
Vasn1	0	0.777702	0.548	0.195	0	AV mesenchyme I	Vasn
Fuca1	0	0.777401	0.755	0.374	0	AV mesenchyme I	Fuca1
Scarb2	0	0.777377	0.56	0.206	0	AV mesenchyme I	Scarb2
Csrp12	0	0.776934	0.977	0.756	0	AV mesenchyme I	Csrp1
Rac31	0	0.776728	0.576	0.26	0	AV mesenchyme I	Rac3
Pde7b	0	0.776362	0.403	0.042	0	AV mesenchyme I	Pde7b
Papss1	0	0.776344	0.848	0.565	0	AV mesenchyme I	Papss1
Dusp23	0	0.775574	0.589	0.245	0	AV mesenchyme I	Dusp23
Nck2	0	0.775515	0.53	0.126	0	AV mesenchyme I	Nck2
Gpr137c	0	0.775489	0.391	0.058	0	AV mesenchyme I	Gpr137c
Tbx2	0	0.774618	0.404	0.148	0	AV mesenchyme I	Tbx2
Rap2b	0	0.774274	0.753	0.511	0	AV mesenchyme I	Rap2b
Cdkn1b	0	0.773756	0.608	0.262	0	AV mesenchyme I	Cdkn1b
C1qtnf6	0	0.773751	0.579	0.168	0	AV mesenchyme I	C1qtnf6
Chst11	0	0.77374	0.397	0.074	0	AV mesenchyme I	Chst11
Aopep	0	0.773642	0.568	0.244	0	AV mesenchyme I	Aopep
Mex3d	0	0.773386	0.619	0.278	0	AV mesenchyme I	Mex3d
Chd9	0	0.773196	0.659	0.309	0	AV mesenchyme I	Chd9
Vkorc11	0	0.773173	0.81	0.529	0	AV mesenchyme I	Vkorc1
Tmem1191	0	0.772589	0.516	0.157	0	AV mesenchyme I	Tmem119
Dync1i2	0	0.772369	0.967	0.845	0	AV mesenchyme I	Dync1i2
Dchs1	0	0.772186	0.537	0.147	0	AV mesenchyme I	Dchs1
Aff4	0	0.769731	0.812	0.575	0	AV mesenchyme I	Aff4
Dclk1	0	0.767045	0.398	0.102	0	AV mesenchyme I	Dclk1
Slc38a42	0	0.76637	0.875	0.615	0	AV mesenchyme I	Slc38a4
Ninj12	0	0.76603	0.686	0.414	0	AV mesenchyme I	Ninj1
Ptprb	0	0.765147	0.423	0.105	0	AV mesenchyme I	Ptprb
Selenow	0	0.764737	1	0.992	0	AV mesenchyme I	Selenow
Shroom1	0	0.763825	0.364	0.035	0	AV mesenchyme I	Shroom1
Hapln1	0	0.763787	0.828	0.496	0	AV mesenchyme I	Hapln1
Sqstm1	0	0.763647	0.811	0.524	0	AV mesenchyme I	Sqstm1
Maged1	0	0.763207	0.999	0.964	0	AV mesenchyme I	Maged1
Gulp1	0	0.76276	0.629	0.298	0	AV mesenchyme I	Gulp1
Acat11	0	0.760912	0.832	0.471	0	AV mesenchyme I	Acat1
Tmem45a	0	0.760395	0.448	0.129	0	AV mesenchyme I	Tmem45a
Ilk1	0	0.759778	0.937	0.782	0	AV mesenchyme I	Ilk
Wasf2	0	0.759701	0.931	0.742	0	AV mesenchyme I	Wasf2
Spats2l2	0	0.759512	0.673	0.32	0	AV mesenchyme I	Spats2l
Tgfb3	0	0.759046	0.401	0.069	0	AV mesenchyme I	Tgfb3
Acot2	0	0.757898	0.524	0.163	0	AV mesenchyme I	Acot2
Med13l	0	0.757068	0.654	0.338	0	AV mesenchyme I	Med13l
Foxp4	0	0.756132	0.709	0.417	0	AV mesenchyme I	Foxp4
Camk11	0	0.755001	0.85	0.456	0	AV mesenchyme I	Camk1
Cttnbp2	0	0.752568	0.429	0.146	0	AV mesenchyme I	Cttnbp2
Dhrs7	0	0.751724	0.582	0.256	0	AV mesenchyme I	Dhrs7
Ywhaz	0	0.750877	0.99	0.948	0	AV mesenchyme I	Ywhaz
Islr	0	0.749789	0.282	0.031	0	AV mesenchyme I	Islr
Gpcpd1	0	0.749757	0.563	0.221	0	AV mesenchyme I	Gpcpd1
Lpp	0	0.749156	0.818	0.562	0	AV mesenchyme I	Lpp
Erbin	0	0.748644	0.673	0.351	0	AV mesenchyme I	Erbin
Arf53	0	0.747752	0.999	0.988	0	AV mesenchyme I	Arf5
Slc39a6	0	0.747564	0.748	0.438	0	AV mesenchyme I	Slc39a6
Acbd3	0	0.745894	0.847	0.635	0	AV mesenchyme I	Acbd3
Cd248	0	0.744408	0.511	0.139	0	AV mesenchyme I	Cd248
Sox6	0	0.743608	0.473	0.156	0	AV mesenchyme I	Sox6
Ppic2	0	0.742418	0.984	0.711	0	AV mesenchyme I	Ppic
Arid5a	0	0.740784	0.346	0.05	0	AV mesenchyme I	Arid5a
Itm2c1	0	0.740274	0.955	0.804	0	AV mesenchyme I	Itm2c
Plod3	0	0.740142	0.66	0.292	0	AV mesenchyme I	Plod3
B230219D22Rik	0	0.738531	0.931	0.796	0	AV mesenchyme I	B230219D22Rik
Hp1bp3	0	0.738442	0.908	0.724	0	AV mesenchyme I	Hp1bp3
Hdlbp	0	0.738409	0.964	0.894	0	AV mesenchyme I	Hdlbp
Ccdc88a	0	0.738086	0.89	0.706	0	AV mesenchyme I	Ccdc88a
Bmper	0	0.737805	0.411	0.136	0	AV mesenchyme I	Bmper
Cacna1d	0	0.736755	0.403	0.114	0	AV mesenchyme I	Cacna1d
Sptan1	0	0.735454	0.773	0.53	0	AV mesenchyme I	Sptan1
Celf41	0	0.734602	0.475	0.166	0	AV mesenchyme I	Celf4
Grb101	0	0.732931	0.992	0.944	0	AV mesenchyme I	Grb10
Nudt18	0	0.732344	0.397	0.103	0	AV mesenchyme I	Nudt18
Arl8a	0	0.731378	0.732	0.4	0	AV mesenchyme I	Arl8a
Phc2	0	0.731176	0.841	0.539	0	AV mesenchyme I	Phc2
Tmod3	0	0.730724	0.848	0.633	0	AV mesenchyme I	Tmod3
Ppp2cb	0	0.728193	0.684	0.356	0	AV mesenchyme I	Ppp2cb
Tril	0	0.728015	0.514	0.174	0	AV mesenchyme I	Tril
Negr1	0	0.727601	0.27	0.037	0	AV mesenchyme I	Negr1
Zfp148	0	0.727488	0.778	0.512	0	AV mesenchyme I	Zfp148
Phactr1	0	0.724113	0.359	0.095	0	AV mesenchyme I	Phactr1
Epb41l31	0	0.72279	0.766	0.442	0	AV mesenchyme I	Epb41l3
P3h1	0	0.719905	0.685	0.361	0	AV mesenchyme I	P3h1
Cpxm11	0	0.718679	0.672	0.345	0	AV mesenchyme I	Cpxm1
Psap	0	0.717852	0.96	0.793	0	AV mesenchyme I	Psap
Hmcn1	0	0.717788	0.491	0.155	0	AV mesenchyme I	Hmcn1
Dpysl21	0	0.717693	0.946	0.761	0	AV mesenchyme I	Dpysl2
Acot71	0	0.717308	0.743	0.409	0	AV mesenchyme I	Acot7
Kdm6b	0	0.716714	0.773	0.5	0	AV mesenchyme I	Kdm6b
Colgalt1	0	0.716002	0.843	0.597	0	AV mesenchyme I	Colgalt1
Eva1b2	0	0.715946	0.867	0.578	0	AV mesenchyme I	Eva1b
Ddx6	0	0.715206	0.916	0.788	0	AV mesenchyme I	Ddx6
Eid2	0	0.714436	0.739	0.411	0	AV mesenchyme I	Eid2
Itgb8	0	0.713329	0.366	0.08	0	AV mesenchyme I	Itgb8
Garnl3	0	0.712482	0.423	0.097	0	AV mesenchyme I	Garnl3
Olfml2b1	0	0.712188	0.446	0.16	0	AV mesenchyme I	Olfml2b
Clic1	0	0.709507	0.999	0.948	0	AV mesenchyme I	Clic1
Nfatc4	0	0.708269	0.499	0.177	0	AV mesenchyme I	Nfatc4
Uba7	0	0.706471	0.424	0.09	0	AV mesenchyme I	Uba7
Tmem591	0	0.705918	0.989	0.94	0	AV mesenchyme I	Tmem59
Arhgef26	0	0.705805	0.475	0.178	0	AV mesenchyme I	Arhgef26
Senp7	0	0.705432	0.615	0.309	0	AV mesenchyme I	Senp7
Mrc2	0	0.704987	0.48	0.151	0	AV mesenchyme I	Mrc2
Gli3	0	0.70342	0.622	0.327	0	AV mesenchyme I	Gli3
Cers4	0	0.703385	0.534	0.246	0	AV mesenchyme I	Cers4
Ulk4	0	0.703209	0.326	0.057	0	AV mesenchyme I	Ulk4
Csnk2a2	0	0.702999	0.825	0.549	0	AV mesenchyme I	Csnk2a2
Nek61	0	0.70259	0.714	0.395	0	AV mesenchyme I	Nek6
Crtc3	0	0.702512	0.527	0.195	0	AV mesenchyme I	Crtc3
Lhfpl2	0	0.701525	0.498	0.197	0	AV mesenchyme I	Lhfpl2
Cd811	0	0.699426	0.999	0.978	0	AV mesenchyme I	Cd81
Cd34	0	0.697985	0.591	0.158	0	AV mesenchyme I	Cd34
Crebzf	0	0.697457	0.606	0.283	0	AV mesenchyme I	Crebzf
Mbnl11	0	0.696913	0.643	0.326	0	AV mesenchyme I	Mbnl1
Bambi2	0	0.696585	0.966	0.734	0	AV mesenchyme I	Bambi
Tle2	0	0.696282	0.412	0.07	0	AV mesenchyme I	Tle2
Kif26b	0	0.695525	0.427	0.162	0	AV mesenchyme I	Kif26b
Tcp11l2	0	0.69506	0.398	0.064	0	AV mesenchyme I	Tcp11l2
Nagk	0	0.693756	0.625	0.294	0	AV mesenchyme I	Nagk
Gm14226	0	0.693171	0.263	0.034	0	AV mesenchyme I	Gm14226
Plod1	0	0.691399	0.55	0.244	0	AV mesenchyme I	Plod1
Calcoco1	0	0.691112	0.504	0.169	0	AV mesenchyme I	Calcoco1
Rabac11	0	0.690639	0.918	0.686	0	AV mesenchyme I	Rabac1
Sema5a	0	0.690571	0.365	0.124	0	AV mesenchyme I	Sema5a
Csnk1e	0	0.68843	0.944	0.814	0	AV mesenchyme I	Csnk1e
Rnh11	0	0.686171	0.883	0.638	0	AV mesenchyme I	Rnh1
Trim12a	0	0.685841	0.396	0.074	0	AV mesenchyme I	Trim12a
Tcn22	0	0.685565	0.697	0.336	0	AV mesenchyme I	Tcn2
Pnrc1	0	0.684766	0.931	0.831	0	AV mesenchyme I	Pnrc1
Qsox1	0	0.683425	0.502	0.147	0	AV mesenchyme I	Qsox1
Pcsk51	0	0.683146	0.522	0.194	0	AV mesenchyme I	Pcsk5
Srgap1	0	0.682393	0.523	0.224	0	AV mesenchyme I	Srgap1
Jak1	0	0.682305	0.798	0.537	0	AV mesenchyme I	Jak1
Eps15	0	0.679783	0.597	0.315	0	AV mesenchyme I	Eps15
Dpysl4	0	0.679523	0.362	0.062	0	AV mesenchyme I	Dpysl4
Zfp9	0	0.67872	0.481	0.155	0	AV mesenchyme I	Zfp9
Igf2r	0	0.677373	0.951	0.662	0	AV mesenchyme I	Igf2r
Marveld1	0	0.676524	0.515	0.186	0	AV mesenchyme I	Marveld1
Ddah2	0	0.676359	0.993	0.923	0	AV mesenchyme I	Ddah2
Ebf11	0	0.675907	0.703	0.303	0	AV mesenchyme I	Ebf1
Dusp16	0	0.675902	0.471	0.151	0	AV mesenchyme I	Dusp16
Ash1l	0	0.675546	0.806	0.596	0	AV mesenchyme I	Ash1l
Ypel5	0	0.674256	0.559	0.235	0	AV mesenchyme I	Ypel5
Pygo1	0	0.673687	0.441	0.1	0	AV mesenchyme I	Pygo1
Rnf215	0	0.67335	0.563	0.234	0	AV mesenchyme I	Rnf215
Bach2	0	0.672163	0.449	0.182	0	AV mesenchyme I	Bach2
Rtn41	0	0.671332	0.995	0.97	0	AV mesenchyme I	Rtn4
Kctd14	0	0.67127	0.287	0.031	0	AV mesenchyme I	Kctd14
Cd1d1	0	0.670802	0.441	0.144	0	AV mesenchyme I	Cd1d1
Zfp36	0	0.669892	0.368	0.106	0	AV mesenchyme I	Zfp36
Angptl2	0	0.669755	0.557	0.239	0	AV mesenchyme I	Angptl2
Col27a1	0	0.664279	0.392	0.121	0	AV mesenchyme I	Col27a1
H13	0	0.663147	0.918	0.768	0	AV mesenchyme I	H13
Hecw2	0	0.661263	0.43	0.111	0	AV mesenchyme I	Hecw2
Prelp	0	0.661059	0.297	0.014	0	AV mesenchyme I	Prelp
Jdp2	0	0.6607	0.376	0.074	0	AV mesenchyme I	Jdp2
Kat6b	0	0.658454	0.531	0.252	0	AV mesenchyme I	Kat6b
Npc22	0	0.656021	0.997	0.961	0	AV mesenchyme I	Npc2
Zfp950	0	0.654189	0.597	0.303	0	AV mesenchyme I	Zfp950
Cavin1	0	0.653828	0.58	0.188	0	AV mesenchyme I	Cavin1
Gabbr1	0	0.653637	0.539	0.22	0	AV mesenchyme I	Gabbr1
Armcx3	0	0.651306	0.817	0.567	0	AV mesenchyme I	Armcx3
Wtip1	0	0.649786	0.696	0.384	0	AV mesenchyme I	Wtip
Rarg	0	0.649723	0.517	0.223	0	AV mesenchyme I	Rarg
Cenpb	0	0.649689	0.685	0.401	0	AV mesenchyme I	Cenpb
Pdia31	0	0.647944	0.999	0.987	0	AV mesenchyme I	Pdia3
Slc39a1	0	0.647676	0.71	0.38	0	AV mesenchyme I	Slc39a1
Ube2m	0	0.647465	0.982	0.891	0	AV mesenchyme I	Ube2m
Fosl2	0	0.647388	0.332	0.072	0	AV mesenchyme I	Fosl2
Itgav	0	0.646682	0.527	0.211	0	AV mesenchyme I	Itgav
Egln1	0	0.645645	0.752	0.402	0	AV mesenchyme I	Egln1
Tmed31	0	0.643652	0.834	0.614	0	AV mesenchyme I	Tmed3
Tmem981	0	0.64353	0.71	0.332	0	AV mesenchyme I	Tmem98
Psme1	0	0.640876	0.914	0.742	0	AV mesenchyme I	Psme1
Nisch	0	0.639531	0.974	0.899	0	AV mesenchyme I	Nisch
Acyp2	0	0.638498	0.512	0.215	0	AV mesenchyme I	Acyp2
Nsd3	0	0.638006	0.779	0.513	0	AV mesenchyme I	Nsd3
Acvr1	0	0.63707	0.541	0.217	0	AV mesenchyme I	Acvr1
Gfra1	0	0.636675	0.276	0.04	0	AV mesenchyme I	Gfra1
Mtss2	0	0.636422	0.44	0.156	0	AV mesenchyme I	Mtss2
Gsn1	0	0.635746	0.616	0.197	0	AV mesenchyme I	Gsn
Zfp618	0	0.634643	0.524	0.231	0	AV mesenchyme I	Zfp618
Ubn1	0	0.629423	0.836	0.601	0	AV mesenchyme I	Ubn1
Fcho2	0	0.628668	0.637	0.359	0	AV mesenchyme I	Fcho2
Mpc21	0	0.627813	0.928	0.704	0	AV mesenchyme I	Mpc2
Nipal4	0	0.626061	0.325	0.048	0	AV mesenchyme I	Nipal4
Trf1	0	0.625525	0.409	0.136	0	AV mesenchyme I	Trf
Ghr1	0	0.62509	0.593	0.292	0	AV mesenchyme I	Ghr
Afap1	0	0.623849	0.554	0.27	0	AV mesenchyme I	Afap1
Arhgdib1	0	0.622823	0.659	0.301	0	AV mesenchyme I	Arhgdib
Adamts15	0	0.622564	0.261	0.037	0	AV mesenchyme I	Adamts15
Pink1	0	0.621726	0.567	0.266	0	AV mesenchyme I	Pink1
Slc44a2	0	0.61986	0.568	0.279	0	AV mesenchyme I	Slc44a2
B3gnt91	0	0.619739	0.384	0.069	0	AV mesenchyme I	B3gnt9
Zcchc24	0	0.61922	0.419	0.136	0	AV mesenchyme I	Zcchc24
Ctdspl1	0	0.617402	0.559	0.262	0	AV mesenchyme I	Ctdspl
Zfp57	0	0.616637	0.591	0.296	0	AV mesenchyme I	Zfp57
Tmem176a	0	0.614803	0.752	0.379	0	AV mesenchyme I	Tmem176a
Grn1	0	0.613991	0.76	0.446	0	AV mesenchyme I	Grn
Cdc42ep51	0	0.612983	0.745	0.445	0	AV mesenchyme I	Cdc42ep5
Hic1	0	0.612785	0.254	0.039	0	AV mesenchyme I	Hic1
Lars2	0	0.607924	0.54	0.251	0	AV mesenchyme I	Lars2
mt-Co1	0	0.607567	0.999	0.983	0	AV mesenchyme I	mt-Co1
Mbd2	0	0.607309	0.682	0.345	0	AV mesenchyme I	Mbd2
Ifitm2	0	0.604628	0.996	0.937	0	AV mesenchyme I	Ifitm2
Gria3	0	0.60302	0.346	0.11	0	AV mesenchyme I	Gria3
Actg11	0	0.602872	1	0.999	0	AV mesenchyme I	Actg1
Bmx	0	0.602754	0.261	0.061	0	AV mesenchyme I	Bmx
Slc22a15	0	0.601887	0.386	0.129	0	AV mesenchyme I	Slc22a15
Fmod1	0	0.600112	0.303	0.049	0	AV mesenchyme I	Fmod
Laptm4a1	0	0.599611	0.997	0.979	0	AV mesenchyme I	Laptm4a
mt-Nd3	0	0.599273	0.97	0.886	0	AV mesenchyme I	mt-Nd3
Kidins220	0	0.597431	0.492	0.216	0	AV mesenchyme I	Kidins220
Dipk1b	0	0.596596	0.498	0.202	0	AV mesenchyme I	Dipk1b
Zfpm2	0	0.595753	0.395	0.112	0	AV mesenchyme I	Zfpm2
Hadha	0	0.593758	0.858	0.64	0	AV mesenchyme I	Hadha
Zfp827	0	0.593263	0.382	0.103	0	AV mesenchyme I	Zfp827
Tuba1a2	0	0.591728	1	0.98	0	AV mesenchyme I	Tuba1a
Fermt21	0	0.587429	0.961	0.839	0	AV mesenchyme I	Fermt2
St6galnac4	0	0.586779	0.543	0.232	0	AV mesenchyme I	St6galnac4
Ost41	0	0.585802	0.985	0.953	0	AV mesenchyme I	Ost4
Mtch1	0	0.584985	0.995	0.976	0	AV mesenchyme I	Mtch1
Sec62	0	0.584383	0.978	0.93	0	AV mesenchyme I	Sec62
Polr3gl	0	0.583149	0.529	0.241	0	AV mesenchyme I	Polr3gl
tdTomato	0	0.582336	0.326	0.027	0	AV mesenchyme I	tdTomato
mt-Cytb	0	0.576336	0.999	0.986	0	AV mesenchyme I	mt-Cytb
mt-Nd2	0	0.574962	0.999	0.974	0	AV mesenchyme I	mt-Nd2
Ndfip1	0	0.573069	0.984	0.948	0	AV mesenchyme I	Ndfip1
Gas7	0	0.571643	0.387	0.104	0	AV mesenchyme I	Gas7
Ube2l61	0	0.570726	0.486	0.164	0	AV mesenchyme I	Ube2l6
Scara3	0	0.570663	0.342	0.107	0	AV mesenchyme I	Scara3
Cavin2	0	0.569274	0.643	0.211	0	AV mesenchyme I	Cavin2
Bmp42	0	0.568154	0.599	0.275	0	AV mesenchyme I	Bmp4
Npas3	0	0.567073	0.274	0.054	0	AV mesenchyme I	Npas3
Sfxn3	0	0.56389	0.381	0.083	0	AV mesenchyme I	Sfxn3
Erbb3	0	0.562369	0.317	0.089	0	AV mesenchyme I	Erbb3
Selenbp1	0	0.560941	0.372	0.121	0	AV mesenchyme I	Selenbp1
Ctsb2	0	0.560618	0.984	0.809	0	AV mesenchyme I	Ctsb
Sec24d	0	0.558608	0.499	0.216	0	AV mesenchyme I	Sec24d
Cavin31	0	0.558082	0.757	0.363	0	AV mesenchyme I	Cavin3
Socs1	0	0.554999	0.355	0.109	0	AV mesenchyme I	Socs1
Baiap2	0	0.552095	0.458	0.185	0	AV mesenchyme I	Baiap2
Cap12	0	0.548889	0.783	0.508	0	AV mesenchyme I	Cap1
Dcaf6	0	0.545516	0.373	0.124	0	AV mesenchyme I	Dcaf6
Kirrel1	0	0.540521	0.432	0.152	0	AV mesenchyme I	Kirrel
Rftn2	0	0.540089	0.338	0.072	0	AV mesenchyme I	Rftn2
Rnf182	0	0.538242	0.28	0.047	0	AV mesenchyme I	Rnf182
Art4	0	0.534934	0.314	0.086	0	AV mesenchyme I	Art4
Igdcc4	0	0.532266	0.328	0.085	0	AV mesenchyme I	Igdcc4
Adgra2	0	0.530788	0.495	0.214	0	AV mesenchyme I	Adgra2
Heca	0	0.530072	0.376	0.123	0	AV mesenchyme I	Heca
Ralb1	0	0.529978	0.877	0.617	0	AV mesenchyme I	Ralb
Gng8	0	0.529746	0.29	0.055	0	AV mesenchyme I	Gng8
Atxn1	0	0.529	0.336	0.099	0	AV mesenchyme I	Atxn1
Atp1a2	0	0.526629	0.295	0.072	0	AV mesenchyme I	Atp1a2
Trim12c	0	0.524894	0.338	0.095	0	AV mesenchyme I	Trim12c
Mdk1	0	0.523809	1	0.994	0	AV mesenchyme I	Mdk
Tet2	0	0.522201	0.378	0.132	0	AV mesenchyme I	Tet2
Gpr153	0	0.52114	0.318	0.078	0	AV mesenchyme I	Gpr153
Sspn	0	0.517951	0.363	0.087	0	AV mesenchyme I	Sspn
Eya4	0	0.514882	0.282	0.066	0	AV mesenchyme I	Eya4
Stx1a	0	0.514667	0.336	0.087	0	AV mesenchyme I	Stx1a
Crebrf	0	0.514132	0.314	0.091	0	AV mesenchyme I	Crebrf
Ahnak2	0	0.513294	0.643	0.309	0	AV mesenchyme I	Ahnak
Ctsl1	0	0.51016	0.996	0.947	0	AV mesenchyme I	Ctsl
Enpp1	0	0.501998	0.256	0.05	0	AV mesenchyme I	Enpp1
Upp2	0	0.5016	0.368	0.117	0	AV mesenchyme I	Upp2
Rsph9	0	0.500095	0.323	0.072	0	AV mesenchyme I	Rsph9
Slc12a2	5.95e-308	0.792681	0.565	0.291	2.97e-304	AV mesenchyme I	Slc12a2
Arid4b	1.15e-306	0.65934	0.904	0.784	5.74e-303	AV mesenchyme I	Arid4b
Phlda31	6.73e-305	0.669168	0.704	0.397	3.37e-301	AV mesenchyme I	Phlda3
Glipr23	4.17e-304	0.62147	0.767	0.465	2.08e-300	AV mesenchyme I	Glipr2
Dlg4	5.71e-303	0.608863	0.502	0.228	2.86e-299	AV mesenchyme I	Dlg4
Casp61	8.22e-303	0.765076	0.855	0.663	4.11e-299	AV mesenchyme I	Casp6
Ifitm32	1.66e-302	0.68447	0.672	0.365	8.33e-299	AV mesenchyme I	Ifitm3
Khsrp	6.55e-302	0.602435	0.633	0.36	3.28e-298	AV mesenchyme I	Khsrp
Ppp1r12c	7.23e-302	0.550959	0.542	0.259	3.62e-298	AV mesenchyme I	Ppp1r12c
Mical21	4.94e-301	0.808615	0.578	0.275	2.47e-297	AV mesenchyme I	Mical2
Fryl	7.56e-300	0.761248	0.566	0.298	3.78e-296	AV mesenchyme I	Fryl
Pcmtd1	1.06e-297	0.676901	0.634	0.367	5.29e-294	AV mesenchyme I	Pcmtd1
Hexb1	1.09e-296	0.512521	0.513	0.231	5.45e-293	AV mesenchyme I	Hexb
Rhobtb3	1.73e-296	0.593087	0.872	0.703	8.63e-293	AV mesenchyme I	Rhobtb3
Tmem223	4.34e-295	0.660167	0.889	0.778	2.17e-291	AV mesenchyme I	Tmem223
Bach1	5.33e-294	0.668956	0.607	0.335	2.67e-290	AV mesenchyme I	Bach1
Stk17b	5.82e-293	0.798303	0.465	0.21	2.91e-289	AV mesenchyme I	Stk17b
Mxra7	1.34e-292	0.642469	0.64	0.373	6.69e-289	AV mesenchyme I	Mxra7
Msn	1.72e-291	0.549145	0.852	0.673	8.6e-288	AV mesenchyme I	Msn
Prrc1	2.79e-289	0.652577	0.809	0.586	1.39e-285	AV mesenchyme I	Prrc1
Ap2a2	7.9e-289	0.587746	0.81	0.599	3.95e-285	AV mesenchyme I	Ap2a2
Tnfrsf1a	2.02e-288	0.551325	0.617	0.327	1.01e-284	AV mesenchyme I	Tnfrsf1a
Tln11	3.5e-288	0.601132	0.889	0.758	1.75e-284	AV mesenchyme I	Tln1
Wnt111	4.99e-288	0.621023	0.419	0.161	2.5e-284	AV mesenchyme I	Wnt11
Tubb2a2	1.2e-287	0.699199	0.717	0.438	5.99e-284	AV mesenchyme I	Tubb2a
Cdc42bpa	1.92e-287	0.615331	0.519	0.252	9.61e-284	AV mesenchyme I	Cdc42bpa
Dnmt3a	3.78e-287	0.663663	0.812	0.601	1.89e-283	AV mesenchyme I	Dnmt3a
Add1	6.98e-287	0.624192	0.778	0.558	3.49e-283	AV mesenchyme I	Add1
Prpf4b	1.53e-286	0.613231	0.926	0.866	7.66e-283	AV mesenchyme I	Prpf4b
Lman1	2.13e-286	0.540603	0.954	0.879	1.07e-282	AV mesenchyme I	Lman1
Pde4a	2.8e-286	0.510504	0.299	0.094	1.4e-282	AV mesenchyme I	Pde4a
Kdm5b	4.12e-286	0.665385	0.914	0.806	2.06e-282	AV mesenchyme I	Kdm5b
Pja2	1.46e-285	0.609565	0.803	0.584	7.3e-282	AV mesenchyme I	Pja2
Irs1	3.56e-285	0.606593	0.427	0.177	1.78e-281	AV mesenchyme I	Irs1
Abcc51	7.93e-284	0.612064	0.497	0.232	3.97e-280	AV mesenchyme I	Abcc5
Myl12b	6.99e-283	0.676157	0.844	0.677	3.49e-279	AV mesenchyme I	Myl12b
Sipa1l1	8.39e-281	0.777751	0.71	0.473	4.2e-277	AV mesenchyme I	Sipa1l1
Tasor	7.25e-280	0.682128	0.615	0.359	3.62e-276	AV mesenchyme I	Tasor
Tcf7l2	1.05e-279	0.659822	0.751	0.525	5.24e-276	AV mesenchyme I	Tcf7l2
Arhgef12	7.15e-279	0.653061	0.645	0.389	3.57e-275	AV mesenchyme I	Arhgef12
Sdc21	8.05e-278	0.657064	0.647	0.379	4.03e-274	AV mesenchyme I	Sdc2
Rasgef1b	1.4e-277	0.5464	0.404	0.158	6.99e-274	AV mesenchyme I	Rasgef1b
Ifngr21	2.63e-277	0.560689	0.654	0.366	1.32e-273	AV mesenchyme I	Ifngr2
Slc25a391	1.06e-275	0.522748	0.818	0.614	5.29e-272	AV mesenchyme I	Slc25a39
Cntln	2.17e-275	0.517341	0.479	0.209	1.09e-271	AV mesenchyme I	Cntln
Agrn1	3.61e-275	0.622661	0.616	0.351	1.8e-271	AV mesenchyme I	Agrn
Pura	6.67e-275	0.62669	0.648	0.379	3.34e-271	AV mesenchyme I	Pura
Lbh1	6.95e-275	1.09974	0.642	0.356	3.48e-271	AV mesenchyme I	Lbh
Cirbp	8.42e-275	0.634834	0.887	0.744	4.21e-271	AV mesenchyme I	Cirbp
Serpinb6a2	1.09e-274	0.589248	0.783	0.55	5.47e-271	AV mesenchyme I	Serpinb6a
Mob1b	3.17e-274	0.603747	0.708	0.457	1.58e-270	AV mesenchyme I	Mob1b
Sec23a	6.33e-274	0.632829	0.73	0.495	3.17e-270	AV mesenchyme I	Sec23a
Fnbp1l	1.03e-272	0.695573	0.813	0.648	5.16e-269	AV mesenchyme I	Fnbp1l
Atrx	1.08e-272	0.561884	0.975	0.941	5.43e-269	AV mesenchyme I	Atrx
Clk1	6.86e-271	0.68263	0.838	0.68	3.43e-267	AV mesenchyme I	Clk1
Nfe2l1	1.35e-270	0.602028	0.715	0.484	6.75e-267	AV mesenchyme I	Nfe2l1
Hbp1	1.97e-269	0.635987	0.832	0.648	9.87e-266	AV mesenchyme I	Hbp1
Camk2n1	3.9e-269	0.676371	0.4	0.16	1.95e-265	AV mesenchyme I	Camk2n1
Dync1h1	6.38e-269	0.665214	0.76	0.551	3.19e-265	AV mesenchyme I	Dync1h1
Shisa5	2.52e-267	0.522054	0.723	0.454	1.26e-263	AV mesenchyme I	Shisa5
Ier5l	6.21e-267	0.722266	0.666	0.414	3.11e-263	AV mesenchyme I	Ier5l
Slc25a36	7.13e-267	0.631597	0.663	0.413	3.57e-263	AV mesenchyme I	Slc25a36
Sertad1	1.26e-266	0.654714	0.574	0.31	6.32e-263	AV mesenchyme I	Sertad1
Nav1	3.1e-265	0.645174	0.667	0.409	1.55e-261	AV mesenchyme I	Nav1
Daam11	4.78e-265	0.724985	0.648	0.391	2.39e-261	AV mesenchyme I	Daam1
Fkbp91	1.03e-264	0.565554	0.868	0.705	5.13e-261	AV mesenchyme I	Fkbp9
Ppp1r15a1	1.72e-264	0.730692	0.581	0.329	8.61e-261	AV mesenchyme I	Ppp1r15a
Il6st	8.65e-264	0.630104	0.522	0.264	4.32e-260	AV mesenchyme I	Il6st
Mpc11	1.31e-263	0.518883	0.756	0.483	6.53e-260	AV mesenchyme I	Mpc1
Serping11	1.56e-263	0.532421	0.372	0.139	7.82e-260	AV mesenchyme I	Serping1
Rgs3	1.72e-263	0.570009	0.62	0.34	8.61e-260	AV mesenchyme I	Rgs3
Syne1	7.13e-263	0.52206	0.352	0.128	3.57e-259	AV mesenchyme I	Syne1
Ddhd1	7.33e-262	0.523159	0.356	0.135	3.67e-258	AV mesenchyme I	Ddhd1
Car3	2.14e-260	2.48397	0.425	0.198	1.07e-256	AV mesenchyme I	Car3
Ndufa3	5.67e-260	0.636672	0.923	0.884	2.84e-256	AV mesenchyme I	Ndufa3
Dst	1.69e-259	0.816983	0.648	0.413	8.45e-256	AV mesenchyme I	Dst
Pam	2.23e-259	0.657616	0.701	0.42	1.12e-255	AV mesenchyme I	Pam
Smim3	2.42e-258	0.717987	0.546	0.289	1.21e-254	AV mesenchyme I	Smim3
Azin1	4.16e-258	0.724597	0.847	0.724	2.08e-254	AV mesenchyme I	Azin1
Rock2	2.66e-257	0.657058	0.837	0.686	1.33e-253	AV mesenchyme I	Rock2
Rai14	4.88e-256	0.672022	0.65	0.394	2.44e-252	AV mesenchyme I	Rai14
Card192	6.85e-256	0.523172	0.618	0.333	3.43e-252	AV mesenchyme I	Card19
Camk2d	3.74e-255	0.589508	0.691	0.416	1.87e-251	AV mesenchyme I	Camk2d
Cbx6	1.34e-254	0.565525	0.496	0.24	6.71e-251	AV mesenchyme I	Cbx6
Ogt	7.45e-254	0.681398	0.891	0.745	3.73e-250	AV mesenchyme I	Ogt
Tsc22d41	1.08e-253	0.519201	0.813	0.61	5.4e-250	AV mesenchyme I	Tsc22d4
Rab13	1.34e-253	0.570043	0.792	0.574	6.72e-250	AV mesenchyme I	Rab13
Myo1b	2.85e-253	0.6416	0.795	0.606	1.42e-249	AV mesenchyme I	Myo1b
Pik3ip1	1.1e-252	0.525646	0.323	0.115	5.51e-249	AV mesenchyme I	Pik3ip1
Nynrin	1.59e-252	0.559795	0.537	0.283	7.96e-249	AV mesenchyme I	Nynrin
Itga5	2.1e-252	0.528221	0.526	0.267	1.05e-248	AV mesenchyme I	Itga5
Smarca2	5.01e-250	0.643632	0.737	0.52	2.51e-246	AV mesenchyme I	Smarca2
Haghl	1.91e-248	0.555919	0.589	0.325	9.56e-245	AV mesenchyme I	Haghl
Lrrc8c	1.3e-247	0.556665	0.531	0.269	6.49e-244	AV mesenchyme I	Lrrc8c
Col13a1	1e-246	0.801306	0.449	0.207	5.02e-243	AV mesenchyme I	Col13a1
Chd6	1.36e-246	0.608736	0.757	0.55	6.79e-243	AV mesenchyme I	Chd6
Phyh1	5.32e-246	0.55121	0.574	0.308	2.66e-242	AV mesenchyme I	Phyh
Golgb1	1.83e-245	0.614907	0.854	0.728	9.13e-242	AV mesenchyme I	Golgb1
Zfhx4	2.09e-245	0.652241	0.337	0.127	1.05e-241	AV mesenchyme I	Zfhx4
Gabarapl1	6.33e-245	0.584219	0.564	0.311	3.16e-241	AV mesenchyme I	Gabarapl1
Klhl24	2.48e-243	0.70381	0.712	0.489	1.24e-239	AV mesenchyme I	Klhl24
B4galt1	2.62e-242	0.571524	0.581	0.327	1.31e-238	AV mesenchyme I	B4galt1
Mxi1	4.47e-242	0.618012	0.577	0.33	2.23e-238	AV mesenchyme I	Mxi1
Fam13b	2.49e-241	0.5202	0.436	0.199	1.24e-237	AV mesenchyme I	Fam13b
Zfp36l21	2e-240	0.73047	0.645	0.411	9.98e-237	AV mesenchyme I	Zfp36l2
Lef1	7.84e-240	1.21321	0.612	0.42	3.92e-236	AV mesenchyme I	Lef1
Clcn51	1.15e-238	0.685713	0.648	0.423	5.76e-235	AV mesenchyme I	Clcn5
Samd141	1.08e-237	0.528427	0.456	0.214	5.41e-234	AV mesenchyme I	Samd14
Sall3	3.79e-237	0.813302	0.382	0.165	1.89e-233	AV mesenchyme I	Sall3
Top2b	5.4e-237	0.576814	0.875	0.764	2.7e-233	AV mesenchyme I	Top2b
Ccdc8	3.15e-234	0.555759	0.632	0.377	1.57e-230	AV mesenchyme I	Ccdc8
Ncald	7.43e-234	0.803801	0.376	0.159	3.72e-230	AV mesenchyme I	Ncald
Mex3a	1.51e-232	0.617572	0.83	0.654	7.56e-229	AV mesenchyme I	Mex3a
Tex2641	2.55e-232	0.501786	0.63	0.361	1.27e-228	AV mesenchyme I	Tex264
Ptbp3	1.5e-231	0.543361	0.774	0.587	7.51e-228	AV mesenchyme I	Ptbp3
Lpgat11	8.59e-231	0.532103	0.669	0.411	4.3e-227	AV mesenchyme I	Lpgat1
Rab21	2.21e-229	0.513619	0.712	0.479	1.1e-225	AV mesenchyme I	Rab21
Zbtb20	3.99e-229	0.663712	0.59	0.321	2e-225	AV mesenchyme I	Zbtb20
Ext1	6.45e-229	0.60056	0.646	0.419	3.23e-225	AV mesenchyme I	Ext1
Ndufa1	4.46e-228	0.578242	0.873	0.789	2.23e-224	AV mesenchyme I	Ndufa1
Sema3d1	2.83e-227	0.502318	0.255	0.08	1.42e-223	AV mesenchyme I	Sema3d
Trib2	1.75e-225	0.501259	0.418	0.188	8.78e-222	AV mesenchyme I	Trib2
R3hdm2	1.94e-225	0.566037	0.658	0.43	9.72e-222	AV mesenchyme I	R3hdm2
Usp9x	9.84e-225	0.615118	0.811	0.668	4.92e-221	AV mesenchyme I	Usp9x
Kank1	1.3e-223	0.596984	0.556	0.317	6.48e-220	AV mesenchyme I	Kank1
Dusp11	2e-223	1.00382	0.576	0.351	1e-219	AV mesenchyme I	Dusp1
Mdfic1	2.17e-222	0.502829	0.412	0.182	1.09e-218	AV mesenchyme I	Mdfic
Phf20l1	2.31e-215	0.537928	0.761	0.583	1.16e-211	AV mesenchyme I	Phf20l1
Id11	3.49e-215	0.699115	0.963	0.882	1.74e-211	AV mesenchyme I	Id1
Iqgap11	5.18e-215	0.633664	0.744	0.555	2.59e-211	AV mesenchyme I	Iqgap1
Epb41l2	1.04e-214	0.536685	0.668	0.44	5.19e-211	AV mesenchyme I	Epb41l2
St3gal51	1.99e-214	0.614259	0.647	0.409	9.95e-211	AV mesenchyme I	St3gal5
Foxn3	5.52e-212	0.54608	0.826	0.662	2.76e-208	AV mesenchyme I	Foxn3
Arrdc3	1.7e-211	0.5645	0.493	0.262	8.49e-208	AV mesenchyme I	Arrdc3
4931406P16Rik	2e-211	0.512384	0.718	0.508	9.98e-208	AV mesenchyme I	4931406P16Rik
Foxp1	4.49e-210	0.651689	0.853	0.706	2.24e-206	AV mesenchyme I	Foxp1
Lamb1	1.7e-207	0.550795	0.689	0.471	8.49e-204	AV mesenchyme I	Lamb1
Cep350	2.35e-207	0.513462	0.53	0.299	1.17e-203	AV mesenchyme I	Cep350
Atf7ip	3.65e-207	0.606341	0.724	0.532	1.83e-203	AV mesenchyme I	Atf7ip
Tkt	1.04e-206	0.775191	0.977	0.915	5.22e-203	AV mesenchyme I	Tkt
Rpl36al1	1.22e-203	0.699464	0.938	0.919	6.1e-200	AV mesenchyme I	Rpl36al
Pdlim23	2.71e-203	0.613982	0.425	0.202	1.35e-199	AV mesenchyme I	Pdlim2
Cntfr1	6.64e-203	0.633582	0.509	0.271	3.32e-199	AV mesenchyme I	Cntfr
Rflnb1	1.28e-199	0.762418	0.484	0.269	6.38e-196	AV mesenchyme I	Rflnb
Gcc2	2.28e-199	0.512713	0.72	0.538	1.14e-195	AV mesenchyme I	Gcc2
Nrip11	8.91e-199	0.553616	0.719	0.503	4.45e-195	AV mesenchyme I	Nrip1
Slc4a4	2.3e-197	0.598162	0.356	0.16	1.15e-193	AV mesenchyme I	Slc4a4
Trip11	3.95e-197	0.587448	0.642	0.439	1.98e-193	AV mesenchyme I	Trip11
Lnpep	4.53e-197	0.50086	0.463	0.242	2.27e-193	AV mesenchyme I	Lnpep
Spon21	1.17e-196	0.95754	0.264	0.094	5.83e-193	AV mesenchyme I	Spon2
Smarca12	5.95e-195	0.539216	0.654	0.439	2.97e-191	AV mesenchyme I	Smarca1
Socs3	1.66e-194	0.877995	0.353	0.156	8.32e-191	AV mesenchyme I	Socs3
Scmh1	3.09e-193	0.539148	0.549	0.319	1.55e-189	AV mesenchyme I	Scmh1
Crem	1.23e-192	0.510814	0.496	0.273	6.14e-189	AV mesenchyme I	Crem
Ppm1l	2.47e-192	0.559552	0.363	0.165	1.23e-188	AV mesenchyme I	Ppm1l
Rc3h2	9.67e-192	0.552113	0.611	0.4	4.84e-188	AV mesenchyme I	Rc3h2
Efna2	3.71e-191	0.517703	0.648	0.422	1.86e-187	AV mesenchyme I	Efna2
Zfp36l11	1.1e-190	0.578766	0.883	0.787	5.48e-187	AV mesenchyme I	Zfp36l1
Adgrl1	1.43e-188	0.573729	0.563	0.344	7.17e-185	AV mesenchyme I	Adgrl1
Cdk6	1.66e-186	0.531704	0.589	0.366	8.31e-183	AV mesenchyme I	Cdk6
Vcl	1.68e-186	0.597588	0.662	0.46	8.39e-183	AV mesenchyme I	Vcl
Tead12	3.68e-186	0.544936	0.759	0.571	1.84e-182	AV mesenchyme I	Tead1
Tpbg1	1.25e-183	0.625681	0.636	0.425	6.24e-180	AV mesenchyme I	Tpbg
Cebpb2	3.11e-182	0.516489	0.479	0.258	1.55e-178	AV mesenchyme I	Cebpb
Id2	2.12e-181	0.644835	0.967	0.928	1.06e-177	AV mesenchyme I	Id2
Tbx5	4.07e-177	0.52363	0.458	0.227	2.04e-173	AV mesenchyme I	Tbx5
Mast4	6.22e-176	0.595054	0.649	0.439	3.11e-172	AV mesenchyme I	Mast4
Nek7	1.1e-175	0.515169	0.552	0.337	5.51e-172	AV mesenchyme I	Nek7
Dsp	4.5e-173	0.658893	0.577	0.353	2.25e-169	AV mesenchyme I	Dsp
Baz2b	9.04e-168	0.52716	0.773	0.623	4.52e-164	AV mesenchyme I	Baz2b
Slc1a31	4.12e-164	0.578863	0.546	0.333	2.06e-160	AV mesenchyme I	Slc1a3
Pbx3	1.49e-162	0.751771	0.667	0.498	7.46e-159	AV mesenchyme I	Pbx3
Cox6b21	4.88e-162	0.607877	0.42	0.221	2.44e-158	AV mesenchyme I	Cox6b2
Tbx32	9.93e-162	0.655326	0.414	0.217	4.97e-158	AV mesenchyme I	Tbx3
Sfrp2	2.58e-161	2.60301	0.452	0.279	1.29e-157	AV mesenchyme I	Sfrp2
Kif1b	3.71e-161	0.503226	0.766	0.617	1.85e-157	AV mesenchyme I	Kif1b
Flrt31	2.68e-160	0.632041	0.648	0.452	1.34e-156	AV mesenchyme I	Flrt3
Tnc	3.3e-160	0.737227	0.282	0.116	1.65e-156	AV mesenchyme I	Tnc
Chd2	6.55e-160	0.565224	0.674	0.51	3.28e-156	AV mesenchyme I	Chd2
Khdrbs31	8.85e-160	0.721234	0.488	0.291	4.43e-156	AV mesenchyme I	Khdrbs3
Ptprk	7.3e-156	0.612995	0.602	0.421	3.65e-152	AV mesenchyme I	Ptprk
Ugp21	1.53e-155	0.625012	0.849	0.706	7.64e-152	AV mesenchyme I	Ugp2
P4ha1	1.16e-152	0.591141	0.786	0.657	5.81e-149	AV mesenchyme I	P4ha1
Chst2	5.55e-145	0.507518	0.373	0.19	2.77e-141	AV mesenchyme I	Chst2
Dact11	1.77e-141	0.575678	0.492	0.3	8.83e-138	AV mesenchyme I	Dact1
Nuak12	5.86e-139	0.607409	0.374	0.2	2.93e-135	AV mesenchyme I	Nuak1
Rnd34	8.81e-138	0.646281	0.634	0.46	4.4e-134	AV mesenchyme I	Rnd3
Nfil3	3.84e-137	0.583666	0.476	0.292	1.92e-133	AV mesenchyme I	Nfil3
Jarid2	1.36e-136	0.529715	0.701	0.559	6.81e-133	AV mesenchyme I	Jarid2
Sulf2	2.09e-131	0.80707	0.557	0.417	1.04e-127	AV mesenchyme I	Sulf2
Ccn41	4.85e-130	0.606859	0.289	0.134	2.42e-126	AV mesenchyme I	Ccn4
Gstp11	7.3e-130	0.557836	0.705	0.615	3.65e-126	AV mesenchyme I	Gstp1
mt-Nd4l	1.03e-129	0.646055	0.804	0.774	5.13e-126	AV mesenchyme I	mt-Nd4l
Tob1	2.03e-127	0.507057	0.493	0.317	1.02e-123	AV mesenchyme I	Tob1
Fabp3	1.38e-121	0.506176	0.483	0.284	6.92e-118	AV mesenchyme I	Fabp3
Itih51	6.25e-120	0.505401	0.252	0.114	3.12e-116	AV mesenchyme I	Itih5
Egln31	4.47e-117	0.684219	0.299	0.155	2.24e-113	AV mesenchyme I	Egln3
Sesn3	1.86e-116	0.517293	0.631	0.487	9.31e-113	AV mesenchyme I	Sesn3
Klf7	1.53e-110	0.549967	0.544	0.387	7.65e-107	AV mesenchyme I	Klf7
Stk38l	1.57e-107	0.51603	0.369	0.218	7.83e-104	AV mesenchyme I	Stk38l
Tmem132c	7.05e-107	0.512264	0.271	0.135	3.53e-103	AV mesenchyme I	Tmem132c
Gucy1b11	8.23e-107	0.592002	0.331	0.182	4.12e-103	AV mesenchyme I	Gucy1b1
Plac12	4.63e-104	0.816066	0.308	0.162	2.31e-100	AV mesenchyme I	Plac1
Nes	1.9e-103	0.679105	0.583	0.433	9.51e-100	AV mesenchyme I	Nes
Tox3	1.44e-96	0.630686	0.419	0.268	7.19e-93	AV mesenchyme I	Tox3
Tent5a	5.7e-94	0.642797	0.34	0.196	2.85e-90	AV mesenchyme I	Tent5a
Vangl11	1.05e-88	0.513951	0.411	0.271	5.27e-85	AV mesenchyme I	Vangl1
Lsp12	1.1e-82	0.967107	0.407	0.264	5.5e-79	AV mesenchyme I	Lsp1
Clu	1.62e-81	1.08684	0.387	0.256	8.09e-78	AV mesenchyme I	Clu
Nkd11	2.38e-74	0.825708	0.503	0.38	1.19e-70	AV mesenchyme I	Nkd1
Angpt1	7.74e-72	0.575844	0.275	0.156	3.87e-68	AV mesenchyme I	Angpt1
Ier2	4.68e-66	0.626757	0.891	0.869	2.34e-62	AV mesenchyme I	Ier2
Mgst12	7.42e-65	0.869887	0.487	0.382	3.71e-61	AV mesenchyme I	Mgst1
Zfp5031	1.93e-63	0.500018	0.501	0.377	9.66e-60	AV mesenchyme I	Zfp503
Cdc42ep32	1.49e-57	0.820002	0.305	0.203	7.47e-54	AV mesenchyme I	Cdc42ep3
Hes11	1.43e-48	0.810958	0.689	0.674	7.16e-45	AV mesenchyme I	Hes1
Sh3bp5	3.49e-19	0.611439	0.346	0.308	1.75e-15	AV mesenchyme I	Sh3bp5
Igfbp71	0	2.38149	0.934	0.123	0	AV mesenchyme II	Igfbp7
Pdlim31	0	2.26425	0.984	0.32	0	AV mesenchyme II	Pdlim3
Tagln21	0	2.16698	0.998	0.725	0	AV mesenchyme II	Tagln2
Twist11	0	2.10001	0.987	0.387	0	AV mesenchyme II	Twist1
Hapln11	0	2.08878	0.962	0.478	0	AV mesenchyme II	Hapln1
Cthrc11	0	2.08143	0.958	0.416	0	AV mesenchyme II	Cthrc1
Lgals12	0	2.07762	1	0.75	0	AV mesenchyme II	Lgals1
Msx13	0	1.98789	0.838	0.327	0	AV mesenchyme II	Msx1
Rtn11	0	1.97433	0.795	0.205	0	AV mesenchyme II	Rtn1
Ncam11	0	1.84466	0.977	0.383	0	AV mesenchyme II	Ncam1
Sox91	0	1.84061	0.958	0.351	0	AV mesenchyme II	Sox9
Tmsb4x2	0	1.65123	1	0.99	0	AV mesenchyme II	Tmsb4x
Col9a31	0	1.63582	0.856	0.136	0	AV mesenchyme II	Col9a3
Postn1	0	1.60383	0.898	0.136	0	AV mesenchyme II	Postn
Tgfbi1	0	1.58891	0.853	0.176	0	AV mesenchyme II	Tgfbi
Vcan1	0	1.55739	0.991	0.65	0	AV mesenchyme II	Vcan
Car31	0	1.55473	0.491	0.188	0	AV mesenchyme II	Car3
Rnd2	0	1.53697	0.774	0.357	0	AV mesenchyme II	Rnd2
Tubb32	0	1.51196	0.771	0.219	0	AV mesenchyme II	Tubb3
Serpine21	0	1.51171	0.961	0.596	0	AV mesenchyme II	Serpine2
Igf11	0	1.49315	0.936	0.2	0	AV mesenchyme II	Igf1
Bgn1	0	1.48919	0.932	0.24	0	AV mesenchyme II	Bgn
Itgb51	0	1.48911	0.924	0.468	0	AV mesenchyme II	Itgb5
Col3a11	0	1.48368	0.971	0.26	0	AV mesenchyme II	Col3a1
Tbx201	0	1.45531	0.969	0.356	0	AV mesenchyme II	Tbx20
Fbn21	0	1.44494	0.978	0.623	0	AV mesenchyme II	Fbn2
Dpysl31	0	1.44207	0.974	0.467	0	AV mesenchyme II	Dpysl3
Mecom1	0	1.43291	0.885	0.21	0	AV mesenchyme II	Mecom
Rcn32	0	1.42871	0.996	0.761	0	AV mesenchyme II	Rcn3
Fbln22	0	1.42522	0.959	0.196	0	AV mesenchyme II	Fbln2
Papss21	0	1.4018	0.637	0.07	0	AV mesenchyme II	Papss2
Dbi2	0	1.39706	0.999	0.99	0	AV mesenchyme II	Dbi
Rhoc2	0	1.39704	0.997	0.73	0	AV mesenchyme II	Rhoc
Nfib1	0	1.38749	0.944	0.281	0	AV mesenchyme II	Nfib
Nfia1	0	1.35856	0.858	0.192	0	AV mesenchyme II	Nfia
Smad61	0	1.35021	0.905	0.411	0	AV mesenchyme II	Smad6
Col9a11	0	1.33646	0.769	0.186	0	AV mesenchyme II	Col9a1
Zyx2	0	1.33596	0.971	0.637	0	AV mesenchyme II	Zyx
Lmcd11	0	1.33498	0.664	0.085	0	AV mesenchyme II	Lmcd1
Jund1	0	1.31792	0.999	0.855	0	AV mesenchyme II	Jund
Emp31	0	1.31569	0.894	0.177	0	AV mesenchyme II	Emp3
Anxa52	0	1.31418	0.993	0.67	0	AV mesenchyme II	Anxa5
Emilin11	0	1.31131	0.957	0.394	0	AV mesenchyme II	Emilin1
Hmgcs21	0	1.31062	0.68	0.071	0	AV mesenchyme II	Hmgcs2
Gask1b1	0	1.30796	0.826	0.193	0	AV mesenchyme II	Gask1b
Mfap21	0	1.3032	0.998	0.81	0	AV mesenchyme II	Mfap2
Thbs11	0	1.27369	0.765	0.139	0	AV mesenchyme II	Thbs1
Lhfp1	0	1.26104	0.929	0.391	0	AV mesenchyme II	Lhfp
Htra11	0	1.26087	0.658	0.104	0	AV mesenchyme II	Htra1
Akr1b81	0	1.25868	0.678	0.24	0	AV mesenchyme II	Akr1b8
Epha31	0	1.24528	0.651	0.078	0	AV mesenchyme II	Epha3
Fgfrl11	0	1.24287	0.835	0.256	0	AV mesenchyme II	Fgfrl1
Furin1	0	1.22807	0.801	0.287	0	AV mesenchyme II	Furin
Smad71	0	1.22189	0.922	0.448	0	AV mesenchyme II	Smad7
Cd632	0	1.21864	0.999	0.93	0	AV mesenchyme II	Cd63
Hsd17b112	0	1.20243	0.734	0.194	0	AV mesenchyme II	Hsd17b11
Pcolce3	0	1.192	0.917	0.389	0	AV mesenchyme II	Pcolce
Specc11	0	1.19164	0.784	0.23	0	AV mesenchyme II	Specc1
Hnrnpa01	0	1.18016	0.988	0.901	0	AV mesenchyme II	Hnrnpa0
Pdgfra1	0	1.17595	0.826	0.297	0	AV mesenchyme II	Pdgfra
Limch11	0	1.16294	0.83	0.295	0	AV mesenchyme II	Limch1
Uba521	0	1.1555	0.879	0.838	0	AV mesenchyme II	Uba52
Nfix1	0	1.14768	0.634	0.096	0	AV mesenchyme II	Nfix
Pde1a1	0	1.13758	0.633	0.068	0	AV mesenchyme II	Pde1a
Ckap41	0	1.13191	0.984	0.857	0	AV mesenchyme II	Ckap4
Has21	0	1.1248	0.729	0.23	0	AV mesenchyme II	Has2
Gata42	0	1.12186	0.94	0.384	0	AV mesenchyme II	Gata4
Lmo41	0	1.11991	0.963	0.736	0	AV mesenchyme II	Lmo4
Gata62	0	1.11937	0.972	0.539	0	AV mesenchyme II	Gata6
Mmp21	0	1.11771	0.924	0.382	0	AV mesenchyme II	Mmp2
B2m2	0	1.11758	0.962	0.673	0	AV mesenchyme II	B2m
Gpc11	0	1.11409	0.669	0.211	0	AV mesenchyme II	Gpc1
Ccnd12	0	1.11307	0.966	0.727	0	AV mesenchyme II	Ccnd1
Tmsb101	0	1.113	1	0.994	0	AV mesenchyme II	Tmsb10
Pmepa11	0	1.11281	0.723	0.148	0	AV mesenchyme II	Pmepa1
Ociad21	0	1.11184	0.789	0.334	0	AV mesenchyme II	Ociad2
Efemp22	0	1.10286	0.926	0.454	0	AV mesenchyme II	Efemp2
Vim1	0	1.09933	1	0.755	0	AV mesenchyme II	Vim
Loxl21	0	1.09834	0.949	0.626	0	AV mesenchyme II	Loxl2
Rhou2	0	1.09505	0.901	0.515	0	AV mesenchyme II	Rhou
Itm2b1	0	1.08908	0.998	0.895	0	AV mesenchyme II	Itm2b
S100a113	0	1.08769	0.992	0.684	0	AV mesenchyme II	S100a11
Rhob1	0	1.08624	0.931	0.503	0	AV mesenchyme II	Rhob
Enc11	0	1.08328	0.736	0.207	0	AV mesenchyme II	Enc1
Ptms1	0	1.07584	0.986	0.836	0	AV mesenchyme II	Ptms
Rbp12	0	1.07429	0.924	0.753	0	AV mesenchyme II	Rbp1
Itga42	0	1.0657	0.667	0.11	0	AV mesenchyme II	Itga4
Lum2	0	1.06549	0.487	0.14	0	AV mesenchyme II	Lum
Ptx31	0	1.06302	0.568	0.078	0	AV mesenchyme II	Ptx3
Fstl11	0	1.06233	0.992	0.82	0	AV mesenchyme II	Fstl1
Timp11	0	1.06211	0.78	0.254	0	AV mesenchyme II	Timp1
Snai12	0	1.06001	0.728	0.247	0	AV mesenchyme II	Snai1
Clmp1	0	1.05994	0.817	0.329	0	AV mesenchyme II	Clmp
Nkain41	0	1.05809	0.703	0.192	0	AV mesenchyme II	Nkain4
Arhgef401	0	1.05432	0.78	0.249	0	AV mesenchyme II	Arhgef40
Ptgis2	0	1.05261	0.89	0.456	0	AV mesenchyme II	Ptgis
Olfml31	0	1.04785	0.831	0.299	0	AV mesenchyme II	Olfml3
Creb3l21	0	1.04624	0.887	0.415	0	AV mesenchyme II	Creb3l2
Pxdc12	0	1.04492	0.721	0.178	0	AV mesenchyme II	Pxdc1
Col1a12	0	1.03655	0.774	0.173	0	AV mesenchyme II	Col1a1
Sparc2	0	1.03536	1	0.821	0	AV mesenchyme II	Sparc
Tuba1a3	0	1.03533	1	0.98	0	AV mesenchyme II	Tuba1a
Flna1	0	1.03347	0.944	0.651	0	AV mesenchyme II	Flna
Arpc1b4	0	1.02605	0.968	0.567	0	AV mesenchyme II	Arpc1b
Fn11	0	1.01883	0.987	0.726	0	AV mesenchyme II	Fn1
Tle51	0	1.01801	0.983	0.579	0	AV mesenchyme II	Tle5
Ltbp41	0	1.01288	0.69	0.121	0	AV mesenchyme II	Ltbp4
Lmna2	0	1.01146	0.865	0.306	0	AV mesenchyme II	Lmna
Kitl1	0	1.01122	0.777	0.334	0	AV mesenchyme II	Kitl
Prxl2c1	0	1.011	0.867	0.472	0	AV mesenchyme II	Prxl2c
Col5a21	0	1.00932	0.833	0.25	0	AV mesenchyme II	Col5a2
Tcf212	0	1.00918	0.765	0.216	0	AV mesenchyme II	Tcf21
Id31	0	1.00405	0.999	0.947	0	AV mesenchyme II	Id3
Tcf121	0	0.995026	0.947	0.737	0	AV mesenchyme II	Tcf12
Plac13	0	0.992309	0.468	0.145	0	AV mesenchyme II	Plac1
Mgp1	0	0.991225	0.481	0.103	0	AV mesenchyme II	Mgp
P3h31	0	0.980441	0.777	0.194	0	AV mesenchyme II	P3h3
Serpinf12	0	0.980108	0.83	0.299	0	AV mesenchyme II	Serpinf1
Sox51	0	0.979068	0.697	0.167	0	AV mesenchyme II	Sox5
Myadm1	0	0.978154	0.809	0.315	0	AV mesenchyme II	Myadm
Ltbp11	0	0.977174	0.796	0.313	0	AV mesenchyme II	Ltbp1
Irf2bp21	0	0.968651	0.793	0.301	0	AV mesenchyme II	Irf2bp2
Rras1	0	0.967699	0.829	0.308	0	AV mesenchyme II	Rras
Dact31	0	0.966363	0.82	0.345	0	AV mesenchyme II	Dact3
Rps281	0	0.965937	1	1	0	AV mesenchyme II	Rps28
Txndc51	0	0.962766	0.989	0.888	0	AV mesenchyme II	Txndc5
Zfpm11	0	0.962592	0.725	0.269	0	AV mesenchyme II	Zfpm1
Dlc11	0	0.962178	0.837	0.399	0	AV mesenchyme II	Dlc1
Adam191	0	0.955647	0.732	0.252	0	AV mesenchyme II	Adam19
Mical22	0	0.955226	0.74	0.254	0	AV mesenchyme II	Mical2
Nfic1	0	0.954862	0.743	0.188	0	AV mesenchyme II	Nfic
Edil31	0	0.954167	0.693	0.176	0	AV mesenchyme II	Edil3
Tuba1c1	0	0.945153	0.823	0.634	0	AV mesenchyme II	Tuba1c
Gpx72	0	0.939614	0.905	0.534	0	AV mesenchyme II	Gpx7
Egr11	0	0.93812	0.391	0.119	0	AV mesenchyme II	Egr1
Samd11	0	0.929346	0.673	0.265	0	AV mesenchyme II	Samd1
Mmp232	0	0.924429	0.677	0.143	0	AV mesenchyme II	Mmp23
Ackr31	0	0.923518	0.706	0.15	0	AV mesenchyme II	Ackr3
Acot14	0	0.922854	0.838	0.39	0	AV mesenchyme II	Acot1
Ppp1r14a2	0	0.918672	0.757	0.309	0	AV mesenchyme II	Ppp1r14a
Rasl11b1	0	0.918423	0.795	0.34	0	AV mesenchyme II	Rasl11b
Clic11	0	0.917934	1	0.947	0	AV mesenchyme II	Clic1
Itgb11	0	0.91322	0.991	0.873	0	AV mesenchyme II	Itgb1
Ptprb1	0	0.910192	0.555	0.087	0	AV mesenchyme II	Ptprb
Ppib1	0	0.905468	1	0.993	0	AV mesenchyme II	Ppib
Ecm11	0	0.904415	0.806	0.202	0	AV mesenchyme II	Ecm1
Anxa24	0	0.89965	0.986	0.474	0	AV mesenchyme II	Anxa2
Nkd12	0	0.896939	0.649	0.365	0	AV mesenchyme II	Nkd1
Actb1	0	0.896745	1	1	0	AV mesenchyme II	Actb
Qpct1	0	0.896573	0.645	0.141	0	AV mesenchyme II	Qpct
Bicc12	0	0.894877	0.627	0.222	0	AV mesenchyme II	Bicc1
Matn41	0	0.894756	0.439	0.06	0	AV mesenchyme II	Matn4
Sncaip1	0	0.894141	0.616	0.107	0	AV mesenchyme II	Sncaip
Robo21	0	0.89151	0.628	0.223	0	AV mesenchyme II	Robo2
Vcam11	0	0.891325	0.62	0.195	0	AV mesenchyme II	Vcam1
Fam3c1	0	0.888279	0.908	0.609	0	AV mesenchyme II	Fam3c
Oxct12	0	0.884225	0.88	0.461	0	AV mesenchyme II	Oxct1
Creb52	0	0.882481	0.681	0.169	0	AV mesenchyme II	Creb5
Baalc1	0	0.875901	0.491	0.062	0	AV mesenchyme II	Baalc
Ccn21	0	0.875786	0.443	0.111	0	AV mesenchyme II	Ccn2
Unc5b1	0	0.871089	0.81	0.388	0	AV mesenchyme II	Unc5b
Tnfaip82	0	0.87084	0.87	0.567	0	AV mesenchyme II	Tnfaip8
Mdfi1	0	0.870142	0.872	0.472	0	AV mesenchyme II	Mdfi
Sipa1l11	0	0.866141	0.777	0.462	0	AV mesenchyme II	Sipa1l1
Cyth31	0	0.863622	0.631	0.214	0	AV mesenchyme II	Cyth3
Ppfibp11	0	0.863163	0.829	0.494	0	AV mesenchyme II	Ppfibp1
Gnb42	0	0.861437	0.824	0.437	0	AV mesenchyme II	Gnb4
Ugdh2	0	0.859239	0.943	0.682	0	AV mesenchyme II	Ugdh
Eid11	0	0.857026	0.993	0.922	0	AV mesenchyme II	Eid1
Tmem176b2	0	0.852451	0.946	0.452	0	AV mesenchyme II	Tmem176b
Inhba1	0	0.848309	0.513	0.064	0	AV mesenchyme II	Inhba
Glipr24	0	0.84746	0.862	0.451	0	AV mesenchyme II	Glipr2
Col1a22	0	0.847117	0.716	0.315	0	AV mesenchyme II	Col1a2
Skil1	0	0.846868	0.776	0.359	0	AV mesenchyme II	Skil
2022-06-02	0	0.846115	0.919	0.602	0	AV mesenchyme II	Jun
Fbn11	0	0.845498	0.807	0.296	0	AV mesenchyme II	Fbn1
Fkbp102	0	0.842784	0.89	0.482	0	AV mesenchyme II	Fkbp10
Snai23	0	0.841007	0.602	0.185	0	AV mesenchyme II	Snai2
Il11ra11	0	0.840674	0.812	0.449	0	AV mesenchyme II	Il11ra1
Emp11	0	0.835023	0.518	0.108	0	AV mesenchyme II	Emp1
Prss351	0	0.830158	0.478	0.097	0	AV mesenchyme II	Prss35
Hand22	0	0.829961	0.902	0.417	0	AV mesenchyme II	Hand2
Timp22	0	0.828573	0.889	0.545	0	AV mesenchyme II	Timp2
Fbln11	0	0.827285	0.967	0.825	0	AV mesenchyme II	Fbln1
Serf11	0	0.824603	0.94	0.715	0	AV mesenchyme II	Serf1
Pofut21	0	0.823817	0.922	0.633	0	AV mesenchyme II	Pofut2
Nav11	0	0.822839	0.754	0.396	0	AV mesenchyme II	Nav1
Nid11	0	0.8217	0.753	0.211	0	AV mesenchyme II	Nid1
Slc38a21	0	0.820938	0.959	0.849	0	AV mesenchyme II	Slc38a2
Myh102	0	0.820304	0.943	0.832	0	AV mesenchyme II	Myh10
Nrk3	0	0.8202	0.621	0.218	0	AV mesenchyme II	Nrk
Mxd3	0	0.820023	0.45	0.09	0	AV mesenchyme II	Mxd3
Tnc1	0	0.817146	0.434	0.1	0	AV mesenchyme II	Tnc
Ccn12	0	0.815695	0.777	0.461	0	AV mesenchyme II	Ccn1
St3gal41	0	0.814497	0.649	0.206	0	AV mesenchyme II	St3gal4
Rps211	0	0.813573	0.999	0.999	0	AV mesenchyme II	Rps21
Tmem641	0	0.812787	0.742	0.329	0	AV mesenchyme II	Tmem64
Eng	0	0.807948	0.843	0.166	0	AV mesenchyme II	Eng
Meis21	0	0.807493	0.973	0.838	0	AV mesenchyme II	Meis2
Timp31	0	0.806166	0.643	0.264	0	AV mesenchyme II	Timp3
Kdelr32	0	0.805977	0.691	0.265	0	AV mesenchyme II	Kdelr3
Arhgdib2	0	0.800165	0.823	0.279	0	AV mesenchyme II	Arhgdib
Mfap41	0	0.799679	0.713	0.366	0	AV mesenchyme II	Mfap4
Rrbp12	0	0.796659	0.982	0.858	0	AV mesenchyme II	Rrbp1
Map4k41	0	0.795987	0.885	0.664	0	AV mesenchyme II	Map4k4
Sox41	0	0.795777	0.995	0.924	0	AV mesenchyme II	Sox4
Mcam1	0	0.794249	0.622	0.152	0	AV mesenchyme II	Mcam
Anxa61	0	0.788467	0.937	0.512	0	AV mesenchyme II	Anxa6
Phldb22	0	0.78803	0.827	0.469	0	AV mesenchyme II	Phldb2
Bmper1	0	0.787594	0.524	0.121	0	AV mesenchyme II	Bmper
Rbms32	0	0.785431	0.686	0.255	0	AV mesenchyme II	Rbms3
Ptn2	0	0.783557	0.89	0.675	0	AV mesenchyme II	Ptn
Ppic3	0	0.783054	0.985	0.705	0	AV mesenchyme II	Ppic
Cap13	0	0.781402	0.843	0.497	0	AV mesenchyme II	Cap1
Sall31	0	0.779686	0.459	0.154	0	AV mesenchyme II	Sall3
Vat12	0	0.779602	0.739	0.343	0	AV mesenchyme II	Vat1
Atp5e1	0	0.778769	0.996	0.975	0	AV mesenchyme II	Atp5e
Fbxl71	0	0.776785	0.748	0.384	0	AV mesenchyme II	Fbxl7
Nme21	0	0.776285	0.464	0.221	0	AV mesenchyme II	Nme2
Cda1	0	0.767509	0.482	0.124	0	AV mesenchyme II	Cda
Zeb21	0	0.76696	0.814	0.485	0	AV mesenchyme II	Zeb2
Slc50a11	0	0.765273	0.776	0.366	0	AV mesenchyme II	Slc50a1
Tcim1	0	0.7639	0.574	0.176	0	AV mesenchyme II	Tcim
Elk31	0	0.76045	0.796	0.207	0	AV mesenchyme II	Elk3
Tspo1	0	0.760205	0.886	0.624	0	AV mesenchyme II	Tspo
Purb1	0	0.758898	0.889	0.701	0	AV mesenchyme II	Purb
Zbed3	0	0.758103	0.774	0.446	0	AV mesenchyme II	Zbed3
Cdc42ep52	0	0.755181	0.809	0.433	0	AV mesenchyme II	Cdc42ep5
Pcsk52	0	0.75067	0.628	0.178	0	AV mesenchyme II	Pcsk5
Erbb31	0	0.750459	0.428	0.075	0	AV mesenchyme II	Erbb3
Col6a12	0	0.748969	0.456	0.102	0	AV mesenchyme II	Col6a1
Papss11	0	0.748822	0.873	0.557	0	AV mesenchyme II	Papss1
Acadl1	0	0.748455	0.841	0.452	0	AV mesenchyme II	Acadl
Gabarap1	0	0.747132	0.998	0.974	0	AV mesenchyme II	Gabarap
Bmp11	0	0.746656	0.72	0.259	0	AV mesenchyme II	Bmp1
Ramp21	0	0.744741	0.962	0.342	0	AV mesenchyme II	Ramp2
Acat12	0	0.743057	0.849	0.462	0	AV mesenchyme II	Acat1
P4ha31	0	0.742462	0.513	0.075	0	AV mesenchyme II	P4ha3
Col18a11	0	0.742017	0.954	0.716	0	AV mesenchyme II	Col18a1
Rhoj1	0	0.741105	0.712	0.183	0	AV mesenchyme II	Rhoj
Fzd11	0	0.740694	0.597	0.221	0	AV mesenchyme II	Fzd1
Junb2	0	0.738284	0.536	0.218	0	AV mesenchyme II	Junb
Slc38a52	0	0.737491	0.257	0.062	0	AV mesenchyme II	Slc38a5
Plce11	0	0.736775	0.559	0.149	0	AV mesenchyme II	Plce1
Ppp2cb1	0	0.735904	0.73	0.345	0	AV mesenchyme II	Ppp2cb
Fat41	0	0.733598	0.511	0.095	0	AV mesenchyme II	Fat4
Gata33	0	0.732789	0.54	0.195	0	AV mesenchyme II	Gata3
Unc5c1	0	0.73131	0.614	0.214	0	AV mesenchyme II	Unc5c
Ube2m1	0	0.730857	0.968	0.89	0	AV mesenchyme II	Ube2m
Map41	0	0.730251	0.759	0.42	0	AV mesenchyme II	Map4
Tbx21	0	0.727435	0.448	0.139	0	AV mesenchyme II	Tbx2
Scrn12	0	0.726813	0.526	0.107	0	AV mesenchyme II	Scrn1
Me13	0	0.725379	0.726	0.317	0	AV mesenchyme II	Me1
Gm16731	0	0.724342	0.87	0.628	0	AV mesenchyme II	Gm1673
Cdh114	0	0.723729	0.828	0.397	0	AV mesenchyme II	Cdh11
Fuca11	0	0.71932	0.768	0.364	0	AV mesenchyme II	Fuca1
Id21	0	0.71842	0.992	0.925	0	AV mesenchyme II	Id2
Sox61	0	0.718105	0.52	0.146	0	AV mesenchyme II	Sox6
Usp221	0	0.717845	0.826	0.539	0	AV mesenchyme II	Usp22
Etv11	0	0.717226	0.583	0.211	0	AV mesenchyme II	Etv1
Nrep1	0	0.717159	0.86	0.535	0	AV mesenchyme II	Nrep
Copz22	0	0.716602	0.81	0.419	0	AV mesenchyme II	Copz2
H1f10	0	0.715023	0.956	0.879	0	AV mesenchyme II	H1f10
Kdelr21	0	0.714071	0.987	0.924	0	AV mesenchyme II	Kdelr2
Ugp22	0	0.712166	0.914	0.698	0	AV mesenchyme II	Ugp2
Rai141	0	0.710577	0.734	0.381	0	AV mesenchyme II	Rai14
Fam114a12	0	0.709879	0.698	0.249	0	AV mesenchyme II	Fam114a1
Actg12	0	0.709565	0.999	0.999	0	AV mesenchyme II	Actg1
Rps261	0	0.706102	1	1	0	AV mesenchyme II	Rps26
Chsy11	0	0.705559	0.738	0.392	0	AV mesenchyme II	Chsy1
Flnb	0	0.704373	0.586	0.247	0	AV mesenchyme II	Flnb
Ppp1r14b	0	0.704121	0.996	0.974	0	AV mesenchyme II	Ppp1r14b
Ptprs1	0	0.704054	0.78	0.431	0	AV mesenchyme II	Ptprs
Adam101	0	0.703661	0.805	0.5	0	AV mesenchyme II	Adam10
Litaf	0	0.702409	0.89	0.59	0	AV mesenchyme II	Litaf
Enah1	0	0.700478	0.881	0.738	0	AV mesenchyme II	Enah
Notch21	0	0.700156	0.549	0.26	0	AV mesenchyme II	Notch2
Gsk3b1	0	0.698791	0.96	0.85	0	AV mesenchyme II	Gsk3b
Ada	0	0.697402	0.386	0.085	0	AV mesenchyme II	Ada
Mtch11	0	0.696241	0.998	0.975	0	AV mesenchyme II	Mtch1
Igf21	0	0.696121	0.542	0.175	0	AV mesenchyme II	Igf2
Ost42	0	0.694074	0.99	0.952	0	AV mesenchyme II	Ost4
Mmp141	0	0.693301	0.945	0.638	0	AV mesenchyme II	Mmp14
Zfp7041	0	0.692249	0.728	0.351	0	AV mesenchyme II	Zfp704
Klf64	0	0.691068	0.799	0.513	0	AV mesenchyme II	Klf6
Ltbr1	0	0.6886	0.674	0.249	0	AV mesenchyme II	Ltbr
Igsf31	0	0.688367	0.812	0.494	0	AV mesenchyme II	Igsf3
Eci21	0	0.687577	0.913	0.673	0	AV mesenchyme II	Eci2
Tmem86a1	0	0.687402	0.575	0.141	0	AV mesenchyme II	Tmem86a
Gpcpd11	0	0.686216	0.582	0.212	0	AV mesenchyme II	Gpcpd1
Marcks3	0	0.686168	0.999	0.92	0	AV mesenchyme II	Marcks
Itga12	0	0.685914	0.555	0.182	0	AV mesenchyme II	Itga1
Lima11	0	0.685548	0.786	0.41	0	AV mesenchyme II	Lima1
Psd31	0	0.682982	0.511	0.154	0	AV mesenchyme II	Psd3
Casp62	0	0.682969	0.89	0.655	0	AV mesenchyme II	Casp6
Rnf1302	0	0.680925	0.829	0.52	0	AV mesenchyme II	Rnf130
H3c3	0	0.680217	0.32	0.093	0	AV mesenchyme II	H3c3
Agfg12	0	0.680141	0.81	0.601	0	AV mesenchyme II	Agfg1
Wnt112	0	0.676474	0.493	0.149	0	AV mesenchyme II	Wnt11
Tmem2632	0	0.676467	0.794	0.471	0	AV mesenchyme II	Tmem263
Bnip2	0	0.675495	0.96	0.824	0	AV mesenchyme II	Bnip2
Garnl31	0	0.671619	0.472	0.086	0	AV mesenchyme II	Garnl3
Rnf111	0	0.671328	0.887	0.648	0	AV mesenchyme II	Rnf11
Asb42	0	0.667285	0.853	0.471	0	AV mesenchyme II	Asb4
Dync1i21	0	0.667018	0.947	0.844	0	AV mesenchyme II	Dync1i2
Lama41	0	0.664481	0.638	0.196	0	AV mesenchyme II	Lama4
Plin33	0	0.662707	0.95	0.744	0	AV mesenchyme II	Plin3
Brd11	0	0.661521	0.703	0.403	0	AV mesenchyme II	Brd1
2200002D01Rik2	0	0.661061	0.474	0.221	0	AV mesenchyme II	2200002D01Rik
F2r1	0	0.660683	0.874	0.577	0	AV mesenchyme II	F2r
Selenom2	0	0.659145	0.808	0.463	0	AV mesenchyme II	Selenom
Slc38a43	0	0.656719	0.885	0.608	0	AV mesenchyme II	Slc38a4
Mcl11	0	0.654809	0.882	0.71	0	AV mesenchyme II	Mcl1
Pdgfrb2	0	0.653365	0.527	0.169	0	AV mesenchyme II	Pdgfrb
Filip1l1	0	0.652573	0.586	0.212	0	AV mesenchyme II	Filip1l
6330403K07Rik1	0	0.649656	0.87	0.52	0	AV mesenchyme II	6330403K07Rik
Soat13	0	0.649633	0.873	0.587	0	AV mesenchyme II	Soat1
Sdc31	0	0.649543	0.526	0.12	0	AV mesenchyme II	Sdc3
Mpc12	0	0.64552	0.831	0.471	0	AV mesenchyme II	Mpc1
Col6a21	0	0.644467	0.451	0.1	0	AV mesenchyme II	Col6a2
Tns11	0	0.644383	0.596	0.18	0	AV mesenchyme II	Tns1
Vegfc1	0	0.64385	0.609	0.209	0	AV mesenchyme II	Vegfc
Meox12	0	0.643691	0.54	0.176	0	AV mesenchyme II	Meox1
Cd812	0	0.642321	0.999	0.977	0	AV mesenchyme II	Cd81
Nes1	0	0.64104	0.708	0.419	0	AV mesenchyme II	Nes
Cgnl12	0	0.640496	0.838	0.494	0	AV mesenchyme II	Cgnl1
Adamts101	0	0.638834	0.652	0.267	0	AV mesenchyme II	Adamts10
Crispld12	0	0.638348	0.552	0.168	0	AV mesenchyme II	Crispld1
Prrc11	0	0.638073	0.839	0.578	0	AV mesenchyme II	Prrc1
Maged11	0	0.635712	0.999	0.964	0	AV mesenchyme II	Maged1
Stk17b1	0	0.63471	0.491	0.202	0	AV mesenchyme II	Stk17b
Foxp41	0	0.634605	0.724	0.409	0	AV mesenchyme II	Foxp4
Phc21	0	0.634092	0.826	0.534	0	AV mesenchyme II	Phc2
Golim41	0	0.633823	0.832	0.605	0	AV mesenchyme II	Golim4
Smarcc21	0	0.630793	0.714	0.389	0	AV mesenchyme II	Smarcc2
Bambi3	0	0.630026	0.978	0.728	0	AV mesenchyme II	Bambi
Lmnb1	0	0.629664	0.982	0.955	0	AV mesenchyme II	Lmnb1
Plscr12	0	0.629238	0.774	0.505	0	AV mesenchyme II	Plscr1
Fkbp72	0	0.625266	0.71	0.301	0	AV mesenchyme II	Fkbp7
Nenf2	0	0.623804	0.954	0.778	0	AV mesenchyme II	Nenf
Col5a11	0	0.623401	0.601	0.243	0	AV mesenchyme II	Col5a1
Kcnmb41	0	0.623253	0.544	0.189	0	AV mesenchyme II	Kcnmb4
St3gal52	0	0.623134	0.705	0.399	0	AV mesenchyme II	St3gal5
Bmx1	0	0.622635	0.353	0.049	0	AV mesenchyme II	Bmx
Man2a21	0	0.622027	0.521	0.148	0	AV mesenchyme II	Man2a2
Dab2ip1	0	0.621798	0.764	0.453	0	AV mesenchyme II	Dab2ip
Gas71	0	0.621226	0.457	0.092	0	AV mesenchyme II	Gas7
Kdelr11	0	0.620101	0.957	0.841	0	AV mesenchyme II	Kdelr1
Slc1a32	0	0.6197	0.641	0.321	0	AV mesenchyme II	Slc1a3
Ets11	0	0.619531	0.702	0.233	0	AV mesenchyme II	Ets1
Gata5	0	0.618269	0.718	0.352	0	AV mesenchyme II	Gata5
Rab121	0	0.618076	0.789	0.454	0	AV mesenchyme II	Rab12
Epha71	0	0.617913	0.655	0.308	0	AV mesenchyme II	Epha7
Cd341	0	0.617857	0.652	0.144	0	AV mesenchyme II	Cd34
Ube2r21	0	0.616013	0.982	0.913	0	AV mesenchyme II	Ube2r2
Ilk2	0	0.615931	0.948	0.778	0	AV mesenchyme II	Ilk
Ssbp4	0	0.615467	0.802	0.421	0	AV mesenchyme II	Ssbp4
Epb41l32	0	0.6152	0.762	0.435	0	AV mesenchyme II	Epb41l3
Ddah21	0	0.614541	0.987	0.922	0	AV mesenchyme II	Ddah2
Fcgrt1	0	0.613766	0.468	0.093	0	AV mesenchyme II	Fcgrt
Id12	0	0.613731	0.984	0.879	0	AV mesenchyme II	Id1
Sema6d1	0	0.613366	0.496	0.137	0	AV mesenchyme II	Sema6d
Mbd21	0	0.61322	0.712	0.335	0	AV mesenchyme II	Mbd2
Ctsk1	0	0.611732	0.463	0.076	0	AV mesenchyme II	Ctsk
Dchs11	0	0.611722	0.529	0.139	0	AV mesenchyme II	Dchs1
Bcl11a1	0	0.608864	0.469	0.096	0	AV mesenchyme II	Bcl11a
1110032F04Rik	0	0.607942	0.37	0.104	0	AV mesenchyme II	1110032F04Rik
Auts21	0	0.60781	0.855	0.627	0	AV mesenchyme II	Auts2
Cntln1	0	0.607141	0.552	0.197	0	AV mesenchyme II	Cntln
Igf2r1	0	0.604463	0.948	0.656	0	AV mesenchyme II	Igf2r
Cmtm32	0	0.604021	0.871	0.491	0	AV mesenchyme II	Cmtm3
Plscr31	0	0.603366	0.838	0.51	0	AV mesenchyme II	Plscr3
Zbtb381	0	0.602041	0.581	0.219	0	AV mesenchyme II	Zbtb38
Tnfaip6	0	0.600815	0.393	0.089	0	AV mesenchyme II	Tnfaip6
Tnrc181	0	0.599454	0.619	0.284	0	AV mesenchyme II	Tnrc18
Gcnt1	0	0.59925	0.396	0.139	0	AV mesenchyme II	Gcnt1
St6galnac41	0	0.597272	0.593	0.221	0	AV mesenchyme II	St6galnac4
Klf11	0	0.595572	0.381	0.044	0	AV mesenchyme II	Klf1
Mex3b1	0	0.595419	0.677	0.374	0	AV mesenchyme II	Mex3b
Apcdd11	0	0.594457	0.407	0.124	0	AV mesenchyme II	Apcdd1
Ap2a21	0	0.593011	0.828	0.593	0	AV mesenchyme II	Ap2a2
Arf54	0	0.592574	0.998	0.988	0	AV mesenchyme II	Arf5
Nisch1	0	0.591955	0.97	0.897	0	AV mesenchyme II	Nisch
Hp1bp31	0	0.591763	0.873	0.723	0	AV mesenchyme II	Hp1bp3
Calu1	0	0.590997	0.951	0.823	0	AV mesenchyme II	Calu
Synpo1	0	0.590906	0.447	0.079	0	AV mesenchyme II	Synpo
Aldh22	0	0.590785	0.821	0.589	0	AV mesenchyme II	Aldh2
Eln1	0	0.589661	0.37	0.075	0	AV mesenchyme II	Eln
Acot72	0	0.589228	0.74	0.402	0	AV mesenchyme II	Acot7
Fblim12	0	0.588883	0.715	0.364	0	AV mesenchyme II	Fblim1
Dkk31	0	0.586931	0.481	0.135	0	AV mesenchyme II	Dkk3
Gpm6b1	0	0.585411	0.469	0.097	0	AV mesenchyme II	Gpm6b
H2aj3	0	0.584667	0.898	0.749	0	AV mesenchyme II	H2aj
Tubb2a3	0	0.582972	0.766	0.428	0	AV mesenchyme II	Tubb2a
Dnm11	0	0.582939	0.456	0.084	0	AV mesenchyme II	Dnm1
Rcn11	0	0.582885	0.985	0.909	0	AV mesenchyme II	Rcn1
Plat1	0	0.579835	0.694	0.321	0	AV mesenchyme II	Plat
Rap2b1	0	0.57971	0.76	0.505	0	AV mesenchyme II	Rap2b
Tmem2561	0	0.57938	0.951	0.875	0	AV mesenchyme II	Tmem256
Ptk71	0	0.576817	0.789	0.499	0	AV mesenchyme II	Ptk7
Ulbp1	0	0.576617	0.349	0.041	0	AV mesenchyme II	Ulbp1
Adarb11	0	0.575931	0.435	0.115	0	AV mesenchyme II	Adarb1
Pkd21	0	0.575704	0.545	0.218	0	AV mesenchyme II	Pkd2
Bloc1s11	0	0.573881	0.515	0.222	0	AV mesenchyme II	Bloc1s1
Scarf22	0	0.573603	0.563	0.162	0	AV mesenchyme II	Scarf2
Hdlbp1	0	0.572605	0.959	0.893	0	AV mesenchyme II	Hdlbp
Foxc21	0	0.572364	0.624	0.205	0	AV mesenchyme II	Foxc2
Cux11	0	0.572032	0.784	0.539	0	AV mesenchyme II	Cux1
Adgrg6	0	0.571182	0.438	0.071	0	AV mesenchyme II	Adgrg6
Commd32	0	0.570045	0.915	0.722	0	AV mesenchyme II	Commd3
Foxp21	0	0.569965	0.506	0.182	0	AV mesenchyme II	Foxp2
Sptbn11	0	0.569615	0.929	0.755	0	AV mesenchyme II	Sptbn1
Tnfrsf12a3	0	0.569289	0.504	0.214	0	AV mesenchyme II	Tnfrsf12a
Tmem176a1	0	0.569178	0.785	0.368	0	AV mesenchyme II	Tmem176a
Rhoq1	0	0.569002	0.578	0.264	0	AV mesenchyme II	Rhoq
Snx181	0	0.568944	0.739	0.469	0	AV mesenchyme II	Snx18
Map1lc3a1	0	0.568154	0.937	0.741	0	AV mesenchyme II	Map1lc3a
Nsa21	0	0.5649	0.958	0.925	0	AV mesenchyme II	Nsa2
Sec11c2	0	0.564132	0.691	0.412	0	AV mesenchyme II	Sec11c
Capn21	0	0.563946	0.814	0.517	0	AV mesenchyme II	Capn2
Camk12	0	0.56387	0.817	0.451	0	AV mesenchyme II	Camk1
Drap11	0	0.563702	0.968	0.894	0	AV mesenchyme II	Drap1
Lix1l1	0	0.563615	0.742	0.405	0	AV mesenchyme II	Lix1l
Ltbp31	0	0.563339	0.447	0.085	0	AV mesenchyme II	Ltbp3
Atf31	0	0.56328	0.448	0.14	0	AV mesenchyme II	Atf3
Hs3st11	0	0.558393	0.361	0.082	0	AV mesenchyme II	Hs3st1
Epb41l21	0	0.557373	0.712	0.432	0	AV mesenchyme II	Epb41l2
Gpx83	0	0.556731	0.933	0.702	0	AV mesenchyme II	Gpx8
Cttnbp21	0	0.554387	0.427	0.14	0	AV mesenchyme II	Cttnbp2
Slc43a31	0	0.553567	0.64	0.266	0	AV mesenchyme II	Slc43a3
Wipi11	0	0.552853	0.653	0.288	0	AV mesenchyme II	Wipi1
Ctsb3	0	0.552706	0.977	0.806	0	AV mesenchyme II	Ctsb
Tmx41	0	0.552622	0.632	0.294	0	AV mesenchyme II	Tmx4
Nek62	0	0.552212	0.713	0.388	0	AV mesenchyme II	Nek6
Metrn	0	0.551021	0.769	0.526	0	AV mesenchyme II	Metrn
Clca3a12	0	0.549995	0.377	0.072	0	AV mesenchyme II	Clca3a1
Fam110b1	0	0.549547	0.557	0.284	0	AV mesenchyme II	Fam110b
Socs11	0	0.548547	0.39	0.101	0	AV mesenchyme II	Socs1
Fzd21	0	0.546782	0.913	0.729	0	AV mesenchyme II	Fzd2
Irs11	0	0.54631	0.449	0.17	0	AV mesenchyme II	Irs1
Nsd31	0	0.546252	0.757	0.509	0	AV mesenchyme II	Nsd3
Tbc1d41	0	0.546192	0.357	0.13	0	AV mesenchyme II	Tbc1d4
C1qtnf61	0	0.546138	0.545	0.162	0	AV mesenchyme II	C1qtnf6
Oat2	0	0.544265	0.948	0.773	0	AV mesenchyme II	Oat
Arrdc31	0	0.54316	0.547	0.252	0	AV mesenchyme II	Arrdc3
Nck21	0	0.541692	0.498	0.12	0	AV mesenchyme II	Nck2
Tgfb1i11	0	0.54004	0.851	0.408	0	AV mesenchyme II	Tgfb1i1
Crtap2	0	0.540018	0.674	0.353	0	AV mesenchyme II	Crtap
Zeb11	0	0.539812	0.689	0.396	0	AV mesenchyme II	Zeb1
Antxr11	0	0.537136	0.434	0.082	0	AV mesenchyme II	Antxr1
Dpysl22	0	0.535953	0.942	0.758	0	AV mesenchyme II	Dpysl2
S100a103	0	0.535622	0.979	0.771	0	AV mesenchyme II	S100a10
Gulp11	0	0.534239	0.602	0.293	0	AV mesenchyme II	Gulp1
B230219D22Rik1	0	0.533138	0.912	0.794	0	AV mesenchyme II	B230219D22Rik
Scx2	0	0.531619	0.375	0.104	0	AV mesenchyme II	Scx
Vstm41	0	0.531144	0.391	0.069	0	AV mesenchyme II	Vstm4
Lamp21	0	0.529954	0.863	0.615	0	AV mesenchyme II	Lamp2
Thra1	0	0.5297	0.749	0.385	0	AV mesenchyme II	Thra
Nptn2	0	0.529175	0.779	0.494	0	AV mesenchyme II	Nptn
Fndc3b1	0	0.528316	0.625	0.314	0	AV mesenchyme II	Fndc3b
Lrrc8c1	0	0.528252	0.595	0.257	0	AV mesenchyme II	Lrrc8c
Robo11	0	0.527739	0.524	0.223	0	AV mesenchyme II	Robo1
Tmem45a1	0	0.527216	0.43	0.124	0	AV mesenchyme II	Tmem45a
Sec24d1	0	0.525919	0.534	0.207	0	AV mesenchyme II	Sec24d
Sh3pxd2a1	0	0.525341	0.542	0.233	0	AV mesenchyme II	Sh3pxd2a
Sri1	0	0.524989	0.972	0.842	0	AV mesenchyme II	Sri
2700081O15Rik1	0	0.52481	0.581	0.258	0	AV mesenchyme II	2700081O15Rik
P3h11	0	0.524784	0.664	0.356	0	AV mesenchyme II	P3h1
H2az21	0	0.524314	0.999	0.992	0	AV mesenchyme II	H2az2
H131	0	0.524151	0.921	0.765	0	AV mesenchyme II	H13
Rtn42	0	0.523604	0.996	0.969	0	AV mesenchyme II	Rtn4
Ikbip1	0	0.523252	0.688	0.369	0	AV mesenchyme II	Ikbip
Sh3bgrl31	0	0.522428	0.991	0.932	0	AV mesenchyme II	Sh3bgrl3
Inka11	0	0.521353	0.79	0.328	0	AV mesenchyme II	Inka1
Col16a11	0	0.520399	0.404	0.07	0	AV mesenchyme II	Col16a1
Smarca21	0	0.520035	0.778	0.512	0	AV mesenchyme II	Smarca2
Wnk4	0	0.519884	0.361	0.064	0	AV mesenchyme II	Wnk4
Bace21	0	0.518119	0.517	0.106	0	AV mesenchyme II	Bace2
Cnn32	0	0.517784	0.997	0.97	0	AV mesenchyme II	Cnn3
Plod11	0	0.517414	0.553	0.237	0	AV mesenchyme II	Plod1
Srsf9	0	0.516639	0.986	0.931	0	AV mesenchyme II	Srsf9
Maged22	0	0.515489	0.987	0.765	0	AV mesenchyme II	Maged2
Csrp13	0	0.515385	0.977	0.751	0	AV mesenchyme II	Csrp1
Ctxn11	0	0.515009	0.796	0.529	0	AV mesenchyme II	Ctxn1
Tax1bp3	0	0.514544	0.95	0.795	0	AV mesenchyme II	Tax1bp3
Itpripl21	0	0.513553	0.443	0.105	0	AV mesenchyme II	Itpripl2
Irf2bpl2	0	0.512785	0.719	0.382	0	AV mesenchyme II	Irf2bpl
Dctn41	0	0.512705	0.782	0.569	0	AV mesenchyme II	Dctn4
Angptl21	0	0.512141	0.556	0.232	0	AV mesenchyme II	Angptl2
Reep53	0	0.511942	0.961	0.79	0	AV mesenchyme II	Reep5
Klf31	0	0.508811	0.803	0.549	0	AV mesenchyme II	Klf3
Acvr11	0	0.508481	0.562	0.208	0	AV mesenchyme II	Acvr1
Pck2	0	0.506333	0.575	0.271	0	AV mesenchyme II	Pck2
Csnk1e1	0	0.506296	0.935	0.812	0	AV mesenchyme II	Csnk1e
Copa1	0	0.506268	0.893	0.725	0	AV mesenchyme II	Copa
Pcdh182	0	0.502827	0.485	0.195	0	AV mesenchyme II	Pcdh18
Rarg1	0	0.502769	0.506	0.217	0	AV mesenchyme II	Rarg
Ubn11	0	0.502233	0.814	0.598	0	AV mesenchyme II	Ubn1
Mbnl21	0	0.501873	0.779	0.467	0	AV mesenchyme II	Mbnl2
Eid21	0	0.501666	0.682	0.408	0	AV mesenchyme II	Eid2
Plod31	0	0.501526	0.615	0.288	0	AV mesenchyme II	Plod3
Tmod31	0	0.50143	0.825	0.631	0	AV mesenchyme II	Tmod3
Ndufa31	0	0.500965	0.954	0.88	0	AV mesenchyme II	Ndufa3
Zfp6081	3.22e-305	0.542482	0.655	0.392	1.61e-301	AV mesenchyme II	Zfp608
Sec23a1	9.47e-303	0.511308	0.744	0.488	4.74e-299	AV mesenchyme II	Sec23a
Acbd31	2.02e-300	0.507031	0.814	0.633	1.01e-296	AV mesenchyme II	Acbd3
Csnk2a21	5.53e-299	0.527701	0.75	0.549	2.76e-295	AV mesenchyme II	Csnk2a2
Sptan11	1e-295	0.52007	0.751	0.527	5e-292	AV mesenchyme II	Sptan1
Racgap11	1.05e-293	0.675872	0.809	0.642	5.28e-290	AV mesenchyme II	Racgap1
Gstp12	9.51e-288	0.829566	0.789	0.606	4.75e-284	AV mesenchyme II	Gstp1
Myl12b1	2.36e-282	0.552754	0.832	0.674	1.18e-278	AV mesenchyme II	Myl12b
Grcc101	3.76e-282	0.556045	0.651	0.411	1.88e-278	AV mesenchyme II	Grcc10
Diaph3	3.32e-278	0.622027	0.593	0.363	1.66e-274	AV mesenchyme II	Diaph3
Khdrbs32	5.2e-276	0.538355	0.532	0.283	2.6e-272	AV mesenchyme II	Khdrbs3
Cdkn1b1	7.38e-276	0.57784	0.507	0.263	3.69e-272	AV mesenchyme II	Cdkn1b
Plod22	1.92e-275	0.51846	0.77	0.544	9.6e-272	AV mesenchyme II	Plod2
Iqgap12	4.57e-269	0.515717	0.751	0.551	2.28e-265	AV mesenchyme II	Iqgap1
Ier5l1	7.08e-260	0.551696	0.647	0.41	3.54e-256	AV mesenchyme II	Ier5l
H1f0	2.18e-259	0.824627	0.931	0.863	1.09e-255	AV mesenchyme II	H1f0
Dync1h11	3.91e-258	0.502619	0.747	0.548	1.96e-254	AV mesenchyme II	Dync1h1
Lef11	1.17e-257	0.668	0.63	0.414	5.84e-254	AV mesenchyme II	Lef1
Rps101	4.3e-246	0.800276	0.936	0.955	2.15e-242	AV mesenchyme II	Rps10
Fam111a	9.83e-246	0.518138	0.556	0.313	4.91e-242	AV mesenchyme II	Fam111a
Myh91	1.37e-241	0.518346	0.686	0.466	6.88e-238	AV mesenchyme II	Myh9
Tcf41	2.65e-233	0.512313	0.826	0.676	1.33e-229	AV mesenchyme II	Tcf4
Prrx13	1.13e-232	0.51197	0.552	0.298	5.66e-229	AV mesenchyme II	Prrx1
Tk1	1.78e-198	0.647506	0.758	0.638	8.89e-195	AV mesenchyme II	Tk1
H4c4	3.88e-160	0.521519	0.324	0.164	1.94e-156	AV mesenchyme II	H4c4
Ckap2l	7.97e-147	0.643285	0.594	0.449	3.99e-143	AV mesenchyme II	Ckap2l
Pttg1	1.73e-137	0.710905	0.78	0.649	8.63e-134	AV mesenchyme II	Pttg1
Hjurp	2.83e-103	0.510347	0.741	0.682	1.42e-99	AV mesenchyme II	Hjurp
Fos2	1.66e-97	0.734482	0.485	0.328	8.3e-94	AV mesenchyme II	Fos
Rps18-ps62	4.54e-89	1.88723	0.288	0.192	2.27e-85	AV mesenchyme II	Rps18-ps6
Mki671	4.21e-86	0.757691	0.679	0.623	2.11e-82	AV mesenchyme II	Mki67
Hist1h2ap	6.45e-85	1.37904	0.665	0.592	3.23e-81	AV mesenchyme II	Hist1h2ap
Sgo2a	2.44e-76	0.530918	0.551	0.451	1.22e-72	AV mesenchyme II	Sgo2a
Prc1	9.85e-72	0.92174	0.634	0.551	4.93e-68	AV mesenchyme II	Prc1
Tpx2	1.14e-62	0.533393	0.747	0.705	5.68e-59	AV mesenchyme II	Tpx2
H1f5	5.36e-62	1.13664	0.55	0.483	2.68e-58	AV mesenchyme II	H1f5
Incenp	6.11e-62	0.502632	0.67	0.622	3.06e-58	AV mesenchyme II	Incenp
Gm9844	1.88e-59	0.575306	0.541	0.439	9.42e-56	AV mesenchyme II	Gm9844
H2ac8	3.15e-49	1.50478	0.518	0.483	1.57e-45	AV mesenchyme II	H2ac8
Top2a	3.6e-30	0.546322	0.77	0.784	1.8e-26	AV mesenchyme II	Top2a
Sfrp21	4.62e-18	0.753463	0.215	0.295	2.31e-14	AV mesenchyme II	Sfrp2
Nusap1	3.13e-13	0.539285	0.554	0.555	1.57e-09	AV mesenchyme II	Nusap1
Gm103201	1.19e-06	0.527634	0.206	0.277	0.00597172	AV mesenchyme II	Gm10320
Acta2	0	3.21591	0.994	0.357	0	cardiac mesoderm	Acta2
Acta1	0	3.14652	0.733	0.081	0	cardiac mesoderm	Acta1
Nppa	0	3.07463	0.371	0.037	0	cardiac mesoderm	Nppa
Ttn	0	2.96729	0.989	0.14	0	cardiac mesoderm	Ttn
Myl7	0	2.87589	1	0.568	0	cardiac mesoderm	Myl7
Fbxl22	0	2.83746	0.907	0.091	0	cardiac mesoderm	Fbxl22
Nebl	0	2.69642	0.986	0.176	0	cardiac mesoderm	Nebl
Sh3bgr	0	2.61426	0.996	0.148	0	cardiac mesoderm	Sh3bgr
Actc1	0	2.60084	1	0.404	0	cardiac mesoderm	Actc1
Tnnc1	0	2.59681	0.988	0.249	0	cardiac mesoderm	Tnnc1
Myl1	0	2.58906	0.897	0.093	0	cardiac mesoderm	Myl1
Tnnt2	0	2.53442	0.999	0.375	0	cardiac mesoderm	Tnnt2
Nexn	0	2.52895	0.996	0.252	0	cardiac mesoderm	Nexn
Tpm1	0	2.52655	1	0.951	0	cardiac mesoderm	Tpm1
Smpx	0	2.51846	0.785	0.063	0	cardiac mesoderm	Smpx
Myl4	0	2.50327	1	0.393	0	cardiac mesoderm	Myl4
Ankrd1	0	2.41184	0.896	0.11	0	cardiac mesoderm	Ankrd1
Cryab	0	2.37013	0.972	0.304	0	cardiac mesoderm	Cryab
Gyg	0	2.34775	0.999	0.761	0	cardiac mesoderm	Gyg
Cck	0	2.3235	0.372	0.035	0	cardiac mesoderm	Cck
Armh41	0	2.29773	0.913	0.268	0	cardiac mesoderm	Armh4
Myl2	0	2.27485	0.687	0.121	0	cardiac mesoderm	Myl2
Myh7	0	2.25864	0.798	0.094	0	cardiac mesoderm	Myh7
Tnni1	0	2.20609	1	0.534	0	cardiac mesoderm	Tnni1
Des	0	2.20342	0.942	0.258	0	cardiac mesoderm	Des
Unc45b	0	2.19788	0.977	0.112	0	cardiac mesoderm	Unc45b
Nppb	0	2.19471	0.298	0.019	0	cardiac mesoderm	Nppb
Asb2	0	2.17791	0.872	0.056	0	cardiac mesoderm	Asb2
Cnn1	0	2.17007	0.942	0.128	0	cardiac mesoderm	Cnn1
Hspb2	0	2.14115	0.898	0.1	0	cardiac mesoderm	Hspb2
Myh6	0	2.13517	0.913	0.092	0	cardiac mesoderm	Myh6
Tdgf1	0	2.13409	0.31	0.01	0	cardiac mesoderm	Tdgf1
Hspb7	0	2.12508	0.902	0.084	0	cardiac mesoderm	Hspb7
Nkx2-5	0	2.09267	0.956	0.2	0	cardiac mesoderm	Nkx2-5
Tmod1	0	2.07781	0.944	0.133	0	cardiac mesoderm	Tmod1
Mybpc3	0	2.05909	0.941	0.082	0	cardiac mesoderm	Mybpc3
Pgam2	0	2.04727	0.901	0.121	0	cardiac mesoderm	Pgam2
Csrp3	0	2.02103	0.974	0.16	0	cardiac mesoderm	Csrp3
Myl9	0	2.01704	0.986	0.45	0	cardiac mesoderm	Myl9
Smyd1	0	2.00552	0.921	0.104	0	cardiac mesoderm	Smyd1
Slc8a1	0	2.00009	0.919	0.119	0	cardiac mesoderm	Slc8a1
Cap2	0	1.994	0.951	0.191	0	cardiac mesoderm	Cap2
Myl3	0	1.97222	0.901	0.184	0	cardiac mesoderm	Myl3
Tnni3	0	1.94961	0.784	0.105	0	cardiac mesoderm	Tnni3
Hspb1	0	1.94698	0.887	0.296	0	cardiac mesoderm	Hspb1
Crip22	0	1.93554	0.98	0.687	0	cardiac mesoderm	Crip2
Chchd101	0	1.90119	0.826	0.337	0	cardiac mesoderm	Chchd10
Ccdc1411	0	1.88548	0.98	0.232	0	cardiac mesoderm	Ccdc141
Csrp2	0	1.8778	0.998	0.897	0	cardiac mesoderm	Csrp2
Gpx31	0	1.87219	0.996	0.697	0	cardiac mesoderm	Gpx3
Pdlim5	0	1.86969	0.937	0.312	0	cardiac mesoderm	Pdlim5
Ckb	0	1.85093	0.928	0.511	0	cardiac mesoderm	Ckb
Mef2c	0	1.84908	0.975	0.394	0	cardiac mesoderm	Mef2c
Homer2	0	1.84819	0.933	0.34	0	cardiac mesoderm	Homer2
Fbxo32	0	1.83914	0.746	0.112	0	cardiac mesoderm	Fbxo32
Rbm24	0	1.83087	0.959	0.171	0	cardiac mesoderm	Rbm24
Ptges3l	0	1.81683	0.918	0.174	0	cardiac mesoderm	Ptges3l
Mpped2	0	1.77431	0.849	0.487	0	cardiac mesoderm	Mpped2
Ryr2	0	1.77392	0.865	0.081	0	cardiac mesoderm	Ryr2
Smarcd3	0	1.77337	0.968	0.397	0	cardiac mesoderm	Smarcd3
Actn2	0	1.76772	0.796	0.057	0	cardiac mesoderm	Actn2
Rrad	0	1.76067	0.88	0.13	0	cardiac mesoderm	Rrad
Vsnl1	0	1.75699	0.47	0.075	0	cardiac mesoderm	Vsnl1
Atp2a2	0	1.75088	0.982	0.724	0	cardiac mesoderm	Atp2a2
Hacd1	0	1.74809	0.984	0.714	0	cardiac mesoderm	Hacd1
Thbs4	0	1.74449	0.637	0.04	0	cardiac mesoderm	Thbs4
Casq1	0	1.74377	0.681	0.059	0	cardiac mesoderm	Casq1
Popdc2	0	1.74301	0.95	0.181	0	cardiac mesoderm	Popdc2
Apobec2	0	1.73239	0.848	0.11	0	cardiac mesoderm	Apobec2
Eno3	0	1.71368	0.976	0.591	0	cardiac mesoderm	Eno3
Prss23	0	1.69486	0.747	0.214	0	cardiac mesoderm	Prss23
Mylk3	0	1.64381	0.855	0.14	0	cardiac mesoderm	Mylk3
Abra	0	1.63101	0.47	0.019	0	cardiac mesoderm	Abra
Gm45716	0	1.58389	0.956	0.453	0	cardiac mesoderm	Gm45716
Wnt23	0	1.57881	0.712	0.153	0	cardiac mesoderm	Wnt2
Tagln1	0	1.54751	0.972	0.354	0	cardiac mesoderm	Tagln
Lmod1	0	1.54023	0.661	0.036	0	cardiac mesoderm	Lmod1
Myom1	0	1.5244	0.81	0.056	0	cardiac mesoderm	Myom1
Ak1	0	1.52425	0.876	0.327	0	cardiac mesoderm	Ak1
Bves	0	1.50063	0.83	0.149	0	cardiac mesoderm	Bves
Ldb3	0	1.46927	0.816	0.051	0	cardiac mesoderm	Ldb3
Ppp1r14c1	0	1.46203	0.925	0.244	0	cardiac mesoderm	Ppp1r14c
Trdn	0	1.4419	0.6	0.035	0	cardiac mesoderm	Trdn
Dstn	0	1.43713	1	0.982	0	cardiac mesoderm	Dstn
Mylpf	0	1.43064	0.556	0.117	0	cardiac mesoderm	Mylpf
Kcng2	0	1.39049	0.686	0.065	0	cardiac mesoderm	Kcng2
Col2a1	0	1.37133	0.744	0.307	0	cardiac mesoderm	Col2a1
Slc25a4	0	1.35897	1	0.995	0	cardiac mesoderm	Slc25a4
Fabp31	0	1.35192	0.839	0.207	0	cardiac mesoderm	Fabp3
Cited2	0	1.32851	0.98	0.878	0	cardiac mesoderm	Cited2
Fam49a	0	1.30168	0.675	0.117	0	cardiac mesoderm	Fam49a
Fhl2	0	1.2994	0.873	0.321	0	cardiac mesoderm	Fhl2
Sorbs2	0	1.28785	0.807	0.162	0	cardiac mesoderm	Sorbs2
Hcfc1r1	0	1.28489	0.94	0.58	0	cardiac mesoderm	Hcfc1r1
Synpo2l	0	1.28363	0.718	0.051	0	cardiac mesoderm	Synpo2l
Pam1	0	1.27292	0.861	0.367	0	cardiac mesoderm	Pam
Dcaf12l1	0	1.26797	0.438	0.159	0	cardiac mesoderm	Dcaf12l1
Cnn22	0	1.26229	0.996	0.77	0	cardiac mesoderm	Cnn2
Idh3a	0	1.25976	0.953	0.775	0	cardiac mesoderm	Idh3a
Atp1b11	0	1.24461	0.926	0.343	0	cardiac mesoderm	Atp1b1
Hrc	0	1.24311	0.704	0.044	0	cardiac mesoderm	Hrc
Crip11	0	1.23467	0.898	0.49	0	cardiac mesoderm	Crip1
Casz1	0	1.2334	0.699	0.059	0	cardiac mesoderm	Casz1
Dcp1b	0	1.22948	0.573	0.108	0	cardiac mesoderm	Dcp1b
Pkp2	0	1.22358	0.852	0.273	0	cardiac mesoderm	Pkp2
Abracl1	0	1.22226	0.998	0.967	0	cardiac mesoderm	Abracl
Ank3	0	1.2194	0.886	0.364	0	cardiac mesoderm	Ank3
Fhl12	0	1.2155	0.873	0.624	0	cardiac mesoderm	Fhl1
Trim55	0	1.2149	0.673	0.041	0	cardiac mesoderm	Trim55
Pfkp	0	1.21105	0.7	0.201	0	cardiac mesoderm	Pfkp
Myocd	0	1.20245	0.677	0.055	0	cardiac mesoderm	Myocd
Smtnl2	0	1.19844	0.91	0.479	0	cardiac mesoderm	Smtnl2
Palld	0	1.19645	0.948	0.562	0	cardiac mesoderm	Palld
Rbm381	0	1.19454	0.923	0.449	0	cardiac mesoderm	Rbm38
Lrrc39	0	1.1881	0.682	0.048	0	cardiac mesoderm	Lrrc39
Pdlim7	0	1.18706	0.991	0.804	0	cardiac mesoderm	Pdlim7
Mcrip21	0	1.18335	0.712	0.316	0	cardiac mesoderm	Mcrip2
Tmem163	0	1.18176	0.51	0.056	0	cardiac mesoderm	Tmem163
Grb14	0	1.17479	0.67	0.107	0	cardiac mesoderm	Grb14
Fitm1	0	1.16735	0.685	0.071	0	cardiac mesoderm	Fitm1
Map1b2	0	1.14411	0.986	0.773	0	cardiac mesoderm	Map1b
Rbpms1	0	1.1416	0.997	0.889	0	cardiac mesoderm	Rbpms
Svil1	0	1.13493	0.803	0.258	0	cardiac mesoderm	Svil
Angpt11	0	1.13203	0.493	0.109	0	cardiac mesoderm	Angpt1
Lmo71	0	1.13155	0.764	0.169	0	cardiac mesoderm	Lmo7
Rassf5	0	1.12925	0.651	0.044	0	cardiac mesoderm	Rassf5
Klhdc8b	0	1.12489	0.765	0.189	0	cardiac mesoderm	Klhdc8b
Pcgf54	0	1.12318	0.822	0.294	0	cardiac mesoderm	Pcgf5
Rbpms21	0	1.12141	0.942	0.57	0	cardiac mesoderm	Rbpms2
Pgm1	0	1.1166	0.905	0.56	0	cardiac mesoderm	Pgm1
Myl61	0	1.10981	1	0.999	0	cardiac mesoderm	Myl6
Tcap	0	1.10826	0.672	0.045	0	cardiac mesoderm	Tcap
Pln	0	1.09893	0.29	0.032	0	cardiac mesoderm	Pln
Trim63	0	1.09525	0.653	0.058	0	cardiac mesoderm	Trim63
Lrrc10	0	1.08046	0.584	0.036	0	cardiac mesoderm	Lrrc10
Csrp14	0	1.07297	0.972	0.735	0	cardiac mesoderm	Csrp1
Ciao2b	0	1.06986	0.986	0.863	0	cardiac mesoderm	Ciao2b
Itga61	0	1.06377	0.64	0.375	0	cardiac mesoderm	Itga6
Hspb3	0	1.06161	0.562	0.035	0	cardiac mesoderm	Hspb3
Tnnt1	0	1.05707	0.542	0.176	0	cardiac mesoderm	Tnnt1
Mtus2	0	1.05628	0.562	0.114	0	cardiac mesoderm	Mtus2
Tgfb1i12	0	1.05624	0.916	0.365	0	cardiac mesoderm	Tgfb1i1
Alcam2	0	1.05137	0.678	0.19	0	cardiac mesoderm	Alcam
Slc16a3	0	1.04871	0.978	0.797	0	cardiac mesoderm	Slc16a3
Ddt2	0	1.04841	0.945	0.755	0	cardiac mesoderm	Ddt
Ramp1	0	1.04454	0.644	0.09	0	cardiac mesoderm	Ramp1
Ehbp1l1	0	1.02916	0.683	0.147	0	cardiac mesoderm	Ehbp1l1
Tcea3	0	1.02197	0.642	0.123	0	cardiac mesoderm	Tcea3
Adssl1	0	1.01919	0.618	0.094	0	cardiac mesoderm	Adssl1
Tecrl	0	1.01721	0.458	0.051	0	cardiac mesoderm	Tecrl
Gstt1	0	1.00938	0.483	0.098	0	cardiac mesoderm	Gstt1
Atp1a1	0	1.00165	0.987	0.841	0	cardiac mesoderm	Atp1a1
Ehd41	0	0.998656	0.786	0.402	0	cardiac mesoderm	Ehd4
Mybphl	0	0.997893	0.443	0.023	0	cardiac mesoderm	Mybphl
Cst31	0	0.990897	0.992	0.959	0	cardiac mesoderm	Cst3
Cycs	0	0.989495	0.999	0.979	0	cardiac mesoderm	Cycs
Rcsd11	0	0.984813	0.899	0.402	0	cardiac mesoderm	Rcsd1
Lmod3	0	0.980645	0.398	0.016	0	cardiac mesoderm	Lmod3
Irx4	0	0.979482	0.447	0.043	0	cardiac mesoderm	Irx4
Mmd	0	0.978709	0.928	0.532	0	cardiac mesoderm	Mmd
Kif5b	0	0.97328	0.998	0.974	0	cardiac mesoderm	Kif5b
Cd59a4	0	0.972415	0.593	0.273	0	cardiac mesoderm	Cd59a
Itgb1bp2	0	0.963602	0.432	0.032	0	cardiac mesoderm	Itgb1bp2
Prkg1	0	0.96356	0.603	0.138	0	cardiac mesoderm	Prkg1
Bnip3	0	0.954914	0.935	0.668	0	cardiac mesoderm	Bnip3
Fkbp1a	0	0.954302	1	0.997	0	cardiac mesoderm	Fkbp1a
Tnni2	0	0.943255	0.364	0.037	0	cardiac mesoderm	Tnni2
Kcnmb1	0	0.943189	0.536	0.028	0	cardiac mesoderm	Kcnmb1
Dok44	0	0.939004	0.811	0.298	0	cardiac mesoderm	Dok4
Tbx51	0	0.932416	0.657	0.173	0	cardiac mesoderm	Tbx5
Hk1	0	0.929263	0.616	0.194	0	cardiac mesoderm	Hk1
Cox7a1	0	0.926162	0.601	0.087	0	cardiac mesoderm	Cox7a1
Arhgap312	0	0.921309	0.784	0.3	0	cardiac mesoderm	Arhgap31
Prkaa2	0	0.920093	0.564	0.061	0	cardiac mesoderm	Prkaa2
Cpne5	0	0.917525	0.555	0.095	0	cardiac mesoderm	Cpne5
Gmpr1	0	0.907729	0.722	0.2	0	cardiac mesoderm	Gmpr
Add3	0	0.906084	0.87	0.557	0	cardiac mesoderm	Add3
Cacna2d2	0	0.904453	0.592	0.072	0	cardiac mesoderm	Cacna2d2
Klhl23	0	0.902065	0.739	0.243	0	cardiac mesoderm	Klhl23
Trim54	0	0.901716	0.493	0.032	0	cardiac mesoderm	Trim54
Flnc	0	0.900122	0.745	0.245	0	cardiac mesoderm	Flnc
Jph2	0	0.895794	0.605	0.059	0	cardiac mesoderm	Jph2
Cox5a1	0	0.894515	1	0.998	0	cardiac mesoderm	Cox5a
Ppp1r1a1	0	0.893412	0.82	0.294	0	cardiac mesoderm	Ppp1r1a
Dsp1	0	0.892039	0.751	0.303	0	cardiac mesoderm	Dsp
Cox6a2	0	0.890986	0.644	0.057	0	cardiac mesoderm	Cox6a2
Bok	0	0.873748	0.749	0.38	0	cardiac mesoderm	Bok
Zbtb201	0	0.872512	0.734	0.272	0	cardiac mesoderm	Zbtb20
Pakap	0	0.861103	0.513	0.045	0	cardiac mesoderm	Pakap
Efhd2	0	0.854337	0.874	0.478	0	cardiac mesoderm	Efhd2
Prkag2	0	0.850756	0.662	0.257	0	cardiac mesoderm	Prkag2
Xirp1	0	0.846242	0.526	0.022	0	cardiac mesoderm	Xirp1
Bmp7	0	0.844503	0.775	0.277	0	cardiac mesoderm	Bmp7
Atp5b	0	0.836305	1	1	0	cardiac mesoderm	Atp5b
Usp13	0	0.828922	0.61	0.124	0	cardiac mesoderm	Usp13
Got11	0	0.827864	0.873	0.63	0	cardiac mesoderm	Got1
Clic4	0	0.826311	0.947	0.771	0	cardiac mesoderm	Clic4
Cdkn2d	0	0.8253	0.801	0.454	0	cardiac mesoderm	Cdkn2d
Pcdh71	0	0.824293	0.686	0.212	0	cardiac mesoderm	Pcdh7
Sphkap	0	0.82264	0.564	0.077	0	cardiac mesoderm	Sphkap
Pbxip1	0	0.810366	0.694	0.25	0	cardiac mesoderm	Pbxip1
Arhgap11	0	0.809625	0.834	0.465	0	cardiac mesoderm	Arhgap1
D830030K20Rik	0	0.807929	0.506	0.078	0	cardiac mesoderm	D830030K20Rik
Qk	0	0.806455	0.97	0.797	0	cardiac mesoderm	Qk
Aldoa	0	0.804433	1	0.996	0	cardiac mesoderm	Aldoa
Hcn4	0	0.803013	0.394	0.04	0	cardiac mesoderm	Hcn4
Mdh1	0	0.801511	0.999	0.988	0	cardiac mesoderm	Mdh1
4921524J17Rik	0	0.800188	0.931	0.708	0	cardiac mesoderm	4921524J17Rik
Map3k20	0	0.799521	0.589	0.16	0	cardiac mesoderm	Map3k20
Arl6ip5	0	0.798669	0.809	0.492	0	cardiac mesoderm	Arl6ip5
Gm2a	0	0.793878	0.583	0.14	0	cardiac mesoderm	Gm2a
Josd21	0	0.788942	0.937	0.668	0	cardiac mesoderm	Josd2
Ppp1r17	0	0.787941	0.278	0.031	0	cardiac mesoderm	Ppp1r17
Dusp27	0	0.785312	0.582	0.087	0	cardiac mesoderm	Dusp27
Adm	0	0.7847	0.348	0.055	0	cardiac mesoderm	Adm
Fhod3	0	0.783124	0.567	0.109	0	cardiac mesoderm	Fhod3
Ap1s2	0	0.780081	0.563	0.264	0	cardiac mesoderm	Ap1s2
Pth1r1	0	0.778254	0.837	0.407	0	cardiac mesoderm	Pth1r
Mfge81	0	0.773108	0.866	0.615	0	cardiac mesoderm	Mfge8
Sfrp52	0	0.771802	0.408	0.141	0	cardiac mesoderm	Sfrp5
Afdn	0	0.771553	0.937	0.684	0	cardiac mesoderm	Afdn
Ppargc1a	0	0.771316	0.507	0.056	0	cardiac mesoderm	Ppargc1a
Myo18a	0	0.768346	0.704	0.271	0	cardiac mesoderm	Myo18a
Coprs1	0	0.767295	0.889	0.655	0	cardiac mesoderm	Coprs
Vamp2	0	0.765824	0.718	0.296	0	cardiac mesoderm	Vamp2
Rgs101	0	0.763289	0.637	0.246	0	cardiac mesoderm	Rgs10
Amph	0	0.761022	0.332	0.111	0	cardiac mesoderm	Amph
Emilin21	0	0.759931	0.578	0.133	0	cardiac mesoderm	Emilin2
Speg	0	0.754587	0.807	0.416	0	cardiac mesoderm	Speg
Tpm22	0	0.753668	0.908	0.601	0	cardiac mesoderm	Tpm2
Nipsnap2	0	0.752499	0.83	0.482	0	cardiac mesoderm	Nipsnap2
Gpi1	0	0.752088	0.995	0.964	0	cardiac mesoderm	Gpi1
Igfbpl11	0	0.748859	0.514	0.193	0	cardiac mesoderm	Igfbpl1
Plppr51	0	0.746819	0.435	0.072	0	cardiac mesoderm	Plppr5
Sdhd1	0	0.74487	0.988	0.948	0	cardiac mesoderm	Sdhd
Fermt22	0	0.739928	0.984	0.824	0	cardiac mesoderm	Fermt2
Cacna1d1	0	0.736522	0.444	0.08	0	cardiac mesoderm	Cacna1d
Pwwp3b	0	0.734651	0.775	0.419	0	cardiac mesoderm	Pwwp3b
Lbh2	0	0.732568	0.742	0.312	0	cardiac mesoderm	Lbh
Fsd2	0	0.731982	0.418	0.025	0	cardiac mesoderm	Fsd2
Rgs52	0	0.729995	0.401	0.187	0	cardiac mesoderm	Rgs5
Synpo2	0	0.72728	0.477	0.071	0	cardiac mesoderm	Synpo2
Vcam12	0	0.725112	0.562	0.173	0	cardiac mesoderm	Vcam1
Alpk2	0	0.724967	0.492	0.037	0	cardiac mesoderm	Alpk2
Aco2	0	0.724633	0.96	0.842	0	cardiac mesoderm	Aco2
Bag21	0	0.722094	0.905	0.642	0	cardiac mesoderm	Bag2
Mgarp1	0	0.718861	0.591	0.213	0	cardiac mesoderm	Mgarp
Obscn	0	0.718254	0.42	0.037	0	cardiac mesoderm	Obscn
Ddc1	0	0.714635	0.603	0.234	0	cardiac mesoderm	Ddc
Slco3a11	0	0.711249	0.549	0.185	0	cardiac mesoderm	Slco3a1
Lpp1	0	0.709975	0.85	0.532	0	cardiac mesoderm	Lpp
Adk	0	0.706652	0.983	0.904	0	cardiac mesoderm	Adk
Rsu11	0	0.697973	0.954	0.771	0	cardiac mesoderm	Rsu1
Etfb1	0	0.695388	0.981	0.923	0	cardiac mesoderm	Etfb
Cdh21	0	0.69493	0.888	0.508	0	cardiac mesoderm	Cdh2
Mob1b1	0	0.693273	0.769	0.423	0	cardiac mesoderm	Mob1b
Pdk3	0	0.690587	0.876	0.653	0	cardiac mesoderm	Pdk3
Neurl2	0	0.690403	0.568	0.122	0	cardiac mesoderm	Neurl2
Tspan2	0	0.689847	0.624	0.209	0	cardiac mesoderm	Tspan2
Hadhb	0	0.687807	0.869	0.622	0	cardiac mesoderm	Hadhb
Cdkn1c3	0	0.685055	0.994	0.862	0	cardiac mesoderm	Cdkn1c
Kank32	0	0.681036	0.467	0.137	0	cardiac mesoderm	Kank3
Actg2	0	0.680515	0.345	0.049	0	cardiac mesoderm	Actg2
Usp2	0	0.678887	0.529	0.104	0	cardiac mesoderm	Usp2
Pawr	0	0.674351	0.635	0.266	0	cardiac mesoderm	Pawr
Filip11	0	0.672751	0.584	0.121	0	cardiac mesoderm	Filip1
Ddah1	0	0.670587	0.761	0.521	0	cardiac mesoderm	Ddah1
Mov10l1	0	0.66933	0.387	0.024	0	cardiac mesoderm	Mov10l1
Nptx21	0	0.669255	0.398	0.078	0	cardiac mesoderm	Nptx2
Sod2	0	0.666703	0.938	0.831	0	cardiac mesoderm	Sod2
Gata52	0	0.666519	0.735	0.322	0	cardiac mesoderm	Gata5
Anxa63	0	0.664666	0.891	0.489	0	cardiac mesoderm	Anxa6
Acadm1	0	0.651964	0.821	0.562	0	cardiac mesoderm	Acadm
Idh2	0	0.64987	0.995	0.961	0	cardiac mesoderm	Idh2
Dpf31	0	0.646561	0.506	0.092	0	cardiac mesoderm	Dpf3
Bmp51	0	0.645439	0.529	0.144	0	cardiac mesoderm	Bmp5
Klhl31	0	0.640101	0.404	0.034	0	cardiac mesoderm	Klhl31
Gadd45g3	0	0.639386	0.636	0.286	0	cardiac mesoderm	Gadd45g
Bcr	0	0.639204	0.408	0.202	0	cardiac mesoderm	Bcr
Tmem38a	0	0.638846	0.475	0.126	0	cardiac mesoderm	Tmem38a
Spon12	0	0.638813	0.6	0.249	0	cardiac mesoderm	Spon1
Runx1t12	0	0.637156	0.78	0.333	0	cardiac mesoderm	Runx1t1
Mlip	0	0.635235	0.365	0.067	0	cardiac mesoderm	Mlip
Hif1a	0	0.63343	0.917	0.758	0	cardiac mesoderm	Hif1a
Lmod2	0	0.632326	0.386	0.033	0	cardiac mesoderm	Lmod2
Otub2	0	0.631596	0.417	0.083	0	cardiac mesoderm	Otub2
Ppp2r5a	0	0.626923	0.759	0.501	0	cardiac mesoderm	Ppp2r5a
Tent5a1	0	0.622289	0.461	0.162	0	cardiac mesoderm	Tent5a
Stk39	0	0.620242	0.722	0.447	0	cardiac mesoderm	Stk39
Rtl8a	0	0.620034	0.808	0.502	0	cardiac mesoderm	Rtl8a
Myl12a2	0	0.618662	1	0.997	0	cardiac mesoderm	Myl12a
Acaa2	0	0.61727	0.809	0.548	0	cardiac mesoderm	Acaa2
Cfl2	0	0.617047	0.993	0.929	0	cardiac mesoderm	Cfl2
Akap5	0	0.616321	0.459	0.126	0	cardiac mesoderm	Akap5
Msmo1	0	0.61152	0.702	0.462	0	cardiac mesoderm	Msmo1
Pgm5	0	0.610476	0.407	0.048	0	cardiac mesoderm	Pgm5
Ppp1r12a1	0	0.610105	0.943	0.763	0	cardiac mesoderm	Ppp1r12a
Plekha7	0	0.609137	0.521	0.165	0	cardiac mesoderm	Plekha7
Tlcd41	0	0.604252	0.327	0.032	0	cardiac mesoderm	Tlcd4
Arid3b1	0	0.60248	0.752	0.477	0	cardiac mesoderm	Arid3b
Ccdc136	0	0.601997	0.63	0.256	0	cardiac mesoderm	Ccdc136
Gamt	0	0.601643	0.665	0.34	0	cardiac mesoderm	Gamt
Myoz1	0	0.601413	0.377	0.041	0	cardiac mesoderm	Myoz1
Myo18b	0	0.601381	0.391	0.021	0	cardiac mesoderm	Myo18b
G0s2	0	0.601231	0.391	0.195	0	cardiac mesoderm	G0s2
Plekha2	0	0.600823	0.542	0.169	0	cardiac mesoderm	Plekha2
Pnmt	0	0.598879	0.254	0.029	0	cardiac mesoderm	Pnmt
Higd1a	0	0.598399	0.991	0.957	0	cardiac mesoderm	Higd1a
Ppp1r3c	0	0.593408	0.401	0.04	0	cardiac mesoderm	Ppp1r3c
Cfc12	0	0.592247	0.329	0.092	0	cardiac mesoderm	Cfc1
Pitx22	0	0.591999	0.328	0.145	0	cardiac mesoderm	Pitx2
Rragd1	0	0.591891	0.795	0.413	0	cardiac mesoderm	Rragd
Rasgrp23	0	0.590292	0.556	0.229	0	cardiac mesoderm	Rasgrp2
Bcat11	0	0.58904	0.72	0.477	0	cardiac mesoderm	Bcat1
Srl	0	0.588314	0.403	0.101	0	cardiac mesoderm	Srl
Agl	0	0.587922	0.574	0.201	0	cardiac mesoderm	Agl
Cisd3	0	0.586191	0.654	0.312	0	cardiac mesoderm	Cisd3
Arl4a2	0	0.585936	0.651	0.385	0	cardiac mesoderm	Arl4a
Tspan182	0	0.58156	0.638	0.234	0	cardiac mesoderm	Tspan18
Txlnb	0	0.581532	0.362	0.042	0	cardiac mesoderm	Txlnb
Pygm	0	0.580984	0.362	0.038	0	cardiac mesoderm	Pygm
Ppp2r3a	0	0.580317	0.596	0.255	0	cardiac mesoderm	Ppp2r3a
Ndufv3	0	0.578597	0.969	0.891	0	cardiac mesoderm	Ndufv3
Sccpdh1	0	0.576984	0.836	0.553	0	cardiac mesoderm	Sccpdh
Alpk3	0	0.576628	0.413	0.052	0	cardiac mesoderm	Alpk3
Acot131	0	0.575374	0.717	0.49	0	cardiac mesoderm	Acot13
Fxyd1	0	0.575097	0.395	0.108	0	cardiac mesoderm	Fxyd1
Dag11	0	0.574745	0.845	0.556	0	cardiac mesoderm	Dag1
Bmp21	0	0.567745	0.438	0.213	0	cardiac mesoderm	Bmp2
Ldha	0	0.566693	1	0.998	0	cardiac mesoderm	Ldha
Slc22a17	0	0.564302	0.568	0.213	0	cardiac mesoderm	Slc22a17
Etfa	0	0.563797	0.902	0.752	0	cardiac mesoderm	Etfa
Rbm20	0	0.562848	0.421	0.061	0	cardiac mesoderm	Rbm20
Hopx	0	0.559693	0.365	0.108	0	cardiac mesoderm	Hopx
Tceal82	0	0.559661	0.998	0.985	0	cardiac mesoderm	Tceal8
Nid22	0	0.557782	0.718	0.382	0	cardiac mesoderm	Nid2
Kcnh2	0	0.557062	0.521	0.151	0	cardiac mesoderm	Kcnh2
Camk2d1	0	0.556386	0.683	0.39	0	cardiac mesoderm	Camk2d
Stbd11	0	0.555699	0.549	0.201	0	cardiac mesoderm	Stbd1
Klhl30	0	0.555291	0.352	0.031	0	cardiac mesoderm	Klhl30
Rtn2	0	0.549761	0.468	0.145	0	cardiac mesoderm	Rtn2
Fam78a	0	0.545574	0.379	0.055	0	cardiac mesoderm	Fam78a
Akr1b10	0	0.545206	0.578	0.234	0	cardiac mesoderm	Akr1b10
Cd44	0	0.544987	0.463	0.133	0	cardiac mesoderm	Cd44
Stard3nl2	0	0.543251	0.932	0.828	0	cardiac mesoderm	Stard3nl
Emp22	0	0.538254	0.573	0.202	0	cardiac mesoderm	Emp2
Rasd1	0	0.537791	0.31	0.038	0	cardiac mesoderm	Rasd1
Lpar31	0	0.537785	0.471	0.158	0	cardiac mesoderm	Lpar3
Aif1l1	0	0.53749	0.721	0.477	0	cardiac mesoderm	Aif1l
Hipk3	0	0.530539	0.506	0.183	0	cardiac mesoderm	Hipk3
Lrrfip12	0	0.529713	0.824	0.559	0	cardiac mesoderm	Lrrfip1
Cited11	0	0.528852	0.487	0.243	0	cardiac mesoderm	Cited1
Rec114	0	0.524892	0.278	0.033	0	cardiac mesoderm	Rec114
Hand12	0	0.524019	0.376	0.093	0	cardiac mesoderm	Hand1
Ednra	0	0.523835	0.45	0.108	0	cardiac mesoderm	Ednra
Tiparp	0	0.519282	0.799	0.559	0	cardiac mesoderm	Tiparp
Prelid2	0	0.517814	0.783	0.548	0	cardiac mesoderm	Prelid2
B4galt6	0	0.515541	0.614	0.361	0	cardiac mesoderm	B4galt6
Cox20	0	0.514059	0.845	0.635	0	cardiac mesoderm	Cox20
Prox1	0	0.512689	0.45	0.093	0	cardiac mesoderm	Prox1
Hapln3	0	0.510314	0.328	0.084	0	cardiac mesoderm	Hapln3
Hspb81	0	0.509743	0.421	0.128	0	cardiac mesoderm	Hspb8
Vcl1	0	0.509702	0.742	0.428	0	cardiac mesoderm	Vcl
Tpi1	0	0.50852	1	0.993	0	cardiac mesoderm	Tpi1
Prdm62	0	0.508005	0.423	0.103	0	cardiac mesoderm	Prdm6
Mitf	0	0.508002	0.348	0.064	0	cardiac mesoderm	Mitf
Gapdh	0	0.505636	1	0.997	0	cardiac mesoderm	Gapdh
Eif4ebp11	0	0.503942	0.99	0.942	0	cardiac mesoderm	Eif4ebp1
Ndrg4	0	0.50296	0.352	0.066	0	cardiac mesoderm	Ndrg4
Tmem2461	0	0.501507	0.55	0.249	0	cardiac mesoderm	Tmem246
C530008M17Rik1	0	0.500895	0.503	0.274	0	cardiac mesoderm	C530008M17Rik
Tsc22d3	0	0.500788	0.781	0.599	0	cardiac mesoderm	Tsc22d3
Stard103	1.44e-306	0.875429	0.461	0.261	7.18e-303	cardiac mesoderm	Stard10
Nrp2	2.97e-23	0.757484	0.261	0.218	1.49e-19	cardiac mesoderm	Nrp2
Bmp43	4.53e-22	0.500345	0.336	0.287	2.26e-18	cardiac mesoderm	Bmp4
Ccnd2	0.00725625	0.55452	0.826	0.879	1	cardiac mesoderm	Ccnd2
Cox6a21	0	4.12473	0.997	0.12	0	cardiomyocytes I	Cox6a2
Rspo3	0	3.66876	0.852	0.15	0	cardiomyocytes I	Rspo3
Tnni31	0	3.33288	1	0.183	0	cardiomyocytes I	Tnni3
Myl31	0	3.30795	0.948	0.27	0	cardiomyocytes I	Myl3
Atp1b12	0	3.28715	1	0.411	0	cardiomyocytes I	Atp1b1
Myh61	0	3.25221	1	0.189	0	cardiomyocytes I	Myh6
Csrp31	0	3.18576	1	0.257	0	cardiomyocytes I	Csrp3
Tcap1	0	3.16019	0.946	0.115	0	cardiomyocytes I	Tcap
Cacna2d21	0	3.07228	0.963	0.127	0	cardiomyocytes I	Cacna2d2
Actn21	0	3.0472	0.996	0.142	0	cardiomyocytes I	Actn2
Myl91	0	3.0332	1	0.514	0	cardiomyocytes I	Myl9
Rrad1	0	3.01083	0.998	0.218	0	cardiomyocytes I	Rrad
Slc8a11	0	2.96118	0.996	0.214	0	cardiomyocytes I	Slc8a1
Myh71	0	2.94559	0.715	0.181	0	cardiomyocytes I	Myh7
Bmp22	0	2.92679	0.771	0.233	0	cardiomyocytes I	Bmp2
Myl21	0	2.84813	0.902	0.185	0	cardiomyocytes I	Myl2
Gal	0	2.82591	0.359	0.04	0	cardiomyocytes I	Gal
Pgam21	0	2.81599	1	0.213	0	cardiomyocytes I	Pgam2
Fabp32	0	2.80324	0.992	0.28	0	cardiomyocytes I	Fabp3
Hspb11	0	2.79146	1	0.365	0	cardiomyocytes I	Hspb1
Pln1	0	2.74573	0.721	0.054	0	cardiomyocytes I	Pln
Fxyd11	0	2.7393	0.949	0.13	0	cardiomyocytes I	Fxyd1
Myl41	0	2.72596	1	0.466	0	cardiomyocytes I	Myl4
Fhl21	0	2.70731	0.975	0.385	0	cardiomyocytes I	Fhl2
Cox7a11	0	2.70162	0.958	0.141	0	cardiomyocytes I	Cox7a1
Ankrd11	0	2.70099	0.925	0.205	0	cardiomyocytes I	Ankrd1
Hopx1	0	2.68078	0.818	0.129	0	cardiomyocytes I	Hopx
Actc11	0	2.67507	1	0.476	0	cardiomyocytes I	Actc1
Trdn1	0	2.59357	0.984	0.095	0	cardiomyocytes I	Trdn
Popdc21	0	2.58299	0.988	0.273	0	cardiomyocytes I	Popdc2
Mybpc31	0	2.57541	0.998	0.185	0	cardiomyocytes I	Mybpc3
Tnnt21	0	2.56823	1	0.45	0	cardiomyocytes I	Tnnt2
Tnnc11	0	2.54651	1	0.338	0	cardiomyocytes I	Tnnc1
Chchd102	0	2.54516	1	0.392	0	cardiomyocytes I	Chchd10
Ttn1	0	2.50381	0.998	0.243	0	cardiomyocytes I	Ttn
Ntm	0	2.48952	0.78	0.069	0	cardiomyocytes I	Ntm
Eef1a2	0	2.46667	0.812	0.038	0	cardiomyocytes I	Eef1a2
Apobec21	0	2.46	0.993	0.196	0	cardiomyocytes I	Apobec2
Sh3bgr1	0	2.44033	1	0.25	0	cardiomyocytes I	Sh3bgr
Perp1	0	2.42214	0.897	0.151	0	cardiomyocytes I	Perp
Dstn1	0	2.40961	1	0.984	0	cardiomyocytes I	Dstn
Tnni11	0	2.40626	1	0.59	0	cardiomyocytes I	Tnni1
Lmod21	0	2.39894	0.878	0.065	0	cardiomyocytes I	Lmod2
Igfbp53	0	2.39754	0.988	0.581	0	cardiomyocytes I	Igfbp5
Myl11	0	2.35674	0.963	0.189	0	cardiomyocytes I	Myl1
Cpne51	0	2.28069	0.873	0.144	0	cardiomyocytes I	Cpne5
Tcea31	0	2.25608	0.946	0.179	0	cardiomyocytes I	Tcea3
Asb21	0	2.24528	0.968	0.153	0	cardiomyocytes I	Asb2
Nebl1	0	2.22918	0.996	0.273	0	cardiomyocytes I	Nebl
Ldb31	0	2.22876	0.958	0.14	0	cardiomyocytes I	Ldb3
Hspb21	0	2.22181	0.996	0.194	0	cardiomyocytes I	Hspb2
Atp2a21	0	2.21485	0.998	0.754	0	cardiomyocytes I	Atp2a2
Hspb71	0	2.19973	0.996	0.181	0	cardiomyocytes I	Hspb7
Tpm11	0	2.19917	1	0.957	0	cardiomyocytes I	Tpm1
Sorbs21	0	2.19214	0.958	0.237	0	cardiomyocytes I	Sorbs2
Nexn1	0	2.18782	1	0.342	0	cardiomyocytes I	Nexn
Des1	0	2.18613	0.996	0.34	0	cardiomyocytes I	Des
Cryab1	0	2.18566	1	0.384	0	cardiomyocytes I	Cryab
Myom11	0	2.18379	0.948	0.144	0	cardiomyocytes I	Myom1
Ndrg21	0	2.18305	0.98	0.233	0	cardiomyocytes I	Ndrg2
Tnnt11	0	2.15509	0.804	0.214	0	cardiomyocytes I	Tnnt1
Kcng21	0	2.14863	0.944	0.134	0	cardiomyocytes I	Kcng2
Myl71	0	2.14231	1	0.62	0	cardiomyocytes I	Myl7
Ppp1r14c2	0	2.13435	0.996	0.325	0	cardiomyocytes I	Ppp1r14c
Dpysl32	0	2.13109	0.99	0.496	0	cardiomyocytes I	Dpysl3
Hk11	0	2.12276	0.958	0.237	0	cardiomyocytes I	Hk1
Synpo2l1	0	2.09391	0.921	0.127	0	cardiomyocytes I	Synpo2l
Kcne1	0	2.08487	0.707	0.035	0	cardiomyocytes I	Kcne1
Tmod11	0	2.06759	0.992	0.23	0	cardiomyocytes I	Tmod1
Myoz2	0	2.05582	0.682	0.023	0	cardiomyocytes I	Myoz2
Lrrc101	0	2.03532	0.764	0.098	0	cardiomyocytes I	Lrrc10
Pfkp1	0	2.01735	0.968	0.255	0	cardiomyocytes I	Pfkp
Uchl1	0	2.01259	0.963	0.446	0	cardiomyocytes I	Uchl1
Gpx32	0	2.00077	0.998	0.733	0	cardiomyocytes I	Gpx3
Pdlim51	0	1.9935	0.978	0.387	0	cardiomyocytes I	Pdlim5
Mylk31	0	1.97182	0.966	0.224	0	cardiomyocytes I	Mylk3
Hcfc1r11	0	1.9684	0.988	0.623	0	cardiomyocytes I	Hcfc1r1
Rbm241	0	1.92315	0.979	0.266	0	cardiomyocytes I	Rbm24
Bnip31	0	1.91996	0.946	0.7	0	cardiomyocytes I	Bnip3
Ramp11	0	1.91947	0.849	0.152	0	cardiomyocytes I	Ramp1
Obscn1	0	1.91879	0.837	0.074	0	cardiomyocytes I	Obscn
Fitm11	0	1.90724	0.886	0.141	0	cardiomyocytes I	Fitm1
Hrc1	0	1.90445	0.893	0.119	0	cardiomyocytes I	Hrc
Pygm1	0	1.90296	0.882	0.065	0	cardiomyocytes I	Pygm
Hspb31	0	1.89442	0.893	0.091	0	cardiomyocytes I	Hspb3
Mlip1	0	1.89405	0.904	0.091	0	cardiomyocytes I	Mlip
Trim631	0	1.88439	0.915	0.124	0	cardiomyocytes I	Trim63
Nkx2-51	0	1.87188	0.991	0.291	0	cardiomyocytes I	Nkx2-5
Eno31	0	1.85961	0.994	0.637	0	cardiomyocytes I	Eno3
Gpi11	0	1.85752	1	0.967	0	cardiomyocytes I	Gpi1
Unc45b1	0	1.85375	0.997	0.216	0	cardiomyocytes I	Unc45b
Ldhb1	0	1.85356	0.994	0.761	0	cardiomyocytes I	Ldhb
Fam189a2	0	1.85157	0.682	0.078	0	cardiomyocytes I	Fam189a2
Dsp2	0	1.84825	0.91	0.354	0	cardiomyocytes I	Dsp
Egln11	0	1.84623	0.872	0.412	0	cardiomyocytes I	Egln1
Pgm11	0	1.82751	0.982	0.6	0	cardiomyocytes I	Pgm1
Ryr21	0	1.81061	0.893	0.175	0	cardiomyocytes I	Ryr2
Trim551	0	1.80951	0.897	0.112	0	cardiomyocytes I	Trim55
Slc25a41	0	1.80947	1	0.995	0	cardiomyocytes I	Slc25a4
Adssl11	0	1.80535	0.902	0.151	0	cardiomyocytes I	Adssl1
Idh21	0	1.8039	1	0.965	0	cardiomyocytes I	Idh2
Ccdc1412	0	1.80362	0.989	0.322	0	cardiomyocytes I	Ccdc141
Qk1	0	1.80153	0.996	0.817	0	cardiomyocytes I	Qk
Pnmt1	0	1.80112	0.505	0.05	0	cardiomyocytes I	Pnmt
Cnn11	0	1.80094	0.936	0.227	0	cardiomyocytes I	Cnn1
Tle53	0	1.7926	0.969	0.602	0	cardiomyocytes I	Tle5
Klhdc8b1	0	1.77915	0.941	0.255	0	cardiomyocytes I	Klhdc8b
[truncated: 4,142 more rows]

## Sheet: endothelial-derived lineages
	p_val	avg_log2FC	pct.1	pct.2	p_val_adj	cluster	gene
Cdkn1c	0	1.96984	0.984	0.9	0	AV endocardium	Cdkn1c
Smagp1	0	1.55902	0.872	0.293	0	AV endocardium	Smagp
Gngt21	0	1.55844	0.946	0.498	0	AV endocardium	Gngt2
Gja41	0	1.50949	0.656	0.183	0	AV endocardium	Gja4
Plvap1	0	1.4838	0.982	0.515	0	AV endocardium	Plvap
Abi3	0	1.36424	0.887	0.421	0	AV endocardium	Abi3
Gpr182	0	1.31938	0.713	0.228	0	AV endocardium	Gpr182
Afap1l1	0	1.22022	0.956	0.602	0	AV endocardium	Afap1l1
Rasip11	0	1.20974	0.936	0.357	0	AV endocardium	Rasip1
Npr3	0	1.15653	0.82	0.319	0	AV endocardium	Npr3
Klhl41	0	1.14481	0.695	0.211	0	AV endocardium	Klhl4
Plagl1	0	1.10243	0.902	0.495	0	AV endocardium	Plagl1
Cdh51	0	1.07384	0.939	0.344	0	AV endocardium	Cdh5
Calm22	0	1.02391	1	0.998	0	AV endocardium	Calm2
Icam21	4.76e-281	1.09578	0.953	0.589	1.41e-277	AV endocardium	Icam2
Pcgf51	2.44e-268	1.38937	0.65	0.239	7.22e-265	AV endocardium	Pcgf5
Tyms	7.03e-268	1.07933	0.963	0.732	2.08e-264	AV endocardium	Tyms
Lyl11	1.8e-267	1.11175	0.677	0.229	5.36e-264	AV endocardium	Lyl1
Prkch1	3.05e-265	1.05571	0.662	0.221	9.04e-262	AV endocardium	Prkch
Irx51	4.28e-262	1.43826	0.476	0.116	1.27e-258	AV endocardium	Irx5
Ecscr1	2.43e-257	0.946824	0.937	0.396	7.2e-254	AV endocardium	Ecscr
Ran2	5.34e-253	0.647103	1	0.997	1.58e-249	AV endocardium	Ran
Dok4	8.67e-252	1.358	0.812	0.464	2.57e-248	AV endocardium	Dok4
Crip21	6.57e-251	0.878051	0.997	0.892	1.95e-247	AV endocardium	Crip2
Calm11	1.44e-243	0.619848	1	1	4.26e-240	AV endocardium	Calm1
Klf2	1.73e-243	1.27996	0.853	0.491	5.15e-240	AV endocardium	Klf2
Snx51	6.42e-242	0.895859	0.973	0.874	1.9e-238	AV endocardium	Snx5
Cemip2	3.59e-237	0.86088	0.941	0.72	1.06e-233	AV endocardium	Cemip2
Selenoh1	9.89e-236	0.69495	0.999	0.969	2.93e-232	AV endocardium	Selenoh
Nos3	5.44e-230	0.818393	0.656	0.224	1.61e-226	AV endocardium	Nos3
F10	1.93e-229	0.820918	0.28	0.04	5.74e-226	AV endocardium	F10
Rasgrp22	4.47e-229	0.962001	0.684	0.252	1.33e-225	AV endocardium	Rasgrp2
Pecam1	3.7e-228	0.816183	0.921	0.46	1.1e-224	AV endocardium	Pecam1
Cdk12	6.96e-222	1.09339	0.946	0.705	2.07e-218	AV endocardium	Cdk1
Emcn1	8.57e-221	0.915181	0.737	0.277	2.54e-217	AV endocardium	Emcn
Slc25a52	7.68e-218	0.880794	0.994	0.985	2.28e-214	AV endocardium	Slc25a5
Bex12	1.26e-217	1.2479	0.764	0.387	3.75e-214	AV endocardium	Bex1
Eng	4.74e-213	0.794588	0.98	0.841	1.41e-209	AV endocardium	Eng
Tnfaip22	3.65e-209	0.874786	0.586	0.194	1.08e-205	AV endocardium	Tnfaip2
Mest1	1.71e-208	0.973278	0.992	0.852	5.07e-205	AV endocardium	Mest
Prdx12	7.48e-208	0.553676	0.999	0.999	2.22e-204	AV endocardium	Prdx1
Exoc3l42	8.68e-207	0.892248	0.635	0.225	2.57e-203	AV endocardium	Exoc3l4
Pclaf2	5.27e-206	0.973293	0.962	0.624	1.56e-202	AV endocardium	Pclaf
Tuba1b2	7.68e-205	0.584355	1	0.99	2.28e-201	AV endocardium	Tuba1b
Wnt4	1.74e-201	0.720273	0.448	0.122	5.16e-198	AV endocardium	Wnt4
Ednrb	8.43e-201	0.633537	0.648	0.241	2.5e-197	AV endocardium	Ednrb
Rab11a1	7.61e-200	0.724064	0.985	0.917	2.26e-196	AV endocardium	Rab11a
Tie1	1.08e-198	0.667089	0.764	0.311	3.22e-195	AV endocardium	Tie1
Flt12	1.05e-197	0.764401	0.839	0.376	3.12e-194	AV endocardium	Flt1
Tk1	3.42e-196	1.07618	0.845	0.497	1.01e-192	AV endocardium	Tk1
Lyar2	5.1e-196	0.850053	0.944	0.786	1.51e-192	AV endocardium	Lyar
Emb2	4.72e-195	1.19204	0.778	0.439	1.4e-191	AV endocardium	Emb
Jpt1	1.39e-192	0.725454	0.994	0.964	4.13e-189	AV endocardium	Jpt1
Cks1b2	5.86e-192	0.715154	0.996	0.925	1.74e-188	AV endocardium	Cks1b
Esam1	4.37e-189	0.70714	0.805	0.318	1.3e-185	AV endocardium	Esam
Rrm22	2.69e-188	1.02765	0.907	0.567	7.97e-185	AV endocardium	Rrm2
Mogat22	2.47e-187	1.18345	0.535	0.197	7.34e-184	AV endocardium	Mogat2
S1pr11	1.14e-185	0.832141	0.604	0.227	3.38e-182	AV endocardium	S1pr1
Ctla2a1	1.3e-181	0.514109	0.77	0.318	3.85e-178	AV endocardium	Ctla2a
Efna11	1.62e-180	0.880863	0.663	0.274	4.79e-177	AV endocardium	Efna1
Hmgb22	2.31e-180	0.79032	0.999	0.969	6.84e-177	AV endocardium	Hmgb2
Gap431	3.62e-179	0.950079	0.775	0.434	1.07e-175	AV endocardium	Gap43
Tspan12	4.89e-177	1.1458	0.751	0.448	1.45e-173	AV endocardium	Tspan12
Ranbp12	1.73e-176	0.556218	0.999	0.995	5.12e-173	AV endocardium	Ranbp1
Tmem1001	3.29e-173	1.23322	0.407	0.121	9.77e-170	AV endocardium	Tmem100
Gsta4	1.54e-172	0.844479	0.932	0.692	4.57e-169	AV endocardium	Gsta4
Ece1	5.79e-171	0.67474	0.934	0.703	1.72e-167	AV endocardium	Ece1
Rcan1	2.87e-170	0.912107	0.687	0.338	8.52e-167	AV endocardium	Rcan1
Cotl11	2.83e-169	0.779235	0.953	0.771	8.41e-166	AV endocardium	Cotl1
Lsm22	4.77e-169	0.63037	0.983	0.91	1.41e-165	AV endocardium	Lsm2
Ddx392	8.06e-167	0.705631	0.955	0.813	2.39e-163	AV endocardium	Ddx39
Cd93	8.54e-166	0.600902	0.776	0.371	2.53e-162	AV endocardium	Cd93
Ccnb12	2.94e-165	1.05326	0.774	0.42	8.72e-162	AV endocardium	Ccnb1
Cmas	4.85e-165	0.666705	0.961	0.85	1.44e-161	AV endocardium	Cmas
Pomp2	1.07e-163	0.538128	0.999	0.992	3.17e-160	AV endocardium	Pomp
Nhp22	1.18e-162	0.672878	0.979	0.893	3.5e-159	AV endocardium	Nhp2
Rrm1	2.17e-162	0.767742	0.925	0.71	6.42e-159	AV endocardium	Rrm1
Mmrn21	2.83e-162	0.718221	0.619	0.254	8.39e-159	AV endocardium	Mmrn2
Gimap11	4.51e-162	0.768704	0.676	0.299	1.34e-158	AV endocardium	Gimap1
Gm20002	9.08e-161	1.01715	0.829	0.618	2.69e-157	AV endocardium	Gm2000
Ccdc80	9.63e-161	0.759604	0.906	0.633	2.86e-157	AV endocardium	Ccdc80
Asf1b2	2.69e-159	0.92292	0.717	0.389	7.98e-156	AV endocardium	Asf1b
Plk12	2.73e-159	1.06392	0.705	0.364	8.09e-156	AV endocardium	Plk1
Cdc202	6.04e-157	1.07812	0.795	0.471	1.79e-153	AV endocardium	Cdc20
Sost1	7.61e-152	0.982717	0.341	0.094	2.26e-148	AV endocardium	Sost
Smc42	6.66e-151	0.818173	0.942	0.777	1.97e-147	AV endocardium	Smc4
Calcrl	1.38e-150	0.694461	0.803	0.488	4.11e-147	AV endocardium	Calcrl
Ppp1r21	7.39e-150	0.613447	0.969	0.88	2.19e-146	AV endocardium	Ppp1r2
Gatm	7.56e-150	0.889157	0.446	0.158	2.24e-146	AV endocardium	Gatm
Tspan13	1.54e-149	0.775916	0.9	0.691	4.57e-146	AV endocardium	Tspan13
Cks22	8.87e-148	0.761167	0.953	0.727	2.63e-144	AV endocardium	Cks2
Vwf	5.09e-147	0.588703	0.355	0.098	1.51e-143	AV endocardium	Vwf
Fn1	1.15e-146	0.525091	0.992	0.971	3.4e-143	AV endocardium	Fn1
Psmb72	1.3e-145	0.61081	0.988	0.961	3.84e-142	AV endocardium	Psmb7
Cdca82	1.43e-145	0.873933	0.846	0.529	4.25e-142	AV endocardium	Cdca8
Kpna22	1.8e-145	1.09974	0.589	0.286	5.34e-142	AV endocardium	Kpna2
Rprm	1.95e-145	0.913104	0.252	0.054	5.8e-142	AV endocardium	Rprm
Birc52	9.75e-145	0.840167	0.91	0.602	2.89e-141	AV endocardium	Birc5
Hsp90aa12	1.62e-144	0.551057	1	0.997	4.79e-141	AV endocardium	Hsp90aa1
Myzap1	6.35e-144	0.716691	0.583	0.234	1.88e-140	AV endocardium	Myzap
Smtnl2	1.1e-143	0.8881	0.77	0.482	3.27e-140	AV endocardium	Smtnl2
Hmgn51	1.64e-143	0.826588	0.781	0.48	4.88e-140	AV endocardium	Hmgn5
Ube2c2	1.7e-143	1.1381	0.86	0.574	5.04e-140	AV endocardium	Ube2c
Spc242	4.41e-142	0.794994	0.856	0.563	1.31e-138	AV endocardium	Spc24
Ggta1	1.41e-140	0.802088	0.644	0.329	4.18e-137	AV endocardium	Ggta1
Tacc32	1.56e-140	0.80994	0.846	0.544	4.62e-137	AV endocardium	Tacc3
Egfl72	3.16e-140	0.542381	0.97	0.751	9.37e-137	AV endocardium	Egfl7
Smc22	6.22e-139	0.730242	0.933	0.761	1.85e-135	AV endocardium	Smc2
Nme12	8.88e-139	0.529369	0.997	0.982	2.64e-135	AV endocardium	Nme1
Top2a1	5.11e-138	0.978776	0.826	0.514	1.52e-134	AV endocardium	Top2a
Uchl52	1.19e-137	0.774901	0.835	0.602	3.53e-134	AV endocardium	Uchl5
Pdlim1	4.29e-136	0.742127	0.921	0.698	1.27e-132	AV endocardium	Pdlim1
Frrs1	1.05e-135	0.716229	0.647	0.324	3.13e-132	AV endocardium	Frrs1
Kif222	3.12e-135	0.898202	0.721	0.414	9.25e-132	AV endocardium	Kif22
Dcaf12l1	1.11e-134	0.935488	0.433	0.163	3.28e-131	AV endocardium	Dcaf12l1
Pcdh71	1.31e-134	0.707309	0.418	0.147	3.9e-131	AV endocardium	Pcdh7
Gata22	3.53e-134	0.757115	0.556	0.243	1.05e-130	AV endocardium	Gata2
Cmtm81	1.41e-133	0.683933	0.63	0.278	4.18e-130	AV endocardium	Cmtm8
Hmmr2	3.46e-133	1.00801	0.651	0.341	1.03e-129	AV endocardium	Hmmr
Hebp1	6.09e-133	0.857795	0.777	0.512	1.81e-129	AV endocardium	Hebp1
Aurka2	1.63e-131	1.02249	0.642	0.341	4.85e-128	AV endocardium	Aurka
Grrp12	1.93e-131	0.619671	0.497	0.185	5.72e-128	AV endocardium	Grrp1
Sdf2l12	3.33e-131	0.855739	0.843	0.622	9.87e-128	AV endocardium	Sdf2l1
Ccdc85b1	3.53e-131	0.649324	0.917	0.735	1.05e-127	AV endocardium	Ccdc85b
Iqgap2	1.66e-130	0.827685	0.651	0.348	4.91e-127	AV endocardium	Iqgap2
Asns	7.95e-130	1.11634	0.765	0.545	2.36e-126	AV endocardium	Asns
Tek	3.15e-129	0.621113	0.824	0.524	9.36e-126	AV endocardium	Tek
Pcna2	1.02e-126	0.77662	0.933	0.796	3.03e-123	AV endocardium	Pcna
Abhd17a1	1.11e-126	0.605538	0.968	0.886	3.3e-123	AV endocardium	Abhd17a
Pbk	2.01e-125	0.936098	0.668	0.375	5.95e-122	AV endocardium	Pbk
Rangap12	4.08e-125	0.700355	0.841	0.584	1.21e-121	AV endocardium	Rangap1
Kif232	1.6e-124	0.946984	0.632	0.344	4.73e-121	AV endocardium	Kif23
Stab11	1.9e-124	0.637571	0.528	0.214	5.63e-121	AV endocardium	Stab1
Cgnl1	3.58e-124	0.596087	0.955	0.795	1.06e-120	AV endocardium	Cgnl1
Nrg1	5.34e-124	0.685325	0.537	0.238	1.58e-120	AV endocardium	Nrg1
Ccnf2	8.5e-124	0.895982	0.535	0.253	2.52e-120	AV endocardium	Ccnf
Aurkb2	7.27e-122	0.982072	0.645	0.36	2.16e-118	AV endocardium	Aurkb
Igfbp31	1.53e-119	0.589223	0.371	0.125	4.55e-116	AV endocardium	Igfbp3
Eif3g2	3.37e-119	0.551266	0.969	0.941	9.99e-116	AV endocardium	Eif3g
Exosc82	5.05e-119	0.603682	0.925	0.779	1.5e-115	AV endocardium	Exosc8
Spc252	7.22e-119	0.828291	0.725	0.418	2.14e-115	AV endocardium	Spc25
Ccna22	7.25e-119	0.760881	0.788	0.467	2.15e-115	AV endocardium	Ccna2
Dusp22	9.5e-119	0.696872	0.573	0.256	2.82e-115	AV endocardium	Dusp2
Hspd12	9.86e-119	0.557767	0.994	0.984	2.92e-115	AV endocardium	Hspd1
Timm232	3.95e-118	0.504695	0.984	0.967	1.17e-114	AV endocardium	Timm23
Rasgrp32	8.49e-118	0.57192	0.528	0.214	2.52e-114	AV endocardium	Rasgrp3
Bst21	3.24e-117	0.572859	0.569	0.27	9.62e-114	AV endocardium	Bst2
She1	3.53e-117	0.682037	0.672	0.362	1.05e-113	AV endocardium	She
Pdia61	5.78e-117	0.506678	0.997	0.996	1.71e-113	AV endocardium	Pdia6
Dll41	8.5e-116	0.691448	0.311	0.096	2.52e-112	AV endocardium	Dll4
Itm2a	1.18e-114	0.7768	0.959	0.914	3.51e-111	AV endocardium	Itm2a
Emg12	2.82e-114	0.504465	0.977	0.932	8.37e-111	AV endocardium	Emg1
Cenpe2	4.53e-114	0.857582	0.709	0.414	1.34e-110	AV endocardium	Cenpe
Hhex2	6.7e-114	0.524125	0.645	0.32	1.99e-110	AV endocardium	Hhex
Ipo111	1.18e-113	0.641591	0.771	0.497	3.5e-110	AV endocardium	Ipo11
Ccne11	8.68e-113	1.04653	0.543	0.287	2.58e-109	AV endocardium	Ccne1
Racgap1	2.06e-112	0.808771	0.808	0.566	6.11e-109	AV endocardium	Racgap1
Gmfg1	2.79e-111	0.629395	0.36	0.123	8.28e-108	AV endocardium	Gmfg
Usp1	1.69e-110	0.66485	0.863	0.657	5.01e-107	AV endocardium	Usp1
Nusap1	2.25e-110	1.03718	0.596	0.318	6.68e-107	AV endocardium	Nusap1
Tipin2	7.89e-110	0.61855	0.934	0.804	2.34e-106	AV endocardium	Tipin
Bub32	8.07e-110	0.584527	0.953	0.901	2.39e-106	AV endocardium	Bub3
Ormdl22	3.35e-109	0.663876	0.731	0.459	9.95e-106	AV endocardium	Ormdl2
Tspan181	4.55e-109	0.671862	0.733	0.447	1.35e-105	AV endocardium	Tspan18
Nxt12	7.25e-109	0.660629	0.865	0.704	2.15e-105	AV endocardium	Nxt1
Shcbp1	9.04e-109	0.761993	0.65	0.369	2.68e-105	AV endocardium	Shcbp1
Cdca3	9.07e-109	0.703373	0.779	0.491	2.69e-105	AV endocardium	Cdca3
Cbfa2t3	6.11e-108	0.587554	0.722	0.421	1.81e-104	AV endocardium	Cbfa2t3
Nfatc1	6.6e-108	0.650842	0.72	0.448	1.96e-104	AV endocardium	Nfatc1
Ablim1	9.06e-108	0.643754	0.431	0.178	2.69e-104	AV endocardium	Ablim1
S100a161	3.37e-107	0.642109	0.723	0.425	1e-103	AV endocardium	S100a16
Tgfbr3	4.73e-107	0.612879	0.399	0.157	1.4e-103	AV endocardium	Tgfbr3
Gmnn2	5.06e-107	0.634816	0.889	0.647	1.5e-103	AV endocardium	Gmnn
Arhgdib	7.66e-107	0.614372	0.924	0.772	2.27e-103	AV endocardium	Arhgdib
Hat12	2.71e-106	0.690772	0.88	0.714	8.04e-103	AV endocardium	Hat1
Sox72	4e-106	0.528531	0.497	0.208	1.19e-102	AV endocardium	Sox7
Cenpf1	1.67e-105	0.802189	0.724	0.44	4.96e-102	AV endocardium	Cenpf
Dek1	1.02e-104	0.558242	0.975	0.914	3.03e-101	AV endocardium	Dek
Nop562	1.13e-104	0.598301	0.954	0.869	3.35e-101	AV endocardium	Nop56
Adgrf51	5.05e-104	0.574106	0.492	0.211	1.5e-100	AV endocardium	Adgrf5
Arl6ip12	1.03e-103	0.684854	0.973	0.931	3.06e-100	AV endocardium	Arl6ip1
Fen12	5.93e-103	0.699965	0.795	0.55	1.76e-99	AV endocardium	Fen1
Pimreg2	5.41e-102	0.831108	0.639	0.363	1.61e-98	AV endocardium	Pimreg
Apoe	2.95e-101	0.500482	0.992	0.964	8.74e-98	AV endocardium	Apoe
Ndc801	1.71e-100	0.797517	0.59	0.322	5.06e-97	AV endocardium	Ndc80
Hspe1-rs12	2.8e-100	0.748293	0.567	0.298	8.32e-97	AV endocardium	Hspe1-rs1
Col23a1	6.93e-100	0.542331	0.428	0.179	2.06e-96	AV endocardium	Col23a1
Tubb4b	2.99e-98	0.574613	0.977	0.925	8.88e-95	AV endocardium	Tubb4b
Tpx21	5.33e-98	0.723143	0.755	0.47	1.58e-94	AV endocardium	Tpx2
Slc29a12	5.58e-98	0.629597	0.735	0.465	1.66e-94	AV endocardium	Slc29a1
Fbxo52	2.16e-97	0.793045	0.688	0.425	6.4e-94	AV endocardium	Fbxo5
Ccnb2	8.5e-97	0.707697	0.797	0.51	2.52e-93	AV endocardium	Ccnb2
Fam111a1	2.29e-96	0.698141	0.703	0.433	6.79e-93	AV endocardium	Fam111a
Manf1	6.77e-95	0.565117	0.984	0.968	2.01e-91	AV endocardium	Manf
Orc6	8.66e-95	0.598703	0.94	0.828	2.57e-91	AV endocardium	Orc6
Rpa21	1.5e-94	0.677559	0.861	0.654	4.44e-91	AV endocardium	Rpa2
Scarf11	8e-94	0.574588	0.501	0.233	2.37e-90	AV endocardium	Scarf1
Gm118082	1.3e-93	0.717065	0.833	0.686	3.85e-90	AV endocardium	Gm11808
Mad2l12	1.34e-93	0.617376	0.725	0.461	3.97e-90	AV endocardium	Mad2l1
Adgrl41	1.69e-93	0.544928	0.334	0.121	5.01e-90	AV endocardium	Adgrl4
Dnajc92	2.15e-93	0.550842	0.915	0.749	6.37e-90	AV endocardium	Dnajc9
Arl6ip51	1.4e-92	0.767538	0.625	0.387	4.14e-89	AV endocardium	Arl6ip5
Col4a21	1.73e-92	0.575051	0.789	0.568	5.12e-89	AV endocardium	Col4a2
Trip132	2.82e-92	0.651202	0.696	0.436	8.36e-89	AV endocardium	Trip13
Knstrn	4.13e-92	0.750388	0.677	0.426	1.22e-88	AV endocardium	Knstrn
Lin28b2	7.43e-92	0.581134	0.33	0.125	2.2e-88	AV endocardium	Lin28b
Palm	8.9e-92	0.641526	0.787	0.599	2.64e-88	AV endocardium	Palm
Thsd11	1.46e-91	0.544084	0.462	0.205	4.32e-88	AV endocardium	Thsd1
Tfpi1	4.14e-91	0.556545	0.773	0.52	1.23e-87	AV endocardium	Tfpi
Kif20b2	5.34e-91	0.783332	0.629	0.38	1.58e-87	AV endocardium	Kif20b
Dctpp12	5.56e-91	0.515972	0.952	0.834	1.65e-87	AV endocardium	Dctpp1
Prtg2	1.45e-90	0.541962	0.424	0.181	4.29e-87	AV endocardium	Prtg
Bex42	1.5e-90	0.754621	0.826	0.656	4.44e-87	AV endocardium	Bex4
Npl1	2.43e-90	0.548232	0.339	0.129	7.21e-87	AV endocardium	Npl
Myl72	2.45e-90	1.52386	0.614	0.361	7.26e-87	AV endocardium	Myl7
Dhfr2	5.65e-90	0.630942	0.748	0.488	1.68e-86	AV endocardium	Dhfr
Hsd11b22	9.9e-90	0.684404	0.297	0.108	2.94e-86	AV endocardium	Hsd11b2
Anxa31	1.03e-89	0.624937	0.781	0.526	3.05e-86	AV endocardium	Anxa3
Lig1	3.78e-89	0.578046	0.9	0.7	1.12e-85	AV endocardium	Lig1
Rad512	4.51e-89	0.640524	0.647	0.378	1.34e-85	AV endocardium	Rad51
Tgfb11	7.51e-89	0.608862	0.833	0.649	2.23e-85	AV endocardium	Tgfb1
Cib11	2.67e-88	0.691109	0.759	0.555	7.91e-85	AV endocardium	Cib1
Itga2b1	2.71e-88	0.516575	0.273	0.093	8.04e-85	AV endocardium	Itga2b
Dgkz2	3.13e-88	0.628999	0.548	0.294	9.3e-85	AV endocardium	Dgkz
Mcm52	6.51e-88	0.60323	0.865	0.647	1.93e-84	AV endocardium	Mcm5
Parvb	7.36e-88	0.522743	0.44	0.197	2.18e-84	AV endocardium	Parvb
Cenpa1	1.86e-87	0.599392	0.871	0.607	5.53e-84	AV endocardium	Cenpa
Cep55	2.91e-87	0.670263	0.466	0.235	8.62e-84	AV endocardium	Cep55
Prrt4	6.22e-87	0.607304	0.273	0.09	1.85e-83	AV endocardium	Prrt4
Cdca21	1.27e-86	0.754866	0.518	0.279	3.78e-83	AV endocardium	Cdca2
Prex22	1.61e-86	0.630321	0.53	0.278	4.79e-83	AV endocardium	Prex2
Cdc61	7.55e-86	0.79042	0.528	0.286	2.24e-82	AV endocardium	Cdc6
Ckap2l	4.97e-85	0.798778	0.584	0.338	1.48e-81	AV endocardium	Ckap2l
Elmo11	5.18e-85	0.560745	0.446	0.205	1.54e-81	AV endocardium	Elmo1
Exoc3l3	1.99e-84	0.516147	0.374	0.153	5.91e-81	AV endocardium	Exoc3l
Exosc72	1.75e-83	0.565159	0.839	0.689	5.19e-80	AV endocardium	Exosc7
Rapgef51	7.8e-83	0.547098	0.524	0.273	2.32e-79	AV endocardium	Rapgef5
Kif2c1	8.68e-83	0.70601	0.567	0.317	2.57e-79	AV endocardium	Kif2c
Nuf21	8.83e-83	0.664966	0.561	0.315	2.62e-79	AV endocardium	Nuf2
Fam83d	2.6e-82	0.681766	0.424	0.204	7.7e-79	AV endocardium	Fam83d
Hey11	5.79e-82	0.742007	0.44	0.215	1.72e-78	AV endocardium	Hey1
Incenp	6.78e-82	0.753229	0.691	0.447	2.01e-78	AV endocardium	Incenp
Timm8a12	9.19e-82	0.535081	0.862	0.711	2.73e-78	AV endocardium	Timm8a1
Eif4ebp12	1.02e-81	0.521755	0.929	0.865	3.01e-78	AV endocardium	Eif4ebp1
Kif20a1	1.35e-81	0.694717	0.619	0.369	4.02e-78	AV endocardium	Kif20a
Slbp2	1.82e-81	0.51314	0.964	0.906	5.4e-78	AV endocardium	Slbp
Prc1	2.01e-81	0.682878	0.647	0.394	5.97e-78	AV endocardium	Prc1
Grap2	2.74e-79	0.53858	0.438	0.202	8.13e-76	AV endocardium	Grap
Slc9a3r11	3.76e-79	0.631971	0.489	0.256	1.12e-75	AV endocardium	Slc9a3r1
Melk1	4.43e-79	0.635555	0.578	0.336	1.31e-75	AV endocardium	Melk
Ska12	4.7e-79	0.656269	0.537	0.3	1.4e-75	AV endocardium	Ska1
Klhl62	5.37e-79	0.607685	0.657	0.416	1.59e-75	AV endocardium	Klhl6
Gale1	3.23e-78	0.629734	0.574	0.342	9.6e-75	AV endocardium	Gale
Nup372	3.59e-78	0.631373	0.728	0.507	1.06e-74	AV endocardium	Nup37
Clec14a	3.88e-78	0.598965	0.564	0.314	1.15e-74	AV endocardium	Clec14a
Sgo2a	3.97e-78	0.682529	0.56	0.318	1.18e-74	AV endocardium	Sgo2a
Tm6sf12	4.06e-78	0.582921	0.448	0.216	1.2e-74	AV endocardium	Tm6sf1
Slc1a5	7.12e-78	0.592529	0.563	0.321	2.11e-74	AV endocardium	Slc1a5
Gdpd51	1.6e-77	0.502354	0.39	0.174	4.75e-74	AV endocardium	Gdpd5
Slc9a3r2	7.11e-77	0.573702	0.744	0.548	2.11e-73	AV endocardium	Slc9a3r2
Cenpm	3.23e-76	0.654045	0.589	0.363	9.58e-73	AV endocardium	Cenpm
Dbf42	1.09e-75	0.598878	0.757	0.548	3.23e-72	AV endocardium	Dbf4
Rexo2	1.27e-75	0.514043	0.908	0.781	3.77e-72	AV endocardium	Rexo2
Nup352	2.01e-75	0.596109	0.681	0.465	5.97e-72	AV endocardium	Nup35
Arhgap292	9.79e-75	0.500614	0.638	0.384	2.91e-71	AV endocardium	Arhgap29
Tmem108	1.94e-74	0.500755	0.724	0.503	5.75e-71	AV endocardium	Tmem108
Ripk31	3.23e-74	0.674879	0.651	0.441	9.57e-71	AV endocardium	Ripk3
Bora	5.48e-74	0.631153	0.617	0.395	1.63e-70	AV endocardium	Bora
Ncapg2	1.58e-73	0.633459	0.557	0.325	4.69e-70	AV endocardium	Ncapg
Ckap2	5.4e-73	0.670122	0.548	0.322	1.6e-69	AV endocardium	Ckap2
Pmf12	1.8e-72	0.525876	0.806	0.613	5.33e-69	AV endocardium	Pmf1
Ftl1-ps1	2.05e-72	0.579694	0.712	0.533	6.07e-69	AV endocardium	Ftl1-ps1
Gins22	4.36e-72	0.546736	0.815	0.629	1.29e-68	AV endocardium	Gins2
Arid3a2	4.51e-72	0.598549	0.651	0.427	1.34e-68	AV endocardium	Arid3a
Bub11	9.98e-72	0.581734	0.626	0.375	2.96e-68	AV endocardium	Bub1
Mcrip2	1.41e-71	0.618783	0.349	0.16	4.18e-68	AV endocardium	Mcrip2
Mki67	2.41e-71	0.69835	0.662	0.416	7.16e-68	AV endocardium	Mki67
Rad51ap12	2.51e-71	0.628937	0.58	0.348	7.45e-68	AV endocardium	Rad51ap1
Clspn	1.64e-70	0.661681	0.621	0.388	4.87e-67	AV endocardium	Clspn
Cdc451	1.51e-69	0.546217	0.548	0.324	4.49e-66	AV endocardium	Cdc45
Ehd42	7.16e-69	0.581736	0.645	0.422	2.12e-65	AV endocardium	Ehd4
Dlgap5	2.49e-67	0.57604	0.529	0.306	7.39e-64	AV endocardium	Dlgap5
Vav32	3.52e-67	0.520129	0.451	0.235	1.04e-63	AV endocardium	Vav3
Aunip2	4.45e-67	0.588189	0.459	0.252	1.32e-63	AV endocardium	Aunip
Plcd1	9.25e-67	0.586387	0.574	0.349	2.74e-63	AV endocardium	Plcd1
Mis18bp12	3.46e-66	0.622914	0.562	0.337	1.03e-62	AV endocardium	Mis18bp1
Cdca52	6.49e-66	0.604489	0.455	0.251	1.93e-62	AV endocardium	Cdca5
Ube2t1	1.03e-65	0.592033	0.474	0.27	3.04e-62	AV endocardium	Ube2t
Knl12	2.62e-65	0.598584	0.498	0.282	7.78e-62	AV endocardium	Knl1
Plpp1	2.02e-64	0.560601	0.677	0.479	5.98e-61	AV endocardium	Plpp1
Mns11	3.05e-64	0.555581	0.578	0.356	9.05e-61	AV endocardium	Mns1
Tspan41	2.71e-63	0.552583	0.73	0.545	8.05e-60	AV endocardium	Tspan4
Gm100532	3.34e-63	0.556079	0.394	0.204	9.92e-60	AV endocardium	Gm10053
Cdc25c	2.93e-62	0.529909	0.444	0.243	8.69e-59	AV endocardium	Cdc25c
Snrk	6.35e-62	0.541278	0.623	0.425	1.88e-58	AV endocardium	Snrk
Oaz21	9.07e-62	0.501054	0.889	0.801	2.69e-58	AV endocardium	Oaz2
Ttk1	9.26e-62	0.567601	0.485	0.282	2.75e-58	AV endocardium	Ttk
Cavin2	2.14e-61	0.526361	0.764	0.58	6.36e-58	AV endocardium	Cavin2
Usp502	1.02e-60	0.599246	0.427	0.24	3.03e-57	AV endocardium	Usp50
Ifrd22	1.1e-60	0.532718	0.602	0.396	3.26e-57	AV endocardium	Ifrd2
Esco2	4.51e-60	0.634931	0.427	0.231	1.34e-56	AV endocardium	Esco2
Nrarp1	9.09e-60	0.584087	0.446	0.249	2.7e-56	AV endocardium	Nrarp
Me22	1.51e-59	0.522654	0.663	0.469	4.48e-56	AV endocardium	Me2
Cenpq2	6.39e-59	0.536657	0.643	0.431	1.9e-55	AV endocardium	Cenpq
Chaf1b	4.96e-58	0.558528	0.66	0.459	1.47e-54	AV endocardium	Chaf1b
Uaca	2.62e-57	0.551782	0.624	0.437	7.77e-54	AV endocardium	Uaca
Lpl	2.79e-57	0.504732	0.289	0.129	8.29e-54	AV endocardium	Lpl
Zc3hav1	1.29e-56	0.549354	0.386	0.203	3.83e-53	AV endocardium	Zc3hav1
Tgm21	8.96e-56	0.657678	0.343	0.171	2.66e-52	AV endocardium	Tgm2
Kif4	1.04e-55	0.507496	0.472	0.27	3.08e-52	AV endocardium	Kif4
Acer2	1.1e-55	0.521132	0.543	0.353	3.27e-52	AV endocardium	Acer2
Gm61332	2.8e-55	0.508994	0.289	0.135	8.32e-52	AV endocardium	Gm6133
Sgo11	1.05e-54	0.530726	0.537	0.331	3.11e-51	AV endocardium	Sgo1
Depdc1a1	3.16e-54	0.561786	0.431	0.245	9.38e-51	AV endocardium	Depdc1a
Ccne2	3.33e-54	0.765577	0.51	0.334	9.89e-51	AV endocardium	Ccne2
Kif151	1.11e-53	0.540924	0.568	0.358	3.3e-50	AV endocardium	Kif15
Terf11	2.07e-53	0.512045	0.649	0.457	6.15e-50	AV endocardium	Terf1
Aard1	2.68e-53	0.568793	0.395	0.219	7.94e-50	AV endocardium	Aard
Kif111	2.19e-52	0.556944	0.511	0.305	6.49e-49	AV endocardium	Kif11
Amot2	4.8e-51	0.565986	0.464	0.29	1.42e-47	AV endocardium	Amot
Cdt11	6.06e-51	0.540873	0.589	0.395	1.8e-47	AV endocardium	Cdt1
Exo11	1.77e-50	0.500966	0.485	0.298	5.26e-47	AV endocardium	Exo1
Cit	8.77e-50	0.506881	0.484	0.301	2.6e-46	AV endocardium	Cit
Akap121	6.15e-49	0.775425	0.636	0.493	1.82e-45	AV endocardium	Akap12
Neil3	3.43e-44	0.515299	0.357	0.202	1.02e-40	AV endocardium	Neil3
Ass1	1.14e-42	0.500114	0.368	0.208	3.39e-39	AV endocardium	Ass1
H1f5	1.96e-42	0.507169	0.519	0.336	5.81e-39	AV endocardium	H1f5
Sh2d3c1	4.68e-41	0.531947	0.458	0.301	1.39e-37	AV endocardium	Sh2d3c
Actc1	5.37e-39	0.961144	0.543	0.359	1.59e-35	AV endocardium	Actc1
Myl41	9.35e-39	1.09597	0.504	0.347	2.77e-35	AV endocardium	Myl4
Slc1a3	6.08e-38	0.633376	0.6	0.459	1.8e-34	AV endocardium	Slc1a3
Cdkn2d	7.3e-38	0.514059	0.616	0.484	2.17e-34	AV endocardium	Cdkn2d
Igfbp22	6.42e-29	0.502475	0.486	0.348	1.91e-25	AV endocardium	Igfbp2
Ung1	2.37e-27	0.518938	0.481	0.354	7.02e-24	AV endocardium	Ung
Tnnc1	6.07e-27	0.677413	0.324	0.202	1.8e-23	AV endocardium	Tnnc1
Lum	0	3.13524	0.965	0.233	0	AV mesenchyme	Lum
Mfap4	0	2.85212	0.974	0.374	0	AV mesenchyme	Mfap4
Col1a1	0	2.7931	0.993	0.374	0	AV mesenchyme	Col1a1
Ptn	0	2.69455	0.995	0.604	0	AV mesenchyme	Ptn
Mgp	0	2.60267	0.94	0.314	0	AV mesenchyme	Mgp
Col1a2	0	2.57444	0.979	0.454	0	AV mesenchyme	Col1a2
Ndrg2	0	2.32177	0.889	0.223	0	AV mesenchyme	Ndrg2
Postn	0	2.31009	0.995	0.535	0	AV mesenchyme	Postn
Prss35	0	2.17681	0.811	0.223	0	AV mesenchyme	Prss35
Fos	0	2.13808	0.723	0.336	0	AV mesenchyme	Fos
Nfix	0	2.12857	0.971	0.365	0	AV mesenchyme	Nfix
Htra1	0	2.1206	0.894	0.355	0	AV mesenchyme	Htra1
Ccn2	0	2.11798	0.629	0.238	0	AV mesenchyme	Ccn2
Adamts19	0	2.10119	0.517	0.107	0	AV mesenchyme	Adamts19
Egr1	0	2.0769	0.647	0.241	0	AV mesenchyme	Egr1
Fabp3	0	2.07269	0.502	0.139	0	AV mesenchyme	Fabp3
Meox1	0	2.0402	0.759	0.282	0	AV mesenchyme	Meox1
Prrx1	0	1.98013	0.915	0.284	0	AV mesenchyme	Prrx1
Dcn	0	1.96604	0.624	0.15	0	AV mesenchyme	Dcn
Sfrp1	0	1.94345	0.865	0.389	0	AV mesenchyme	Sfrp1
Clmp	0	1.89301	0.969	0.426	0	AV mesenchyme	Clmp
Gpc3	0	1.8789	0.983	0.633	0	AV mesenchyme	Gpc3
Matn4	0	1.86427	0.694	0.217	0	AV mesenchyme	Matn4
Bicc1	0	1.8529	0.872	0.322	0	AV mesenchyme	Bicc1
Atp1b1	0	1.84445	0.814	0.357	0	AV mesenchyme	Atp1b1
Col9a3	0	1.78106	0.954	0.418	0	AV mesenchyme	Col9a3
Bgn	0	1.77148	0.997	0.745	0	AV mesenchyme	Bgn
Shisa2	0	1.75308	0.797	0.345	0	AV mesenchyme	Shisa2
Cdh2	0	1.751	0.868	0.403	0	AV mesenchyme	Cdh2
Fgfr2	0	1.72384	0.771	0.272	0	AV mesenchyme	Fgfr2
Dlg2	0	1.72058	0.585	0.111	0	AV mesenchyme	Dlg2
Papss21	0	1.71551	0.795	0.33	0	AV mesenchyme	Papss2
Vcan	0	1.71415	0.999	0.739	0	AV mesenchyme	Vcan
Fcgrt	0	1.70489	0.777	0.284	0	AV mesenchyme	Fcgrt
Col9a1	0	1.69502	0.879	0.396	0	AV mesenchyme	Col9a1
Notum	0	1.69279	0.528	0.106	0	AV mesenchyme	Notum
Vcam1	0	1.67507	0.84	0.313	0	AV mesenchyme	Vcam1
Ptx3	0	1.6685	0.784	0.253	0	AV mesenchyme	Ptx3
Eln	0	1.66261	0.734	0.231	0	AV mesenchyme	Eln
Ltbp3	0	1.65807	0.798	0.263	0	AV mesenchyme	Ltbp3
Fbln2	0	1.65601	0.994	0.576	0	AV mesenchyme	Fbln2
Col9a2	0	1.64308	0.666	0.179	0	AV mesenchyme	Col9a2
Psd3	0	1.63659	0.74	0.311	0	AV mesenchyme	Psd3
Col3a1	0	1.61493	1	0.75	0	AV mesenchyme	Col3a1
Scx	0	1.61045	0.612	0.187	0	AV mesenchyme	Scx
Lmcd1	0	1.57001	0.801	0.315	0	AV mesenchyme	Lmcd1
Btn1a1	0	1.56694	0.361	0.05	0	AV mesenchyme	Btn1a1
Nfib	0	1.56344	0.999	0.821	0	AV mesenchyme	Nfib
Adamtsl1	0	1.56262	0.437	0.09	0	AV mesenchyme	Adamtsl1
Stbd1	0	1.55632	0.56	0.154	0	AV mesenchyme	Stbd1
Nfia	0	1.53447	0.983	0.666	0	AV mesenchyme	Nfia
Gadd45b	0	1.5284	0.549	0.148	0	AV mesenchyme	Gadd45b
Fbln5	0	1.5269	0.392	0.068	0	AV mesenchyme	Fbln5
Acot1	0	1.51541	0.93	0.506	0	AV mesenchyme	Acot1
Nrep	0	1.513	0.981	0.708	0	AV mesenchyme	Nrep
Tox	0	1.50072	0.637	0.203	0	AV mesenchyme	Tox
Sox91	0	1.49991	0.976	0.533	0	AV mesenchyme	Sox9
Scube1	0	1.49499	0.563	0.114	0	AV mesenchyme	Scube1
Tgfbi1	0	1.48925	0.914	0.525	0	AV mesenchyme	Tgfbi
Dkk3	0	1.48857	0.682	0.249	0	AV mesenchyme	Dkk3
Robo1	0	1.47253	0.782	0.343	0	AV mesenchyme	Robo1
Col6a3	0	1.45974	0.529	0.11	0	AV mesenchyme	Col6a3
Robo2	0	1.45473	0.763	0.298	0	AV mesenchyme	Robo2
Foxp2	0	1.45001	0.695	0.293	0	AV mesenchyme	Foxp2
Inhba	0	1.44964	0.696	0.275	0	AV mesenchyme	Inhba
Pmepa1	0	1.449	0.93	0.494	0	AV mesenchyme	Pmepa1
Mfap2	0	1.44684	1	0.945	0	AV mesenchyme	Mfap2
Myh10	0	1.42177	0.985	0.848	0	AV mesenchyme	Myh10
Socs2	0	1.41212	0.863	0.481	0	AV mesenchyme	Socs2
Twist11	0	1.40091	0.998	0.711	0	AV mesenchyme	Twist1
Loxl1	0	1.40003	0.627	0.199	0	AV mesenchyme	Loxl1
Mmp11	0	1.39589	0.648	0.21	0	AV mesenchyme	Mmp11
Sox5	0	1.39395	0.804	0.38	0	AV mesenchyme	Sox5
Serinc2	0	1.39193	0.52	0.103	0	AV mesenchyme	Serinc2
Frmd6	0	1.37698	0.701	0.335	0	AV mesenchyme	Frmd6
Rbp11	0	1.3724	0.998	0.811	0	AV mesenchyme	Rbp1
Tbx20	0	1.36495	0.992	0.7	0	AV mesenchyme	Tbx20
Fstl1	0	1.3647	1	0.976	0	AV mesenchyme	Fstl1
Tgfb2	0	1.35484	0.947	0.61	0	AV mesenchyme	Tgfb2
6330403K07Rik	0	1.35404	0.949	0.617	0	AV mesenchyme	6330403K07Rik
Mmp23	0	1.35034	0.767	0.337	0	AV mesenchyme	Mmp23
Nkain4	0	1.33683	0.877	0.429	0	AV mesenchyme	Nkain4
Fam110b	0	1.32329	0.739	0.341	0	AV mesenchyme	Fam110b
Pcdh18	0	1.32302	0.663	0.236	0	AV mesenchyme	Pcdh18
Tmem178	0	1.31711	0.423	0.098	0	AV mesenchyme	Tmem178
Notch2	0	1.31533	0.697	0.321	0	AV mesenchyme	Notch2
Rasl11b	0	1.31501	0.886	0.5	0	AV mesenchyme	Rasl11b
Plce1	0	1.31203	0.724	0.291	0	AV mesenchyme	Plce1
Sned1	0	1.30931	0.43	0.087	0	AV mesenchyme	Sned1
Cacna1d	0	1.30319	0.417	0.087	0	AV mesenchyme	Cacna1d
Lgals7	0	1.30296	0.504	0.146	0	AV mesenchyme	Lgals7
Zfhx3	0	1.30008	0.864	0.527	0	AV mesenchyme	Zfhx3
Spint21	0	1.29664	0.899	0.563	0	AV mesenchyme	Spint2
Ank3	0	1.29568	0.548	0.19	0	AV mesenchyme	Ank3
Rac3	0	1.28914	0.595	0.202	0	AV mesenchyme	Rac3
Msi2	0	1.27227	0.939	0.676	0	AV mesenchyme	Msi2
Col6a1	0	1.26928	0.627	0.223	0	AV mesenchyme	Col6a1
Lrp1	0	1.26627	0.768	0.336	0	AV mesenchyme	Lrp1
Cntfr	0	1.26477	0.525	0.163	0	AV mesenchyme	Cntfr
Fxyd1	0	1.26437	0.508	0.126	0	AV mesenchyme	Fxyd1
Enah	0	1.25905	0.947	0.711	0	AV mesenchyme	Enah
Timp2	0	1.25455	0.978	0.705	0	AV mesenchyme	Timp2
Unc5c	0	1.22845	0.747	0.361	0	AV mesenchyme	Unc5c
Adgrl2	0	1.22754	0.827	0.48	0	AV mesenchyme	Adgrl2
Dclk1	0	1.22696	0.447	0.105	0	AV mesenchyme	Dclk1
Phactr1	0	1.22223	0.374	0.07	0	AV mesenchyme	Phactr1
Rhou	0	1.21904	0.968	0.753	0	AV mesenchyme	Rhou
Pxdc1	0	1.21632	0.836	0.49	0	AV mesenchyme	Pxdc1
Plod2	0	1.19667	0.862	0.539	0	AV mesenchyme	Plod2
Epha71	0	1.17834	0.834	0.445	0	AV mesenchyme	Epha7
Cthrc11	0	1.17098	0.988	0.593	0	AV mesenchyme	Cthrc1
Fzd21	0	1.1701	0.968	0.595	0	AV mesenchyme	Fzd2
Gata6	0	1.16022	0.995	0.839	0	AV mesenchyme	Gata6
Rbms3	0	1.1571	0.823	0.472	0	AV mesenchyme	Rbms3
Dact3	0	1.15562	0.912	0.483	0	AV mesenchyme	Dact3
Ddr2	0	1.1554	0.437	0.096	0	AV mesenchyme	Ddr2
Tenm3	0	1.14808	0.583	0.216	0	AV mesenchyme	Tenm3
Lmna1	0	1.14656	0.968	0.611	0	AV mesenchyme	Lmna
Vasn	0	1.14315	0.583	0.209	0	AV mesenchyme	Vasn
Pdgfra1	0	1.14243	0.87	0.448	0	AV mesenchyme	Pdgfra
Meis2	0	1.14052	0.998	0.915	0	AV mesenchyme	Meis2
Fbln1	0	1.13788	0.983	0.822	0	AV mesenchyme	Fbln1
Col16a1	0	1.13038	0.551	0.182	0	AV mesenchyme	Col16a1
Tcf12	0	1.11604	0.975	0.849	0	AV mesenchyme	Tcf12
Ociad21	0	1.11386	0.884	0.455	0	AV mesenchyme	Ociad2
Csrp2	0	1.10201	0.989	0.907	0	AV mesenchyme	Csrp2
Dpysl4	0	1.08958	0.421	0.095	0	AV mesenchyme	Dpysl4
Fbn21	0	1.08954	0.988	0.85	0	AV mesenchyme	Fbn2
Txndc5	0	1.03822	0.997	0.959	0	AV mesenchyme	Txndc5
Irf2bp2	0	1.03323	0.928	0.623	0	AV mesenchyme	Irf2bp2
Pcolce1	0	1.02352	0.948	0.522	0	AV mesenchyme	Pcolce
Prelp	0	1.01863	0.349	0.063	0	AV mesenchyme	Prelp
Ncam11	0	0.97351	0.987	0.685	0	AV mesenchyme	Ncam1
Sox4	0	0.96542	1	0.979	0	AV mesenchyme	Sox4
Serf1	0	0.932877	0.972	0.785	0	AV mesenchyme	Serf1
Sparc	0	0.892609	1	0.979	0	AV mesenchyme	Sparc
Rcn31	0	0.804164	0.999	0.922	0	AV mesenchyme	Rcn3
Ckap4	0	0.713674	0.996	0.951	0	AV mesenchyme	Ckap4
Actb	0	0.662881	1	1	0	AV mesenchyme	Actb
Col5a21	2.34e-307	0.958497	0.953	0.686	6.96e-304	AV mesenchyme	Col5a2
Fmod	3.45e-307	1.0842	0.342	0.061	1.02e-303	AV mesenchyme	Fmod
Thbs1	5.76e-306	1.36795	0.867	0.485	1.71e-302	AV mesenchyme	Thbs1
Jund	8.24e-304	0.787462	1	0.969	2.45e-300	AV mesenchyme	Jund
Spry2	2.58e-301	1.32323	0.713	0.35	7.65e-298	AV mesenchyme	Spry2
Bcl11a	4.06e-301	1.15901	0.635	0.258	1.2e-297	AV mesenchyme	Bcl11a
Me1	8.56e-301	1.04516	0.798	0.431	2.54e-297	AV mesenchyme	Me1
Pth1r	2.91e-299	1.11716	0.723	0.353	8.62e-296	AV mesenchyme	Pth1r
Syt11	4.67e-299	1.21093	0.6	0.241	1.39e-295	AV mesenchyme	Syt11
Ntn4	4.83e-299	1.08571	0.42	0.1	1.43e-295	AV mesenchyme	Ntn4
Ldhb1	5.14e-297	0.898944	0.961	0.717	1.52e-293	AV mesenchyme	Ldhb
Pde3a	4.96e-296	1.15708	0.549	0.192	1.47e-292	AV mesenchyme	Pde3a
Bmp2	1.66e-294	1.54005	0.639	0.285	4.92e-291	AV mesenchyme	Bmp2
Rhoq	1.69e-291	1.12944	0.745	0.396	5.01e-288	AV mesenchyme	Rhoq
Thbs2	1.79e-291	1.10318	0.326	0.057	5.3e-288	AV mesenchyme	Thbs2
Ltbp1	2.42e-290	1.04154	0.894	0.595	7.17e-287	AV mesenchyme	Ltbp1
Snai2	4.64e-286	1.16722	0.687	0.315	1.38e-282	AV mesenchyme	Snai2
Fgfrl11	6.64e-285	0.975516	0.889	0.544	1.97e-281	AV mesenchyme	Fgfrl1
Arhgef40	9.68e-284	0.983596	0.844	0.49	2.87e-280	AV mesenchyme	Arhgef40
Flrt2	2.42e-283	1.31539	0.667	0.318	7.19e-280	AV mesenchyme	Flrt2
Igf1	7.24e-282	1.0539	0.969	0.876	2.15e-278	AV mesenchyme	Igf1
Kcnmb4	1.18e-281	1.17609	0.714	0.368	3.5e-278	AV mesenchyme	Kcnmb4
Nrk1	1.8e-279	1.20635	0.796	0.445	5.34e-276	AV mesenchyme	Nrk
Loxl21	6.04e-279	0.935336	0.96	0.79	1.79e-275	AV mesenchyme	Loxl2
Lgals11	6.14e-279	0.726251	1	0.947	1.82e-275	AV mesenchyme	Lgals1
Sfrp2	4.72e-277	2.6327	0.44	0.13	1.4e-273	AV mesenchyme	Sfrp2
Cyth3	9.84e-276	1.11455	0.746	0.409	2.92e-272	AV mesenchyme	Cyth3
Pde1a	2.44e-275	1.24582	0.662	0.3	7.23e-272	AV mesenchyme	Pde1a
Aspscr1	5.41e-275	1.01913	0.9	0.702	1.6e-271	AV mesenchyme	Aspscr1
Cd248	1.77e-274	1.00038	0.515	0.178	5.25e-271	AV mesenchyme	Cd248
Rnd3	2.52e-274	1.33756	0.614	0.277	7.48e-271	AV mesenchyme	Rnd3
Fat1	8.05e-273	1.11678	0.731	0.39	2.39e-269	AV mesenchyme	Fat1
Olfml3	9.88e-272	0.968561	0.876	0.549	2.93e-268	AV mesenchyme	Olfml3
Sema5a	1.79e-270	1.09432	0.378	0.093	5.31e-267	AV mesenchyme	Sema5a
Tcf41	2.17e-270	0.846372	0.956	0.8	6.43e-267	AV mesenchyme	Tcf4
Ptms	1.66e-269	0.685776	0.998	0.937	4.92e-266	AV mesenchyme	Ptms
Antxr1	1.5e-267	0.991781	0.553	0.21	4.44e-264	AV mesenchyme	Antxr1
Vegfd	1.86e-267	1.4764	0.415	0.116	5.52e-264	AV mesenchyme	Vegfd
Col6a2	4.23e-267	1.10913	0.573	0.224	1.26e-263	AV mesenchyme	Col6a2
Tsc22d1	1.31e-265	0.904096	0.985	0.944	3.88e-262	AV mesenchyme	Tsc22d1
Grina	2.55e-265	1.09123	0.774	0.441	7.58e-262	AV mesenchyme	Grina
Dpt	8.67e-265	1.40158	0.287	0.046	2.57e-261	AV mesenchyme	Dpt
Rspo3	6.44e-264	1.64042	0.503	0.182	1.91e-260	AV mesenchyme	Rspo3
Filip1	2.77e-263	1.33303	0.535	0.211	8.21e-260	AV mesenchyme	Filip1
Sdc2	7.15e-262	1.01918	0.64	0.29	2.12e-258	AV mesenchyme	Sdc2
Crispld1	8.14e-262	1.12706	0.687	0.344	2.41e-258	AV mesenchyme	Crispld1
Tagln1	1.72e-260	1.38907	0.796	0.432	5.09e-257	AV mesenchyme	Tagln
Rnf182	3.26e-259	0.929051	0.308	0.059	9.67e-256	AV mesenchyme	Rnf182
Sertad4	1.73e-257	1.10407	0.518	0.189	5.12e-254	AV mesenchyme	Sertad4
Itga8	2.34e-257	0.97225	0.476	0.158	6.93e-254	AV mesenchyme	Itga8
Dsp	5.55e-255	1.25005	0.608	0.262	1.65e-251	AV mesenchyme	Dsp
Ier3	6.34e-255	1.36213	0.612	0.283	1.88e-251	AV mesenchyme	Ier3
Igsf3	7.5e-255	0.983098	0.882	0.623	2.23e-251	AV mesenchyme	Igsf3
Ptprs	1.77e-254	0.872581	0.857	0.576	5.24e-251	AV mesenchyme	Ptprs
Col5a11	9.51e-252	0.942044	0.768	0.43	2.82e-248	AV mesenchyme	Col5a1
Arhgap5	1.46e-251	0.824549	0.937	0.794	4.32e-248	AV mesenchyme	Arhgap5
Trp53inp1	2.95e-250	1.14646	0.502	0.18	8.74e-247	AV mesenchyme	Trp53inp1
Kdm5b	5.25e-247	0.826916	0.919	0.77	1.56e-243	AV mesenchyme	Kdm5b
Tmx4	8.22e-247	0.961842	0.772	0.457	2.44e-243	AV mesenchyme	Tmx4
Rtn11	1.26e-246	1.08917	0.818	0.437	3.73e-243	AV mesenchyme	Rtn1
Col11a1	7.81e-245	1.02482	0.57	0.242	2.32e-241	AV mesenchyme	Col11a1
Gpc6	1.25e-244	1.03771	0.661	0.32	3.72e-241	AV mesenchyme	Gpc6
Dnm1	6.12e-244	0.952287	0.546	0.215	1.82e-240	AV mesenchyme	Dnm1
Selenom	1.27e-243	0.910681	0.88	0.665	3.77e-240	AV mesenchyme	Selenom
Hmgcs21	7.01e-242	1.04499	0.728	0.364	2.08e-238	AV mesenchyme	Hmgcs2
Enpep	1.5e-240	0.86262	0.251	0.038	4.44e-237	AV mesenchyme	Enpep
Golim4	5.59e-240	0.828727	0.925	0.757	1.66e-236	AV mesenchyme	Golim4
Itgb8	4.13e-238	0.978286	0.362	0.095	1.22e-234	AV mesenchyme	Itgb8
Kctd14	5.65e-238	0.992572	0.318	0.071	1.68e-234	AV mesenchyme	Kctd14
Mecom	2.46e-237	0.901889	0.924	0.688	7.3e-234	AV mesenchyme	Mecom
Lox	2.19e-236	0.969151	0.347	0.085	6.49e-233	AV mesenchyme	Lox
Tmem119	2e-234	1.00303	0.545	0.222	5.92e-231	AV mesenchyme	Tmem119
Tbc1d4	6.89e-233	1.15276	0.562	0.251	2.04e-229	AV mesenchyme	Tbc1d4
Epha31	9.33e-233	0.94541	0.685	0.313	2.77e-229	AV mesenchyme	Epha3
Scrn11	8.31e-231	0.981636	0.592	0.254	2.47e-227	AV mesenchyme	Scrn1
Zfhx4	2.12e-230	1.08045	0.343	0.088	6.28e-227	AV mesenchyme	Zfhx4
Cda	5.69e-230	1.14365	0.682	0.37	1.69e-226	AV mesenchyme	Cda
Samd4	2.04e-229	1.08459	0.597	0.288	6.05e-226	AV mesenchyme	Samd4
Slc38a2	4.09e-229	0.694831	0.988	0.892	1.21e-225	AV mesenchyme	Slc38a2
Ddr11	2.14e-228	0.949556	0.579	0.247	6.35e-225	AV mesenchyme	Ddr1
Tox3	2.2e-228	1.26706	0.449	0.161	6.54e-225	AV mesenchyme	Tox3
Tril	1.97e-227	0.998319	0.53	0.219	5.84e-224	AV mesenchyme	Tril
Hsd17b111	2.59e-227	0.917621	0.809	0.497	7.69e-224	AV mesenchyme	Hsd17b11
App1	4.53e-225	0.70873	0.948	0.813	1.34e-221	AV mesenchyme	App
Ptpn13	1.5e-222	0.935394	0.578	0.253	4.46e-219	AV mesenchyme	Ptpn13
Prrx22	1.85e-222	0.828813	0.926	0.6	5.5e-219	AV mesenchyme	Prrx2
Flrt3	1.71e-221	1.17092	0.651	0.336	5.08e-218	AV mesenchyme	Flrt3
Cd47	4.29e-221	0.955159	0.845	0.615	1.27e-217	AV mesenchyme	Cd47
Gpr85	1.32e-220	1.08282	0.381	0.115	3.92e-217	AV mesenchyme	Gpr85
Itgb1	5.29e-220	0.525338	0.994	0.981	1.57e-216	AV mesenchyme	Itgb1
Zfp608	1.05e-219	0.987793	0.802	0.551	3.11e-216	AV mesenchyme	Zfp608
Uba52	1.67e-219	1.39921	0.961	0.884	4.96e-216	AV mesenchyme	Uba52
Hspb11	8.05e-219	0.516856	0.697	0.375	2.39e-215	AV mesenchyme	Hspb1
Col2a1	1.89e-218	1.27113	0.424	0.143	5.61e-215	AV mesenchyme	Col2a1
Scara3	2.34e-218	0.951017	0.373	0.109	6.94e-215	AV mesenchyme	Scara3
Dbi1	8.96e-218	0.746495	0.996	0.991	2.66e-214	AV mesenchyme	Dbi
Gli3	1.63e-216	0.957158	0.635	0.331	4.85e-213	AV mesenchyme	Gli3
Tpm11	1.44e-215	0.57805	0.994	0.953	4.28e-212	AV mesenchyme	Tpm1
Gsn1	4.42e-215	0.55146	0.619	0.281	1.31e-211	AV mesenchyme	Gsn
Tgfb3	1.25e-213	0.944381	0.408	0.134	3.7e-210	AV mesenchyme	Tgfb3
Cdh111	4.18e-213	0.764292	0.896	0.588	1.24e-209	AV mesenchyme	Cdh11
Arid5b	6.24e-211	0.833073	0.843	0.57	1.85e-207	AV mesenchyme	Arid5b
Tnfaip8	3.64e-210	0.869556	0.9	0.701	1.08e-206	AV mesenchyme	Tnfaip8
Serpine21	5.59e-210	0.759644	0.939	0.694	1.66e-206	AV mesenchyme	Serpine2
Nme2	5.63e-209	1.22751	0.626	0.369	1.67e-205	AV mesenchyme	Nme2
Mrc2	1.76e-208	0.911444	0.485	0.197	5.22e-205	AV mesenchyme	Mrc2
Kitl	4.87e-208	1.06869	0.825	0.594	1.44e-204	AV mesenchyme	Kitl
Phpt1	1.15e-207	0.912278	0.75	0.519	3.41e-204	AV mesenchyme	Phpt1
Tanc2	6.1e-207	1.02148	0.728	0.458	1.81e-203	AV mesenchyme	Tanc2
Baalc1	4.58e-206	0.969369	0.572	0.255	1.36e-202	AV mesenchyme	Baalc
Kctd12	9.98e-205	1.3613	0.518	0.232	2.96e-201	AV mesenchyme	Kctd12
Gria3	3.35e-204	0.939686	0.341	0.096	9.94e-201	AV mesenchyme	Gria3
Sh3pxd2a	7.53e-204	0.909454	0.709	0.42	2.23e-200	AV mesenchyme	Sh3pxd2a
Fzd11	3.43e-202	0.910013	0.657	0.34	1.02e-198	AV mesenchyme	Fzd1
S100a11	5.44e-202	0.608428	0.994	0.943	1.61e-198	AV mesenchyme	S100a11
Azin1	7.89e-202	0.821599	0.881	0.712	2.34e-198	AV mesenchyme	Azin1
Phyhipl	1.75e-200	0.912238	0.278	0.063	5.19e-197	AV mesenchyme	Phyhipl
Bmp4	2.2e-200	0.949729	0.602	0.291	6.53e-197	AV mesenchyme	Bmp4
Nfil3	2.38e-199	1.04401	0.508	0.227	7.07e-196	AV mesenchyme	Nfil3
Mxd42	2.42e-199	0.716173	0.878	0.643	7.17e-196	AV mesenchyme	Mxd4
Grb10	1.22e-198	0.578335	0.996	0.961	3.63e-195	AV mesenchyme	Grb10
Gfra1	2.88e-196	0.899709	0.296	0.073	8.56e-193	AV mesenchyme	Gfra1
Gpc11	2.64e-195	0.845555	0.713	0.37	7.85e-192	AV mesenchyme	Gpc1
Clca3a11	1.57e-194	0.877391	0.526	0.224	4.66e-191	AV mesenchyme	Clca3a1
Ankrd12	7.51e-193	0.953706	0.652	0.365	2.23e-189	AV mesenchyme	Ankrd12
2022-06-01	1.41e-191	0.925325	0.951	0.875	4.18e-188	AV mesenchyme	Jun
Lef1	2.19e-190	1.28235	0.68	0.419	6.5e-187	AV mesenchyme	Lef1
Tnfrsf12a	3.96e-190	1.34862	0.592	0.306	1.17e-186	AV mesenchyme	Tnfrsf12a
Cpq	9.93e-190	0.860062	0.683	0.386	2.95e-186	AV mesenchyme	Cpq
Cox6c	6.74e-189	0.549729	0.998	0.998	2e-185	AV mesenchyme	Cox6c
Dpysl31	1.25e-188	0.682403	0.984	0.827	3.71e-185	AV mesenchyme	Dpysl3
Creb3l2	2.14e-188	0.745252	0.928	0.788	6.34e-185	AV mesenchyme	Creb3l2
Epb41l31	2.98e-188	0.744022	0.77	0.456	8.85e-185	AV mesenchyme	Epb41l3
Rrad	6.5e-188	1.12435	0.439	0.171	1.93e-184	AV mesenchyme	Rrad
Setbp1	2.95e-187	0.901813	0.447	0.182	8.76e-184	AV mesenchyme	Setbp1
Etv1	3.66e-186	0.885035	0.636	0.337	1.09e-182	AV mesenchyme	Etv1
Cdh6	4.56e-186	1.18811	0.371	0.124	1.35e-182	AV mesenchyme	Cdh6
Alcam	4.68e-186	1.01739	0.337	0.101	1.39e-182	AV mesenchyme	Alcam
Tcim	5.06e-186	1.08657	0.701	0.426	1.5e-182	AV mesenchyme	Tcim
Qpct	4.41e-183	0.851699	0.679	0.383	1.31e-179	AV mesenchyme	Qpct
Serpinf11	5.66e-183	0.753679	0.842	0.557	1.68e-179	AV mesenchyme	Serpinf1
Plcb1	1.3e-182	1.11468	0.477	0.207	3.85e-179	AV mesenchyme	Plcb1
Atp1a2	1.83e-182	0.890608	0.31	0.087	5.42e-179	AV mesenchyme	Atp1a2
Tbx18	2.23e-182	1.08289	0.354	0.113	6.63e-179	AV mesenchyme	Tbx18
Tmem132c	2.39e-182	1.00628	0.3	0.082	7.08e-179	AV mesenchyme	Tmem132c
Pdlim31	8.75e-182	0.658068	0.995	0.792	2.6e-178	AV mesenchyme	Pdlim3
C1qtnf4	2.97e-179	0.828365	0.341	0.107	8.82e-176	AV mesenchyme	C1qtnf4
Lmo41	3.75e-179	0.6578	0.979	0.836	1.11e-175	AV mesenchyme	Lmo4
Hspb7	4.96e-179	0.978256	0.253	0.057	1.47e-175	AV mesenchyme	Hspb7
Synpo	7.4e-179	0.855957	0.525	0.244	2.2e-175	AV mesenchyme	Synpo
Tmtc2	3.91e-178	0.913036	0.478	0.21	1.16e-174	AV mesenchyme	Tmtc2
P4ha3	2.47e-177	0.830052	0.594	0.299	7.32e-174	AV mesenchyme	P4ha3
Ugdh1	3.71e-176	0.640861	0.937	0.743	1.1e-172	AV mesenchyme	Ugdh
Uchl11	4.3e-175	0.87262	0.665	0.386	1.28e-171	AV mesenchyme	Uchl1
Ctnnal1	5.96e-175	1.15322	0.372	0.135	1.77e-171	AV mesenchyme	Ctnnal1
Acadl	3.88e-174	0.660222	0.933	0.749	1.15e-170	AV mesenchyme	Acadl
Camk2n1	7.4e-174	0.88119	0.405	0.151	2.19e-170	AV mesenchyme	Camk2n1
Ppp1r14c1	5.58e-173	1.2149	0.67	0.393	1.66e-169	AV mesenchyme	Ppp1r14c
Smarcd31	2.96e-171	0.83289	0.735	0.436	8.78e-168	AV mesenchyme	Smarcd3
Fat4	1.94e-170	0.896991	0.606	0.332	5.76e-167	AV mesenchyme	Fat4
Pdgfrb	2.05e-170	0.958444	0.587	0.306	6.08e-167	AV mesenchyme	Pdgfrb
Ltbp41	9.04e-170	0.678758	0.816	0.516	2.68e-166	AV mesenchyme	Ltbp4
Bmp6	2.39e-169	0.951896	0.488	0.225	7.09e-166	AV mesenchyme	Bmp6
Dnajb4	2.77e-169	0.830654	0.702	0.459	8.22e-166	AV mesenchyme	Dnajb4
Hp1bp3	1.06e-168	0.599877	0.931	0.798	3.14e-165	AV mesenchyme	Hp1bp3
Tns1	5.49e-168	0.818155	0.696	0.416	1.63e-164	AV mesenchyme	Tns1
Fbxl71	4.98e-167	0.95716	0.831	0.624	1.48e-163	AV mesenchyme	Fbxl7
Tbx3	7.21e-167	1.05531	0.464	0.205	2.14e-163	AV mesenchyme	Tbx3
Gdf11	1.09e-166	0.790694	0.493	0.225	3.23e-163	AV mesenchyme	Gdf11
Foxo3	1.65e-166	0.834973	0.468	0.21	4.89e-163	AV mesenchyme	Foxo3
Npas3	5.29e-166	0.832339	0.294	0.085	1.57e-162	AV mesenchyme	Npas3
Capn6	1.59e-165	0.874582	0.723	0.469	4.73e-162	AV mesenchyme	Capn6
Peg3	3.29e-165	0.668197	0.978	0.886	9.75e-162	AV mesenchyme	Peg3
Itga41	3.55e-165	1.1894	0.616	0.331	1.05e-161	AV mesenchyme	Itga4
Snai11	2.38e-164	0.901549	0.726	0.443	7.07e-161	AV mesenchyme	Snai1
Igf21	2e-163	0.793187	0.719	0.453	5.94e-160	AV mesenchyme	Igf2
Enc1	1.27e-162	0.905889	0.792	0.589	3.76e-159	AV mesenchyme	Enc1
Fstl3	1.4e-162	0.872114	0.371	0.135	4.16e-159	AV mesenchyme	Fstl3
Ppp1r14a1	3.84e-162	0.826456	0.738	0.463	1.14e-158	AV mesenchyme	Ppp1r14a
Emp2	3.4e-161	0.818263	0.433	0.184	1.01e-157	AV mesenchyme	Emp2
Nnat	3.81e-160	0.664419	0.961	0.875	1.13e-156	AV mesenchyme	Nnat
Fhl1	2.28e-159	0.803869	0.657	0.391	6.76e-156	AV mesenchyme	Fhl1
Nr3c1	7.17e-159	0.766526	0.534	0.262	2.13e-155	AV mesenchyme	Nr3c1
Efnb11	2.09e-158	0.769219	0.64	0.359	6.19e-155	AV mesenchyme	Efnb1
tdTomato1	8.95e-158	0.656728	0.371	0.131	2.66e-154	AV mesenchyme	tdTomato
Cox4i2	5.55e-156	1.00308	0.428	0.189	1.65e-152	AV mesenchyme	Cox4i2
Gpr137c	1.56e-155	0.832246	0.41	0.17	4.64e-152	AV mesenchyme	Gpr137c
Arhgef26	3.49e-153	0.841019	0.503	0.248	1.04e-149	AV mesenchyme	Arhgef26
Fosb	6.68e-153	1.27427	0.356	0.131	1.98e-149	AV mesenchyme	Fosb
Bambi1	2.38e-152	0.598784	0.974	0.855	7.06e-149	AV mesenchyme	Bambi
Chsy1	6.67e-152	0.715195	0.781	0.53	1.98e-148	AV mesenchyme	Chsy1
Clcn5	1.85e-151	0.838481	0.676	0.441	5.48e-148	AV mesenchyme	Clcn5
Brd1	4.98e-151	0.622179	0.83	0.595	1.48e-147	AV mesenchyme	Brd1
Sppl2a	1.21e-149	0.79634	0.569	0.322	3.58e-146	AV mesenchyme	Sppl2a
Ccn1	4.97e-149	1.3432	0.758	0.566	1.48e-145	AV mesenchyme	Ccn1
Angpt1	3.9e-147	1.29942	0.307	0.104	1.16e-143	AV mesenchyme	Angpt1
Pde7b	1.1e-146	0.755139	0.43	0.188	3.25e-143	AV mesenchyme	Pde7b
Skil	5.92e-146	0.656233	0.848	0.678	1.76e-142	AV mesenchyme	Skil
Cdk6	6.79e-145	0.804942	0.593	0.342	2.02e-141	AV mesenchyme	Cdk6
Cdkn1b	1.97e-144	0.716131	0.649	0.383	5.84e-141	AV mesenchyme	Cdkn1b
Timp31	8.95e-144	0.821817	0.728	0.486	2.66e-140	AV mesenchyme	Timp3
Nbea	9.08e-144	0.822097	0.578	0.335	2.69e-140	AV mesenchyme	Nbea
Ccnd11	3.68e-142	0.621411	0.949	0.789	1.09e-138	AV mesenchyme	Ccnd1
Smad71	1.83e-141	0.598936	0.943	0.781	5.43e-138	AV mesenchyme	Smad7
Xylt1	2.86e-141	0.714168	0.28	0.09	8.47e-138	AV mesenchyme	Xylt1
Negr1	6.05e-141	0.820759	0.283	0.089	1.79e-137	AV mesenchyme	Negr1
Bloc1s1	4.31e-140	0.884257	0.6	0.382	1.28e-136	AV mesenchyme	Bloc1s1
Bmt2	7.44e-140	0.806251	0.573	0.331	2.21e-136	AV mesenchyme	Bmt2
Myof	4.52e-139	0.745538	0.46	0.22	1.34e-135	AV mesenchyme	Myof
Ptprd	7.19e-139	0.769656	0.61	0.362	2.13e-135	AV mesenchyme	Ptprd
Celf4	1.14e-138	0.794511	0.476	0.229	3.39e-135	AV mesenchyme	Celf4
Palld	5.45e-137	0.948816	0.735	0.544	1.62e-133	AV mesenchyme	Palld
Sorbs2	8.7e-136	1.07178	0.431	0.205	2.58e-132	AV mesenchyme	Sorbs2
Vstm4	1.8e-134	0.800205	0.511	0.268	5.35e-131	AV mesenchyme	Vstm4
Tcf21	6.85e-134	1.27027	0.672	0.416	2.03e-130	AV mesenchyme	Tcf21
Tenm4	1.05e-133	0.832511	0.397	0.174	3.11e-130	AV mesenchyme	Tenm4
Ncald	1.06e-133	0.94592	0.371	0.16	3.13e-130	AV mesenchyme	Ncald
Chpt1	2.82e-132	0.718727	0.532	0.297	8.38e-129	AV mesenchyme	Chpt1
Mex3b	8.42e-132	0.833722	0.745	0.573	2.5e-128	AV mesenchyme	Mex3b
Unc5b1	5.89e-131	0.656865	0.814	0.561	1.75e-127	AV mesenchyme	Unc5b
Slc39a1	1.04e-130	0.626289	0.749	0.527	3.08e-127	AV mesenchyme	Slc39a1
Emp32	3.61e-130	0.505107	0.919	0.696	1.07e-126	AV mesenchyme	Emp3
Smarca1	5.99e-130	0.721003	0.648	0.418	1.78e-126	AV mesenchyme	Smarca1
Btg12	7.68e-130	0.549071	0.942	0.852	2.28e-126	AV mesenchyme	Btg1
Prxl2c	8.62e-130	0.606984	0.882	0.717	2.56e-126	AV mesenchyme	Prxl2c
Adamts15	1.37e-129	0.741258	0.25	0.075	4.05e-126	AV mesenchyme	Adamts15
Fndc3b	1.93e-129	0.707691	0.757	0.553	5.72e-126	AV mesenchyme	Fndc3b
Tbx5	4.25e-129	0.805904	0.485	0.247	1.26e-125	AV mesenchyme	Tbx5
Tspan71	5.6e-129	0.755496	0.605	0.362	1.66e-125	AV mesenchyme	Tspan7
Jarid2	1.78e-128	0.749338	0.716	0.521	5.27e-125	AV mesenchyme	Jarid2
Plin2	1.9e-127	0.806672	0.839	0.699	5.64e-124	AV mesenchyme	Plin2
Gnb4	9.34e-127	0.728316	0.84	0.676	2.77e-123	AV mesenchyme	Gnb4
Ube2l6	1.8e-126	0.743448	0.518	0.283	5.34e-123	AV mesenchyme	Ube2l6
Auts2	6.51e-126	0.591142	0.914	0.783	1.93e-122	AV mesenchyme	Auts2
Adarb1	9.61e-126	0.782927	0.576	0.346	2.85e-122	AV mesenchyme	Adarb1
Kdm6b	3.79e-125	0.624838	0.794	0.609	1.13e-121	AV mesenchyme	Kdm6b
Crabp11	4.07e-125	1.46409	0.485	0.264	1.21e-121	AV mesenchyme	Crabp1
Pam	1.51e-124	0.877881	0.708	0.507	4.47e-121	AV mesenchyme	Pam
Nuak1	1.76e-124	0.931641	0.41	0.199	5.21e-121	AV mesenchyme	Nuak1
Rflnb	2.42e-124	0.951463	0.497	0.277	7.18e-121	AV mesenchyme	Rflnb
Eya4	4.22e-123	0.702504	0.303	0.114	1.25e-119	AV mesenchyme	Eya4
Zfp36	1.08e-122	0.855019	0.384	0.173	3.21e-119	AV mesenchyme	Zfp36
Rabgap1l	1.87e-122	0.622128	0.327	0.129	5.54e-119	AV mesenchyme	Rabgap1l
Nexmif	7.62e-122	0.878361	0.385	0.18	2.26e-118	AV mesenchyme	Nexmif
Asb4	2.58e-121	0.66011	0.863	0.68	7.66e-118	AV mesenchyme	Asb4
Dsel	3.45e-121	0.751868	0.42	0.206	1.02e-117	AV mesenchyme	Dsel
Rarb	4.69e-121	0.751644	0.389	0.181	1.39e-117	AV mesenchyme	Rarb
Stat3	1.29e-120	0.849732	0.579	0.365	3.82e-117	AV mesenchyme	Stat3
Rarres2	1.71e-120	0.793152	0.41	0.197	5.07e-117	AV mesenchyme	Rarres2
Ulk4	2.29e-120	0.803518	0.344	0.144	6.81e-117	AV mesenchyme	Ulk4
Tab2	2.86e-120	0.704866	0.809	0.645	8.48e-117	AV mesenchyme	Tab2
Zfp503	5.74e-120	0.860537	0.527	0.305	1.7e-116	AV mesenchyme	Zfp503
Id4	6.25e-119	0.812026	0.367	0.161	1.85e-115	AV mesenchyme	Id4
Grcc10	6.35e-119	0.808757	0.691	0.551	1.88e-115	AV mesenchyme	Grcc10
Irs11	3.75e-118	0.641043	0.459	0.227	1.11e-114	AV mesenchyme	Irs1
Cdh131	6.5e-118	0.837351	0.395	0.184	1.93e-114	AV mesenchyme	Cdh13
Dab2ip	2.99e-117	0.628797	0.814	0.651	8.88e-114	AV mesenchyme	Dab2ip
Slc4a4	8.21e-117	0.854509	0.373	0.173	2.43e-113	AV mesenchyme	Slc4a4
Kmt2a	2.18e-116	0.632427	0.768	0.591	6.48e-113	AV mesenchyme	Kmt2a
Serpinb6a1	4.73e-116	0.528226	0.795	0.591	1.4e-112	AV mesenchyme	Serpinb6a
Ccdc88a	7.69e-115	0.55167	0.904	0.795	2.28e-111	AV mesenchyme	Ccdc88a
Tnrc18	3.01e-114	0.623585	0.674	0.446	8.92e-111	AV mesenchyme	Tnrc18
Tnfrsf19	9.16e-114	0.71302	0.349	0.152	2.72e-110	AV mesenchyme	Tnfrsf19
Nedd9	1.24e-113	0.694074	0.575	0.351	3.67e-110	AV mesenchyme	Nedd9
Kdelr3	3.63e-112	0.641123	0.774	0.585	1.08e-108	AV mesenchyme	Kdelr3
Kif26b	1.97e-111	0.73595	0.442	0.226	5.84e-108	AV mesenchyme	Kif26b
Myadm1	2.25e-110	0.557716	0.829	0.607	6.66e-107	AV mesenchyme	Myadm
H2aj	2.42e-110	0.562084	0.91	0.842	7.17e-107	AV mesenchyme	H2aj
Serping1	5.94e-110	0.701426	0.336	0.144	1.76e-106	AV mesenchyme	Serping1
Tmem45a	7.41e-110	0.695648	0.445	0.228	2.2e-106	AV mesenchyme	Tmem45a
Aplp1	1.71e-109	0.740482	0.388	0.186	5.08e-106	AV mesenchyme	Aplp1
Pdzrn3	1.22e-108	0.671402	0.34	0.149	3.62e-105	AV mesenchyme	Pdzrn3
Slc38a5	8.44e-108	1.02746	0.292	0.115	2.51e-104	AV mesenchyme	Slc38a5
Pkd2	1.76e-107	0.640053	0.591	0.377	5.24e-104	AV mesenchyme	Pkd2
Pdcd41	3.1e-107	0.60731	0.743	0.552	9.18e-104	AV mesenchyme	Pdcd4
Zeb2	4.05e-107	0.630677	0.866	0.735	1.2e-103	AV mesenchyme	Zeb2
Dusp8	4.84e-107	0.819943	0.377	0.181	1.44e-103	AV mesenchyme	Dusp8
Has21	2.8e-106	0.619291	0.711	0.462	8.3e-103	AV mesenchyme	Has2
Filip1l	2.98e-106	0.937653	0.665	0.485	8.84e-103	AV mesenchyme	Filip1l
Wnt16	5.61e-106	0.872734	0.257	0.089	1.66e-102	AV mesenchyme	Wnt16
Car31	4.18e-105	1.61372	0.456	0.245	1.24e-101	AV mesenchyme	Car3
Fnbp1l	6.99e-105	0.57334	0.831	0.697	2.07e-101	AV mesenchyme	Fnbp1l
Arid5a	3.15e-104	0.738251	0.381	0.186	9.34e-101	AV mesenchyme	Arid5a
Cxadr	8.16e-104	0.711409	0.268	0.103	2.42e-100	AV mesenchyme	Cxadr
Chst11	9.01e-104	0.694235	0.425	0.22	2.67e-100	AV mesenchyme	Chst11
Ppm1l	6.23e-103	0.741947	0.401	0.205	1.85e-99	AV mesenchyme	Ppm1l
Adnp	4.6e-102	0.563824	0.366	0.172	1.36e-98	AV mesenchyme	Adnp
Garnl31	5.51e-102	0.598895	0.455	0.236	1.63e-98	AV mesenchyme	Garnl3
Angptl4	7.52e-102	0.79391	0.468	0.265	2.23e-98	AV mesenchyme	Angptl4
Cul4b	1.11e-101	0.63034	0.754	0.603	3.28e-98	AV mesenchyme	Cul4b
Chd2	1.43e-101	0.653022	0.692	0.506	4.24e-98	AV mesenchyme	Chd2
Trps1	2.81e-101	0.672964	0.52	0.31	8.34e-98	AV mesenchyme	Trps1
Clstn2	4.84e-101	0.612338	0.256	0.095	1.44e-97	AV mesenchyme	Clstn2
Lix1	8.86e-101	0.765137	0.292	0.122	2.63e-97	AV mesenchyme	Lix1
Gas1	2.11e-100	0.654205	0.733	0.534	6.26e-97	AV mesenchyme	Gas1
Gm14226	8.3e-100	0.779191	0.307	0.13	2.46e-96	AV mesenchyme	Gm14226
Gulp1	1.03e-99	0.598422	0.642	0.446	3.05e-96	AV mesenchyme	Gulp1
Pkp4	6.51e-99	0.721902	0.592	0.401	1.93e-95	AV mesenchyme	Pkp4
Jdp2	6.6e-99	0.651435	0.393	0.198	1.96e-95	AV mesenchyme	Jdp2
Adam19	4.39e-98	0.587896	0.792	0.635	1.3e-94	AV mesenchyme	Adam19
Tpbg	2.46e-97	0.651321	0.681	0.479	7.31e-94	AV mesenchyme	Tpbg
Stk17b	6.75e-97	0.764778	0.512	0.312	2e-93	AV mesenchyme	Stk17b
Olfml2b	2.53e-96	0.734031	0.463	0.256	7.51e-93	AV mesenchyme	Olfml2b
Epb41	8.58e-96	0.596428	0.667	0.485	2.55e-92	AV mesenchyme	Epb41
Tead1	3.49e-95	0.56827	0.748	0.572	1.03e-91	AV mesenchyme	Tead1
Tbx21	2.69e-94	0.694063	0.424	0.218	7.98e-91	AV mesenchyme	Tbx2
Smim3	1e-93	0.723959	0.595	0.408	2.97e-90	AV mesenchyme	Smim3
Daam11	1.71e-93	0.676022	0.639	0.452	5.08e-90	AV mesenchyme	Daam1
Ahnak	1.08e-92	0.527641	0.656	0.437	3.2e-89	AV mesenchyme	Ahnak
Ctsk2	3.51e-92	0.565583	0.626	0.402	1.04e-88	AV mesenchyme	Ctsk
Dact11	4.13e-92	0.685891	0.454	0.252	1.22e-88	AV mesenchyme	Dact1
Mpped2	1.42e-91	0.755078	0.733	0.572	4.2e-88	AV mesenchyme	Mpped2
Tasor	4.52e-90	0.610216	0.629	0.455	1.34e-86	AV mesenchyme	Tasor
Lpp	6.15e-90	0.56279	0.816	0.707	1.83e-86	AV mesenchyme	Lpp
Ptprk	6.27e-90	0.663341	0.629	0.45	1.86e-86	AV mesenchyme	Ptprk
Trib2	1.31e-89	0.600459	0.413	0.225	3.9e-86	AV mesenchyme	Trib2
Klf6	1.87e-89	0.731533	0.818	0.695	5.55e-86	AV mesenchyme	Klf6
Ank2	2.79e-89	0.633426	0.443	0.254	8.29e-86	AV mesenchyme	Ank2
Ier5l	1.38e-88	0.630396	0.668	0.482	4.11e-85	AV mesenchyme	Ier5l
Frzb1	1.7e-88	0.656031	0.337	0.161	5.05e-85	AV mesenchyme	Frzb
Itih5	1.87e-88	0.77129	0.262	0.108	5.53e-85	AV mesenchyme	Itih5
Specc11	1.17e-86	0.59006	0.716	0.518	3.48e-83	AV mesenchyme	Specc1
Ppfibp2	1.99e-86	0.716686	0.371	0.197	5.89e-83	AV mesenchyme	Ppfibp2
Creb5	2.94e-86	0.683914	0.707	0.53	8.72e-83	AV mesenchyme	Creb5
Gng8	3.49e-86	0.5822	0.301	0.136	1.04e-82	AV mesenchyme	Gng8
Celf2	1.21e-85	0.66497	0.53	0.343	3.59e-82	AV mesenchyme	Celf2
Col27a1	1.72e-85	0.655108	0.403	0.222	5.11e-82	AV mesenchyme	Col27a1
Pdgfrl1	1.64e-84	0.706958	0.38	0.199	4.86e-81	AV mesenchyme	Pdgfrl
Tpm2	1.77e-83	0.757347	0.551	0.369	5.25e-80	AV mesenchyme	Tpm2
Runx1t1	4.04e-83	0.654127	0.503	0.31	1.2e-79	AV mesenchyme	Runx1t1
Slc12a2	5.45e-83	0.678784	0.584	0.409	1.62e-79	AV mesenchyme	Slc12a2
Cebpb	4.77e-82	0.716892	0.473	0.292	1.42e-78	AV mesenchyme	Cebpb
Itga1	5.5e-79	0.624017	0.64	0.461	1.63e-75	AV mesenchyme	Itga1
Agfg1	5.51e-79	0.507944	0.857	0.75	1.64e-75	AV mesenchyme	Agfg1
Gpm6b	1.34e-77	0.538779	0.566	0.372	3.97e-74	AV mesenchyme	Gpm6b
Hs3st1	1.4e-77	0.587207	0.439	0.248	4.15e-74	AV mesenchyme	Hs3st1
Dst	2.77e-77	0.619598	0.655	0.476	8.21e-74	AV mesenchyme	Dst
Adgre51	1.06e-76	0.57042	0.528	0.341	3.14e-73	AV mesenchyme	Adgre5
Sncaip1	6.11e-76	0.569034	0.595	0.404	1.81e-72	AV mesenchyme	Sncaip
Fryl	1.52e-74	0.642432	0.589	0.428	4.52e-71	AV mesenchyme	Fryl
Plcb4	1.76e-74	0.635823	0.39	0.228	5.23e-71	AV mesenchyme	Plcb4
Cdon	3.45e-74	0.544819	0.406	0.234	1.02e-70	AV mesenchyme	Cdon
Cd44	9.13e-74	0.774364	0.325	0.171	2.71e-70	AV mesenchyme	Cd44
Socs3	2.59e-72	0.980043	0.374	0.216	7.69e-69	AV mesenchyme	Socs3
Junb	1.92e-70	0.97739	0.619	0.481	5.71e-67	AV mesenchyme	Junb
Cox6b2	1.39e-69	0.559796	0.432	0.263	4.14e-66	AV mesenchyme	Cox6b2
Axin2	4.04e-69	0.57807	0.328	0.175	1.2e-65	AV mesenchyme	Axin2
Igsf10	1.15e-67	0.545505	0.282	0.14	3.4e-64	AV mesenchyme	Igsf10
Vegfa	1.18e-67	0.566872	0.4	0.236	3.51e-64	AV mesenchyme	Vegfa
Dipk2a	1.49e-67	0.614924	0.393	0.236	4.44e-64	AV mesenchyme	Dipk2a
Adamts11	2.39e-67	0.795395	0.618	0.478	7.08e-64	AV mesenchyme	Adamts1
Cdc42ep31	1.7e-66	1.00427	0.294	0.153	5.04e-63	AV mesenchyme	Cdc42ep3
Btg2	2.38e-66	0.873525	0.639	0.502	7.08e-63	AV mesenchyme	Btg2
Gyg1	1.88e-65	0.522218	0.914	0.841	5.58e-62	AV mesenchyme	Gyg
Sulf2	2.33e-64	0.807743	0.548	0.428	6.92e-61	AV mesenchyme	Sulf2
Ddit4	7.59e-64	0.589763	0.529	0.365	2.25e-60	AV mesenchyme	Ddit4
Nav2	3.41e-63	0.63787	0.331	0.185	1.01e-59	AV mesenchyme	Nav2
Zbtb20	5.22e-63	0.6078	0.589	0.425	1.55e-59	AV mesenchyme	Zbtb20
Pbx3	7.7e-63	0.681968	0.681	0.56	2.28e-59	AV mesenchyme	Pbx3
Apcdd11	2.75e-61	0.668426	0.503	0.344	8.15e-58	AV mesenchyme	Apcdd1
Wnt5b	4.51e-61	0.533582	0.268	0.133	1.34e-57	AV mesenchyme	Wnt5b
Aebp2	5.73e-60	0.558637	0.58	0.437	1.7e-56	AV mesenchyme	Aebp2
Pdlim2	6.06e-60	0.671719	0.404	0.258	1.8e-56	AV mesenchyme	Pdlim2
Atoh8	8.95e-60	0.505855	0.329	0.182	2.65e-56	AV mesenchyme	Atoh8
Bach2	1.22e-59	0.569618	0.445	0.29	3.62e-56	AV mesenchyme	Bach2
Lbh1	1.74e-59	0.943138	0.607	0.468	5.17e-56	AV mesenchyme	Lbh
Zfp36l2	2.99e-59	0.549216	0.684	0.56	8.86e-56	AV mesenchyme	Zfp36l2
Bcl11b	1.47e-58	0.521519	0.253	0.126	4.36e-55	AV mesenchyme	Bcl11b
P4ha2	4.78e-58	0.54845	0.562	0.412	1.42e-54	AV mesenchyme	P4ha2
Fosl2	1.29e-53	0.570057	0.344	0.206	3.84e-50	AV mesenchyme	Fosl2
Tent5a	2.36e-53	0.726818	0.33	0.196	7.01e-50	AV mesenchyme	Tent5a
Cttnbp2	1.4e-52	0.545618	0.462	0.318	4.16e-49	AV mesenchyme	Cttnbp2
Gem	4.96e-52	0.662716	0.435	0.3	1.47e-48	AV mesenchyme	Gem
Bok1	6.98e-50	0.674851	0.502	0.361	2.07e-46	AV mesenchyme	Bok
Clu	1.12e-48	1.31249	0.412	0.289	3.34e-45	AV mesenchyme	Clu
Csrp3	6.16e-47	1.42632	0.26	0.15	1.83e-43	AV mesenchyme	Csrp3
Egln3	2.61e-46	0.794428	0.327	0.209	7.75e-43	AV mesenchyme	Egln3
Myl91	1.3e-38	0.641409	0.501	0.375	3.86e-35	AV mesenchyme	Myl9
Mgst11	2.84e-35	0.859136	0.484	0.383	8.43e-32	AV mesenchyme	Mgst1
Rasl11a	4.39e-26	0.736231	0.364	0.275	1.3e-22	AV mesenchyme	Rasl11a
Fhl21	9.46e-21	0.695913	0.486	0.422	2.81e-17	AV mesenchyme	Fhl2
Atf3	6.31e-19	0.543353	0.483	0.426	1.87e-15	AV mesenchyme	Atf3
Hes1	6.63e-16	0.609528	0.68	0.666	1.97e-12	AV mesenchyme	Hes1
Tfb1m1	2.85e-13	0.51	0.282	0.222	8.45e-10	AV mesenchyme	Tfb1m
Hbb-y	0	2.19495	0.951	0.282	0	early AV mesenchyme	Hbb-y
Hba-x1	0	2.09016	0.882	0.175	0	early AV mesenchyme	Hba-x
Hbb-bh1	0	1.85491	0.729	0.167	0	early AV mesenchyme	Hbb-bh1
Akr1b8	0	1.79673	0.784	0.316	0	early AV mesenchyme	Akr1b8
Tubb3	0	1.63857	0.854	0.339	0	early AV mesenchyme	Tubb3
Msx1	0	1.5827	0.921	0.592	0	early AV mesenchyme	Msx1
Itgb5	0	1.57906	0.94	0.532	0	early AV mesenchyme	Itgb5
Rnd21	0	1.55045	0.912	0.554	0	early AV mesenchyme	Rnd2
Gm20379	0	1.54103	0.318	0.021	0	early AV mesenchyme	Gm20379
Igfbp7	0	1.45008	0.968	0.58	0	early AV mesenchyme	Igfbp7
Dusp91	0	1.4483	0.686	0.278	0	early AV mesenchyme	Dusp9
Klf1	0	1.44778	0.484	0.102	0	early AV mesenchyme	Klf1
Hba-a1	0	1.40805	0.529	0.091	0	early AV mesenchyme	Hba-a1
Gyg	0	1.21247	0.964	0.824	0	early AV mesenchyme	Gyg
Serpine2	0	1.20049	0.967	0.684	0	early AV mesenchyme	Serpine2
Cthrc1	0	1.19112	0.989	0.59	0	early AV mesenchyme	Cthrc1
Hapln11	0	1.09964	0.998	0.929	0	early AV mesenchyme	Hapln1
Tnni11	0	1.08481	0.991	0.822	0	early AV mesenchyme	Tnni1
Pcolce	0	1.04249	0.919	0.528	0	early AV mesenchyme	Pcolce
Dbi	0	0.990859	0.999	0.99	0	early AV mesenchyme	Dbi
Ccnd1	0	0.979718	0.976	0.779	0	early AV mesenchyme	Ccnd1
Dpysl3	0	0.894876	0.985	0.826	0	early AV mesenchyme	Dpysl3
Hmga22	0	0.88215	0.982	0.804	0	early AV mesenchyme	Hmga2
Zyx	0	0.853503	0.975	0.872	0	early AV mesenchyme	Zyx
Pdlim3	0	0.848399	0.997	0.79	0	early AV mesenchyme	Pdlim3
Id2	8.14e-306	0.846167	0.996	0.895	2.41e-302	early AV mesenchyme	Id2
Furin	3.13e-305	1.0442	0.856	0.617	9.3e-302	early AV mesenchyme	Furin
Lgals1	1.73e-304	0.759313	1	0.947	5.14e-301	early AV mesenchyme	Lgals1
Gm15013	6.74e-303	1.7084	0.369	0.08	2e-299	early AV mesenchyme	Gm15013
Rcn3	1.56e-296	0.75126	0.994	0.923	4.62e-293	early AV mesenchyme	Rcn3
Ncam1	6.74e-289	0.844059	0.979	0.685	2e-285	early AV mesenchyme	Ncam1
2200002D01Rik	1.97e-278	1.18833	0.602	0.257	5.84e-275	early AV mesenchyme	2200002D01Rik
Sipa1l1	8.36e-274	1.07925	0.79	0.504	2.48e-270	early AV mesenchyme	Sipa1l1
Ppp1r14a	1.69e-272	0.978632	0.79	0.445	5.02e-269	early AV mesenchyme	Ppp1r14a
Metrn	7.99e-272	1.0905	0.748	0.471	2.37e-268	early AV mesenchyme	Metrn
Bambi	2.15e-267	0.781721	0.975	0.854	6.37e-264	early AV mesenchyme	Bambi
Tpm1	3.51e-264	0.676932	0.989	0.955	1.04e-260	early AV mesenchyme	Tpm1
Smad61	1.67e-254	0.84894	0.925	0.752	4.94e-251	early AV mesenchyme	Smad6
Rtn1	1.62e-253	0.998385	0.813	0.436	4.8e-250	early AV mesenchyme	Rtn1
Prrx21	5.88e-252	0.868515	0.905	0.604	1.74e-248	early AV mesenchyme	Prrx2
Sox9	1.4e-250	0.653218	0.962	0.534	4.16e-247	early AV mesenchyme	Sox9
Tagln2	9.53e-248	0.620249	1	0.992	2.83e-244	early AV mesenchyme	Tagln2
Tagln	4.88e-238	0.881951	0.795	0.429	1.45e-234	early AV mesenchyme	Tagln
Ada	8.09e-238	1.06072	0.451	0.152	2.4e-234	early AV mesenchyme	Ada
Spint2	4.09e-233	0.68143	0.898	0.561	1.21e-229	early AV mesenchyme	Spint2
Ppfibp1	8.94e-231	0.886281	0.853	0.708	2.65e-227	early AV mesenchyme	Ppfibp1
Erbb3	8.35e-230	0.994633	0.473	0.169	2.48e-226	early AV mesenchyme	Erbb3
Twist1	6.84e-229	0.699386	0.993	0.711	2.03e-225	early AV mesenchyme	Twist1
Serpinf1	7.56e-226	0.845321	0.846	0.554	2.24e-222	early AV mesenchyme	Serpinf1
Hba-a2	8.45e-224	0.681241	0.315	0.067	2.51e-220	early AV mesenchyme	Hba-a2
Car3	3.61e-212	0.607314	0.552	0.213	1.07e-208	early AV mesenchyme	Car3
Itga4	8.01e-210	0.662796	0.668	0.313	2.38e-206	early AV mesenchyme	Itga4
Epb41l3	3.7e-204	0.88116	0.75	0.46	1.1e-200	early AV mesenchyme	Epb41l3
Ugdh	4.06e-203	0.739821	0.938	0.742	1.2e-199	early AV mesenchyme	Ugdh
Gpc1	2.86e-201	0.956676	0.684	0.376	8.47e-198	early AV mesenchyme	Gpc1
Specc1	3.91e-198	0.798083	0.768	0.5	1.16e-194	early AV mesenchyme	Specc1
Gata3	8.08e-196	1.19065	0.597	0.33	2.4e-192	early AV mesenchyme	Gata3
Epha3	1.02e-195	0.884636	0.65	0.321	3.02e-192	early AV mesenchyme	Epha3
Gcnt1	3.32e-194	0.982978	0.448	0.175	9.86e-191	early AV mesenchyme	Gcnt1
Flna	1.54e-189	0.663238	0.935	0.857	4.57e-186	early AV mesenchyme	Flna
Ldhb	2.1e-189	0.759419	0.928	0.726	6.24e-186	early AV mesenchyme	Ldhb
Fbn2	1.1e-187	0.546503	0.98	0.852	3.25e-184	early AV mesenchyme	Fbn2
Has2	4.01e-178	0.759071	0.753	0.447	1.19e-174	early AV mesenchyme	Has2
Gm9844	3.9e-169	1.29216	0.628	0.408	1.16e-165	early AV mesenchyme	Gm9844
Ociad2	6.45e-169	0.703308	0.803	0.477	1.91e-165	early AV mesenchyme	Ociad2
Tgfbi	1.14e-167	0.518394	0.867	0.537	3.38e-164	early AV mesenchyme	Tgfbi
Gata51	2.12e-163	0.731603	0.773	0.512	6.3e-160	early AV mesenchyme	Gata5
Pdgfra	1.19e-162	0.611884	0.802	0.466	3.54e-159	early AV mesenchyme	Pdgfra
Tnc	3.11e-162	0.750614	0.461	0.188	9.23e-159	early AV mesenchyme	Tnc
Smarcd3	4.9e-161	0.705162	0.725	0.437	1.45e-157	early AV mesenchyme	Smarcd3
Lbh	2.26e-158	0.634896	0.705	0.436	6.7e-155	early AV mesenchyme	Lbh
Baalc	8.63e-157	0.793215	0.543	0.262	2.56e-153	early AV mesenchyme	Baalc
Plat1	2.28e-155	0.689774	0.745	0.481	6.77e-152	early AV mesenchyme	Plat
Garnl3	2.35e-154	0.759463	0.487	0.224	6.98e-151	early AV mesenchyme	Garnl3
Siva1	3.4e-154	0.529935	0.958	0.891	1.01e-150	early AV mesenchyme	Siva1
Snai1	4.81e-154	0.720636	0.716	0.445	1.43e-150	early AV mesenchyme	Snai1
Hmgcs2	9.93e-154	0.752125	0.686	0.375	2.94e-150	early AV mesenchyme	Hmgcs2
Loxl2	2.52e-151	0.504904	0.941	0.794	7.48e-148	early AV mesenchyme	Loxl2
Flnb	3.63e-151	0.806989	0.655	0.444	1.08e-147	early AV mesenchyme	Flnb
Tspan8	4.17e-148	0.958781	0.333	0.117	1.24e-144	early AV mesenchyme	Tspan8
Lsm51	1.48e-145	0.52939	0.97	0.9	4.39e-142	early AV mesenchyme	Lsm5
Bmper	3.61e-144	0.675943	0.569	0.293	1.07e-140	early AV mesenchyme	Bmper
Tbx2	1.21e-142	0.899096	0.453	0.208	3.58e-139	early AV mesenchyme	Tbx2
Twist2	4.94e-142	0.771833	0.371	0.145	1.46e-138	early AV mesenchyme	Twist2
Car22	1.55e-140	0.573008	0.571	0.3	4.6e-137	early AV mesenchyme	Car2
Papss2	1.64e-140	0.565211	0.675	0.364	4.85e-137	early AV mesenchyme	Papss2
Phgdh1	2.13e-140	0.758119	0.784	0.587	6.33e-137	early AV mesenchyme	Phgdh
Gata41	7.65e-140	0.532716	0.933	0.755	2.27e-136	early AV mesenchyme	Gata4
Pmm11	1.67e-137	0.764725	0.693	0.486	4.95e-134	early AV mesenchyme	Pmm1
Fgfrl1	5.76e-136	0.56814	0.813	0.566	1.71e-132	early AV mesenchyme	Fgfrl1
Fzd2	2.83e-132	0.511717	0.889	0.617	8.4e-129	early AV mesenchyme	Fzd2
Ccnd2	2.15e-131	0.569348	0.922	0.771	6.38e-128	early AV mesenchyme	Ccnd2
Gask1b	6.01e-130	0.606988	0.834	0.634	1.78e-126	early AV mesenchyme	Gask1b
Pttg1	4.07e-126	1.08939	0.772	0.663	1.21e-122	early AV mesenchyme	Pttg1
Plac1	2.56e-121	1.06672	0.51	0.293	7.59e-118	early AV mesenchyme	Plac1
Cd24a2	2.71e-121	0.53467	0.936	0.785	8.05e-118	early AV mesenchyme	Cd24a
Unc5b	2.72e-119	0.570565	0.774	0.571	8.06e-116	early AV mesenchyme	Unc5b
Irs1	7.77e-118	0.750617	0.452	0.227	2.31e-114	early AV mesenchyme	Irs1
Lmo4	8.92e-118	0.511503	0.948	0.845	2.65e-114	early AV mesenchyme	Lmo4
Nkd1	1.88e-117	0.724283	0.694	0.471	5.59e-114	early AV mesenchyme	Nkd1
Gstp1	8.48e-115	0.955142	0.777	0.62	2.52e-111	early AV mesenchyme	Gstp1
Cenpw	4.39e-112	0.637685	0.742	0.556	1.3e-108	early AV mesenchyme	Cenpw
Ppp1r14c	2.57e-109	0.549331	0.663	0.393	7.64e-106	early AV mesenchyme	Ppp1r14c
Myl9	4.23e-109	0.725242	0.577	0.35	1.25e-105	early AV mesenchyme	Myl9
Ddr1	2.49e-108	0.617343	0.499	0.27	7.39e-105	early AV mesenchyme	Ddr1
Tafa5	5.72e-108	0.646389	0.298	0.118	1.7e-104	early AV mesenchyme	Tafa5
Uhrf11	5e-107	0.609944	0.77	0.596	1.48e-103	early AV mesenchyme	Uhrf1
Hsd17b11	1.05e-105	0.668582	0.722	0.522	3.12e-102	early AV mesenchyme	Hsd17b11
Tk11	7.13e-105	0.631142	0.709	0.495	2.11e-101	early AV mesenchyme	Tk1
Gm10320	1.86e-103	1.47105	0.308	0.143	5.51e-100	early AV mesenchyme	Gm10320
Phldb2	1.11e-102	0.516569	0.831	0.724	3.29e-99	early AV mesenchyme	Phldb2
Tuba1c	1.54e-101	0.605645	0.783	0.641	4.56e-98	early AV mesenchyme	Tuba1c
Lpar1	1.12e-98	0.624966	0.648	0.436	3.31e-95	early AV mesenchyme	Lpar1
Slc1a31	7.67e-96	0.506899	0.654	0.424	2.27e-92	early AV mesenchyme	Slc1a3
Psat12	2.01e-94	0.632824	0.711	0.544	5.95e-91	early AV mesenchyme	Psat1
Scrn1	5.7e-93	0.522201	0.505	0.279	1.69e-89	early AV mesenchyme	Scrn1
Dact1	9.32e-93	0.57795	0.459	0.249	2.77e-89	early AV mesenchyme	Dact1
G0s2	1.6e-88	0.616158	0.407	0.215	4.74e-85	early AV mesenchyme	G0s2
Mid1ip1	1.02e-86	0.759688	0.533	0.349	3.01e-83	early AV mesenchyme	Mid1ip1
Tpm3-rs7	1.34e-82	1.20275	0.332	0.179	3.97e-79	early AV mesenchyme	Tpm3-rs7
Gmnn3	1.99e-79	0.508659	0.804	0.643	5.91e-76	early AV mesenchyme	Gmnn
Ftl1-ps11	3.16e-77	0.925226	0.65	0.529	9.39e-74	early AV mesenchyme	Ftl1-ps1
Sncaip	1.6e-76	0.501971	0.598	0.402	4.74e-73	early AV mesenchyme	Sncaip
Sox6	2.1e-76	0.548165	0.511	0.321	6.23e-73	early AV mesenchyme	Sox6
Bex21	4.98e-74	0.579263	0.704	0.529	1.48e-70	early AV mesenchyme	Bex2
Racgap11	2.92e-73	0.540632	0.719	0.563	8.67e-70	early AV mesenchyme	Racgap1
Cenpa2	8.58e-69	0.508955	0.778	0.602	2.54e-65	early AV mesenchyme	Cenpa
Fdft11	2.87e-68	0.552144	0.684	0.567	8.53e-65	early AV mesenchyme	Fdft1
Fzd1	2.43e-67	0.513513	0.558	0.369	7.2e-64	early AV mesenchyme	Fzd1
Ccnb21	3.56e-65	0.517204	0.692	0.506	1.06e-61	early AV mesenchyme	Ccnb2
Wwp2	9.2e-65	0.566967	0.501	0.348	2.73e-61	early AV mesenchyme	Wwp2
Efnb1	1.2e-62	0.505224	0.558	0.383	3.56e-59	early AV mesenchyme	Efnb1
Gm10282	2.36e-59	0.724786	0.309	0.178	7e-56	early AV mesenchyme	Gm10282
Vangl1	4.68e-59	0.569093	0.521	0.38	1.39e-55	early AV mesenchyme	Vangl1
Avpi1	6.71e-57	0.572358	0.532	0.394	1.99e-53	early AV mesenchyme	Avpi1
B3gnt5	1.14e-55	0.504061	0.536	0.401	3.39e-52	early AV mesenchyme	B3gnt5
Tfb1m	3.11e-53	0.633751	0.34	0.204	9.24e-50	early AV mesenchyme	Tfb1m
Bub1b1	1.91e-48	0.538183	0.476	0.337	5.66e-45	early AV mesenchyme	Bub1b
H1f51	7.96e-28	0.748499	0.443	0.336	2.36e-24	early AV mesenchyme	H1f5
Etv2	0	4.78474	0.945	0.143	0	early endothelium	Etv2
Ifitm11	0	3.61418	0.848	0.129	0	early endothelium	Ifitm1
C1ql2	0	1.95516	0.388	0.004	0	early endothelium	C1ql2
Lin28a1	0	1.75075	0.68	0.072	0	early endothelium	Lin28a
Mmp9	0	1.37876	0.346	0.01	0	early endothelium	Mmp9
Lax1	0	1.05652	0.298	0.004	0	early endothelium	Lax1
T	0	0.856603	0.275	0.007	0	early endothelium	T
Prtg1	7.07e-299	2.91433	0.942	0.193	2.1e-295	early endothelium	Prtg
Irx3	1.72e-294	1.86645	0.605	0.059	5.11e-291	early endothelium	Irx3
Car14	4.97e-280	2.10114	0.731	0.1	1.47e-276	early endothelium	Car14
Trim711	4.68e-279	1.87077	0.722	0.096	1.39e-275	early endothelium	Trim71
Gm2661	7.96e-269	2.40293	0.841	0.145	2.36e-265	early endothelium	Gm266
Arg1	9.61e-246	1.59113	0.307	0.015	2.85e-242	early endothelium	Arg1
Lsr1	1.97e-233	2.10111	0.783	0.142	5.85e-230	early endothelium	Lsr
Ap1s3	1.42e-231	1.00321	0.298	0.015	4.2e-228	early endothelium	Ap1s3
Lmo21	7.75e-212	2.89889	0.971	0.308	2.3e-208	early endothelium	Lmo2
Cadm11	7.14e-204	2.04737	0.735	0.14	2.12e-200	early endothelium	Cadm1
Fev	9.73e-202	1.44158	0.547	0.07	2.89e-198	early endothelium	Fev
Gadd45g1	4.52e-199	3.00826	0.961	0.361	1.34e-195	early endothelium	Gadd45g
Nrp21	4.28e-198	2.15556	0.725	0.138	1.27e-194	early endothelium	Nrp2
Hhex1	1.99e-183	2.83523	0.945	0.348	5.89e-180	early endothelium	Hhex
Npm11	7.96e-183	1.58901	1	1	2.36e-179	early endothelium	Npm1
Pkm1	3.37e-181	1.9405	1	0.997	1e-177	early endothelium	Pkm
Pgam11	6.3e-179	1.57664	1	0.989	1.87e-175	early endothelium	Pgam1
Igfbpl1	1.53e-178	1.5579	0.304	0.022	4.55e-175	early endothelium	Igfbpl1
Ldha1	1.8e-178	1.76815	1	0.996	5.34e-175	early endothelium	Ldha
Tal1	8.6e-175	2.4946	0.922	0.399	2.55e-171	early endothelium	Tal1
Mif1	6.21e-172	1.43519	1	0.988	1.84e-168	early endothelium	Mif
Bmp7	2.08e-169	0.842798	0.272	0.019	6.17e-166	early endothelium	Bmp7
Grrp11	1.41e-166	1.83987	0.822	0.211	4.2e-163	early endothelium	Grrp1
Irx1	1.18e-161	1.06894	0.311	0.026	3.5e-158	early endothelium	Irx1
Tes1	2.06e-160	1.59554	0.715	0.154	6.11e-157	early endothelium	Tes
Bin11	4.9e-159	2.14712	0.926	0.35	1.45e-155	early endothelium	Bin1
Clec1b1	1.43e-158	1.65296	0.644	0.116	4.24e-155	early endothelium	Clec1b
Eif5a1	1.18e-157	1.16774	1	0.999	3.5e-154	early endothelium	Eif5a
Ran1	1.07e-156	1.22161	1	0.998	3.19e-153	early endothelium	Ran
Aldoa1	3.7e-156	1.39561	0.997	0.99	1.1e-152	early endothelium	Aldoa
Pgk11	2.76e-155	1.71825	1	0.976	8.19e-152	early endothelium	Pgk1
Ncl1	3.22e-155	1.431	1	0.998	9.55e-152	early endothelium	Ncl
Eno11	2.27e-154	1.66767	1	0.947	6.73e-151	early endothelium	Eno1
Pfkl1	2.49e-154	1.80845	0.99	0.754	7.38e-151	early endothelium	Pfkl
Hspe11	1.12e-153	1.40545	1	0.987	3.32e-150	early endothelium	Hspe1
Kdr1	1.17e-152	1.89892	0.942	0.325	3.48e-149	early endothelium	Kdr
Npm31	1.25e-148	1.97651	0.977	0.736	3.71e-145	early endothelium	Npm3
Usp51	3.62e-145	1.60626	0.482	0.079	1.07e-141	early endothelium	Usp51
Tpi11	1.1e-144	1.40404	1	0.979	3.27e-141	early endothelium	Tpi1
Lyar1	4.62e-144	1.64683	0.99	0.803	1.37e-140	early endothelium	Lyar
Epop1	8.57e-143	1.71504	0.777	0.234	2.54e-139	early endothelium	Epop
Tomm201	1.63e-142	1.12623	1	0.992	4.83e-139	early endothelium	Tomm20
Hsp90aa11	1.22e-138	1.22006	1	0.998	3.62e-135	early endothelium	Hsp90aa1
Sox171	1.47e-138	2.06547	0.79	0.218	4.37e-135	early endothelium	Sox17
Slc16a31	1.98e-135	1.77426	0.984	0.621	5.87e-132	early endothelium	Slc16a3
Tbx1	1.71e-133	1.19159	0.311	0.032	5.06e-130	early endothelium	Tbx1
Slc2a31	1.62e-132	1.52782	0.618	0.138	4.8e-129	early endothelium	Slc2a3
Hspe1-rs11	2.7e-129	1.51091	0.9	0.319	8e-126	early endothelium	Hspe1-rs1
Hspd11	1.04e-128	1.23311	1	0.985	3.09e-125	early endothelium	Hspd1
Cacybp1	3.74e-128	1.23643	0.997	0.963	1.11e-124	early endothelium	Cacybp
Dab1	3.8e-128	0.837823	0.282	0.028	1.13e-124	early endothelium	Dab1
Ranbp11	8.9e-125	0.981519	1	0.995	2.64e-121	early endothelium	Ranbp1
Slc2a11	4.1e-124	1.84827	0.932	0.475	1.22e-120	early endothelium	Slc2a1
Sall4	3.53e-123	1.15315	0.498	0.093	1.05e-119	early endothelium	Sall4
Aplnr1	1.22e-122	1.35387	0.586	0.117	3.61e-119	early endothelium	Aplnr
Cd24a	2.24e-121	1.61705	0.984	0.816	6.66e-118	early endothelium	Cd24a
Fkbp31	3.76e-119	0.998072	1	0.98	1.11e-115	early endothelium	Fkbp3
Dctpp11	5.29e-117	1.29269	0.99	0.847	1.57e-113	early endothelium	Dctpp1
Pdgfa1	6.87e-116	1.5163	0.54	0.118	2.04e-112	early endothelium	Pdgfa
Lsm31	7.15e-116	1.17715	0.997	0.864	2.12e-112	early endothelium	Lsm3
Crabp1	1.5e-115	1.67805	0.841	0.299	4.44e-112	early endothelium	Crabp1
Prdx11	3.02e-115	0.898203	1	0.999	8.96e-112	early endothelium	Prdx1
Cks1b1	1.29e-114	1.14905	1	0.933	3.83e-111	early endothelium	Cks1b
Nr6a1	1.3e-113	1.12768	0.502	0.101	3.87e-110	early endothelium	Nr6a1
Cnbp1	4.83e-112	0.883314	1	0.995	1.43e-108	early endothelium	Cnbp
Lcp11	2.05e-111	1.41428	0.686	0.187	6.09e-108	early endothelium	Lcp1
Nhp21	2.44e-111	1.24472	0.997	0.903	7.23e-108	early endothelium	Nhp2
Sub11	2.65e-111	0.830029	1	0.998	7.87e-108	early endothelium	Sub1
Emb1	2.73e-111	1.89733	0.916	0.474	8.11e-108	early endothelium	Emb
Cited1	2.66e-109	0.938274	0.33	0.045	7.9e-106	early endothelium	Cited1
Hmga11	1.38e-108	1.48965	0.922	0.48	4.09e-105	early endothelium	Hmga1
Cyp26a11	1.16e-107	1.26588	0.417	0.069	3.44e-104	early endothelium	Cyp26a1
Dusp4	1.15e-106	1.68357	0.715	0.242	3.41e-103	early endothelium	Dusp4
Mogat21	1.17e-105	1.45344	0.738	0.229	3.47e-102	early endothelium	Mogat2
Thy1	2.41e-105	1.1416	0.324	0.044	7.15e-102	early endothelium	Thy1
Krt181	2.86e-103	1.28813	0.466	0.092	8.49e-100	early endothelium	Krt18
Nme11	1.79e-102	0.831438	1	0.984	5.31e-99	early endothelium	Nme1
Bnip3	1.84e-102	1.47039	0.935	0.481	5.45e-99	early endothelium	Bnip3
Slc25a51	3.92e-102	1.09022	1	0.986	1.16e-98	early endothelium	Slc25a5
Timm8a11	4.15e-102	1.3434	0.968	0.725	1.23e-98	early endothelium	Timm8a1
Rrs11	7e-102	1.34836	0.971	0.72	2.08e-98	early endothelium	Rrs1
Hdgf1	2.34e-101	0.900495	0.997	0.982	6.94e-98	early endothelium	Hdgf
Impdh21	3.03e-101	1.06407	0.994	0.927	8.99e-98	early endothelium	Impdh2
Rasgrp21	3.71e-101	1.45929	0.841	0.297	1.1e-97	early endothelium	Rasgrp2
Bcat1	5.49e-101	1.30096	0.638	0.187	1.63e-97	early endothelium	Bcat1
Rrm21	3.44e-100	1.51709	0.971	0.604	1.02e-96	early endothelium	Rrm2
Cap2	3.49e-100	1.04327	0.453	0.092	1.04e-96	early endothelium	Cap2
H2az11	3.96e-99	0.763615	1	0.999	1.18e-95	early endothelium	H2az1
Fam162a	5.18e-99	1.19897	0.987	0.932	1.54e-95	early endothelium	Fam162a
Emc61	7.36e-98	1.13749	0.981	0.827	2.18e-94	early endothelium	Emc6
Uchl31	7.95e-98	1.16463	0.984	0.792	2.36e-94	early endothelium	Uchl3
Gnl31	1.43e-97	1.27799	0.974	0.776	4.25e-94	early endothelium	Gnl3
Dut1	1.79e-97	1.16095	0.987	0.88	5.31e-94	early endothelium	Dut
Coro1a	1.95e-97	0.981918	0.256	0.03	5.78e-94	early endothelium	Coro1a
Rbm24	8.4e-97	0.874596	0.314	0.045	2.49e-93	early endothelium	Rbm24
Gm20001	2.06e-96	1.28322	0.974	0.638	6.12e-93	early endothelium	Gm2000
Ppa11	2.27e-94	1.09524	0.99	0.881	6.72e-91	early endothelium	Ppa1
Tmem255a1	6.84e-94	1.43934	0.395	0.074	2.03e-90	early endothelium	Tmem255a
Cks21	9.48e-94	1.36256	0.997	0.752	2.81e-90	early endothelium	Cks2
Emg11	5.7e-93	0.998208	0.99	0.937	1.69e-89	early endothelium	Emg1
Nip71	4.53e-92	1.1721	0.971	0.813	1.34e-88	early endothelium	Nip7
Pop51	1.92e-91	1.26948	0.945	0.644	5.7e-88	early endothelium	Pop5
Pdk11	2.26e-91	1.2711	0.735	0.271	6.72e-88	early endothelium	Pdk1
Ackr1	3.72e-91	0.971724	0.285	0.04	1.1e-87	early endothelium	Ackr1
Vars1	1.68e-88	1.24057	0.935	0.588	4.98e-85	early endothelium	Vars
Kti121	1.17e-87	1.36588	0.926	0.598	3.48e-84	early endothelium	Kti12
Nasp	1.77e-87	0.920884	0.994	0.936	5.26e-84	early endothelium	Nasp
Ddx391	7.34e-86	1.09003	0.981	0.829	2.18e-82	early endothelium	Ddx39
Higd1a	1.14e-85	1.04553	0.994	0.923	3.39e-82	early endothelium	Higd1a
Nolc11	1.23e-85	1.14312	0.958	0.79	3.66e-82	early endothelium	Nolc1
Psmb71	1.49e-85	0.831464	0.997	0.964	4.41e-82	early endothelium	Psmb7
Eif51	1.61e-84	0.731725	1	0.994	4.78e-81	early endothelium	Eif5
Timm231	6.14e-84	0.823082	0.997	0.968	1.82e-80	early endothelium	Timm23
Ppp1r1a	5.07e-83	1.66284	0.395	0.086	1.5e-79	early endothelium	Ppp1r1a
Pclaf1	2.22e-82	1.17439	0.994	0.662	6.6e-79	early endothelium	Pclaf
Ccnb11	2.31e-82	1.43706	0.922	0.456	6.86e-79	early endothelium	Ccnb1
D1Ertd622e1	6.79e-82	1.3788	0.686	0.255	2.02e-78	early endothelium	D1Ertd622e
Srm1	8.27e-82	1.08736	0.984	0.841	2.45e-78	early endothelium	Srm
Lrp111	3.17e-81	1.19273	0.579	0.17	9.42e-78	early endothelium	Lrp11
Eif1a1	2.05e-80	1.10845	0.961	0.782	6.08e-77	early endothelium	Eif1a
Wdr771	3.47e-80	1.22866	0.906	0.637	1.03e-76	early endothelium	Wdr77
Dnmt3b1	1.39e-79	1.3732	0.731	0.313	4.13e-76	early endothelium	Dnmt3b
Tceal8	1.94e-79	0.87764	0.997	0.969	5.74e-76	early endothelium	Tceal8
Rab5if1	4.58e-79	0.844912	0.994	0.96	1.36e-75	early endothelium	Rab5if
Ivns1abp1	9.38e-78	1.15683	0.958	0.752	2.78e-74	early endothelium	Ivns1abp
Inka11	1.39e-77	1.12834	0.958	0.774	4.12e-74	early endothelium	Inka1
Exosc71	2.35e-77	1.11577	0.932	0.703	6.97e-74	early endothelium	Exosc7
Car21	3.04e-77	2.00859	0.754	0.353	9.01e-74	early endothelium	Car2
Cycs1	1.49e-76	0.783912	0.997	0.958	4.44e-73	early endothelium	Cycs
Gata21	1.74e-76	1.22842	0.715	0.274	5.17e-73	early endothelium	Gata2
Nop561	1.39e-75	0.964459	0.987	0.877	4.13e-72	early endothelium	Nop56
Calm21	1.81e-75	0.786741	1	0.998	5.38e-72	early endothelium	Calm2
Tfrc	1.86e-75	1.09	0.608	0.203	5.51e-72	early endothelium	Tfrc
Fkbp111	3.74e-74	1.42727	0.845	0.466	1.11e-70	early endothelium	Fkbp11
Ndufa4l2	3.47e-72	0.769946	0.375	0.081	1.03e-68	early endothelium	Ndufa4l2
Tuba1b1	9.96e-72	0.697497	0.997	0.991	2.95e-68	early endothelium	Tuba1b
Mthfd2	6.33e-71	1.27728	0.867	0.485	1.88e-67	early endothelium	Mthfd2
Plk11	1.46e-70	1.28043	0.835	0.399	4.33e-67	early endothelium	Plk1
Rrp151	6.54e-70	1.02444	0.942	0.688	1.94e-66	early endothelium	Rrp15
Slbp1	7.05e-70	0.896078	0.987	0.912	2.09e-66	early endothelium	Slbp
Spc251	3.07e-69	1.17503	0.88	0.448	9.11e-66	early endothelium	Spc25
Gm457161	4.07e-69	1.14903	0.644	0.244	1.21e-65	early endothelium	Gm45716
Zfp7061	8.83e-69	0.717916	0.994	0.97	2.62e-65	early endothelium	Zfp706
Lin28b1	3.52e-68	0.872891	0.502	0.143	1.04e-64	early endothelium	Lin28b
Exoc3l41	5.16e-68	1.22508	0.725	0.269	1.53e-64	early endothelium	Exoc3l4
Cdk11	5.57e-68	1.09831	0.994	0.732	1.65e-64	early endothelium	Cdk1
Trp53i111	1.89e-66	1.09173	0.56	0.181	5.62e-63	early endothelium	Trp53i11
Spc241	2.53e-65	0.985406	0.951	0.594	7.52e-62	early endothelium	Spc24
Lsm21	3.32e-65	0.736009	0.997	0.918	9.84e-62	early endothelium	Lsm2
Fam136a1	1.2e-64	0.942319	0.977	0.781	3.57e-61	early endothelium	Fam136a
Pcna1	4.14e-64	0.990099	0.981	0.811	1.23e-60	early endothelium	Pcna
Psat11	6.33e-64	0.993006	0.893	0.574	1.88e-60	early endothelium	Psat1
Anp32e	2.22e-63	0.761884	0.984	0.905	6.59e-60	early endothelium	Anp32e
Chchd41	2.25e-63	1.12282	0.887	0.609	6.69e-60	early endothelium	Chchd4
Eif3g1	3.68e-63	0.737337	0.99	0.944	1.09e-59	early endothelium	Eif3g
Aurka1	9.83e-63	1.22609	0.78	0.372	2.92e-59	early endothelium	Aurka
Irx5	5.3e-62	0.538781	0.54	0.156	1.57e-58	early endothelium	Irx5
Gapdh	5.56e-62	0.603673	1	0.992	1.65e-58	early endothelium	Gapdh
Lsm5	8.63e-62	0.753138	0.984	0.914	2.56e-58	early endothelium	Lsm5
Egfl71	1.03e-61	1.20863	0.977	0.776	3.04e-58	early endothelium	Egfl7
Snrpa11	6.22e-61	0.780184	0.984	0.906	1.84e-57	early endothelium	Snrpa1
Mad2l11	1.49e-60	1.01544	0.854	0.487	4.43e-57	early endothelium	Mad2l1
Cenpq1	2.15e-60	1.12201	0.822	0.449	6.39e-57	early endothelium	Cenpq
Gm61331	6.03e-60	0.862874	0.482	0.147	1.79e-56	early endothelium	Gm6133
Hk2	7.37e-60	1.11219	0.65	0.274	2.19e-56	early endothelium	Hk2
Eno1b1	1.43e-59	0.959512	0.618	0.232	4.24e-56	early endothelium	Eno1b
Snx5	3.5e-59	0.76958	0.977	0.885	1.04e-55	early endothelium	Snx5
Cdc201	4.55e-59	1.04652	0.887	0.506	1.35e-55	early endothelium	Cdc20
Mpp6	5.28e-59	1.01879	0.919	0.737	1.57e-55	early endothelium	Mpp6
Rasgrp31	4.09e-58	1.15283	0.641	0.247	1.21e-54	early endothelium	Rasgrp3
H2-Ab1	8.6e-58	0.84545	0.34	0.082	2.55e-54	early endothelium	H2-Ab1
Bex11	2.27e-57	1.17432	0.819	0.428	6.74e-54	early endothelium	Bex1
Hsd11b21	7.79e-57	0.97335	0.437	0.125	2.31e-53	early endothelium	Hsd11b2
Gpatch41	3.34e-56	0.945761	0.89	0.568	9.9e-53	early endothelium	Gpatch4
Gja1	7.25e-55	1.16553	0.799	0.477	2.15e-51	early endothelium	Gja1
Pomp1	7.88e-55	0.547182	1	0.993	2.34e-51	early endothelium	Pomp
Bub1	1.17e-54	0.938525	0.79	0.399	3.48e-51	early endothelium	Bub1
Tomm401	1.77e-54	0.726648	0.984	0.89	5.25e-51	early endothelium	Tomm40
Rangap11	7.53e-54	0.911731	0.913	0.611	2.23e-50	early endothelium	Rangap1
Tmem971	1.33e-53	0.925448	0.9	0.621	3.96e-50	early endothelium	Tmem97
Sdf2l11	1.42e-53	1.05032	0.909	0.645	4.21e-50	early endothelium	Sdf2l1
Krt81	2.53e-53	1.16317	0.424	0.128	7.5e-50	early endothelium	Krt8
Slc6a61	3.73e-53	0.828015	0.699	0.302	1.11e-49	early endothelium	Slc6a6
Fen11	6.44e-53	0.855206	0.913	0.575	1.91e-49	early endothelium	Fen1
Hmgn2	8.1e-53	0.554536	1	0.983	2.4e-49	early endothelium	Hmgn2
Rangrf	8.12e-53	1.04014	0.835	0.543	2.41e-49	early endothelium	Rangrf
Uchl51	1.35e-52	0.883511	0.922	0.626	4.02e-49	early endothelium	Uchl5
Hat11	4.82e-52	0.860192	0.929	0.732	1.43e-48	early endothelium	Hat1
Cdca81	7.75e-52	0.867512	0.951	0.562	2.3e-48	early endothelium	Cdca8
Tpm41	9.53e-52	0.585943	0.997	0.995	2.83e-48	early endothelium	Tpm4
Cox5a1	2.37e-51	0.523736	0.997	0.993	7.02e-48	early endothelium	Cox5a
Fli11	2.41e-51	1.40811	0.806	0.571	7.15e-48	early endothelium	Fli1
Odc11	1.47e-50	0.752734	0.964	0.847	4.35e-47	early endothelium	Odc1
Nop10	2.39e-50	0.625988	0.994	0.962	7.09e-47	early endothelium	Nop10
Exoc61	4.06e-50	0.728132	0.45	0.145	1.21e-46	early endothelium	Exoc6
Arl6ip11	7.06e-50	0.704643	0.997	0.935	2.1e-46	early endothelium	Arl6ip1
Pkp2	2.07e-49	0.89354	0.45	0.149	6.14e-46	early endothelium	Pkp2
Igdcc3	1.18e-48	0.942902	0.411	0.129	3.49e-45	early endothelium	Igdcc3
Mis18bp11	1.21e-48	0.935034	0.735	0.358	3.6e-45	early endothelium	Mis18bp1
Tipin1	1.9e-48	0.74463	0.964	0.818	5.63e-45	early endothelium	Tipin
Igfbp21	2e-48	0.93786	0.728	0.356	5.94e-45	early endothelium	Igfbp2
Arid3b1	3.12e-48	0.853627	0.498	0.181	9.27e-45	early endothelium	Arid3b
Cenpe1	9.99e-48	0.852211	0.851	0.444	2.97e-44	early endothelium	Cenpe
Creg11	1.34e-47	1.10352	0.893	0.69	3.96e-44	early endothelium	Creg1
Usp501	1.5e-47	0.876927	0.592	0.256	4.45e-44	early endothelium	Usp50
Tomm5	4.29e-47	0.688513	0.977	0.936	1.27e-43	early endothelium	Tomm5
Ube2c1	1.04e-46	0.695211	0.964	0.604	3.08e-43	early endothelium	Ube2c
Cip2a1	1.09e-46	0.844552	0.686	0.323	3.24e-43	early endothelium	Cip2a
Hmgb21	1.37e-46	0.688697	1	0.972	4.08e-43	early endothelium	Hmgb2
Cldn51	1.61e-46	1.30112	0.443	0.142	4.79e-43	early endothelium	Cldn5
Rgs5	1.14e-45	1.14113	0.353	0.105	3.38e-42	early endothelium	Rgs5
Imp41	1.73e-45	0.81741	0.906	0.701	5.14e-42	early endothelium	Imp4
Ccne1	3.65e-45	0.840386	0.667	0.313	1.08e-41	early endothelium	Ccne1
Slc39a81	8.46e-45	0.937598	0.576	0.243	2.51e-41	early endothelium	Slc39a8
Ifrd21	1.57e-44	0.853499	0.757	0.415	4.65e-41	early endothelium	Ifrd2
Ormdl21	2.14e-44	0.864098	0.816	0.488	6.36e-41	early endothelium	Ormdl2
Acvrl11	6.22e-44	0.66613	0.359	0.105	1.85e-40	early endothelium	Acvrl1
Rad511	1.27e-43	0.824032	0.761	0.405	3.78e-40	early endothelium	Rad51
Colec12	1.75e-43	0.909668	0.848	0.59	5.18e-40	early endothelium	Colec12
Ddx21	1.94e-43	0.790934	0.906	0.678	5.75e-40	early endothelium	Ddx21
Smc41	2.78e-43	0.712943	0.971	0.795	8.24e-40	early endothelium	Smc4
Rassf21	2.93e-43	0.723815	0.359	0.108	8.7e-40	early endothelium	Rassf2
Flt11	3.03e-43	0.775678	0.845	0.429	9e-40	early endothelium	Flt1
Ncapg1	3.74e-43	0.876116	0.699	0.347	1.11e-39	early endothelium	Ncapg
Gcsh1	4.94e-43	0.678655	0.955	0.844	1.47e-39	early endothelium	Gcsh
Arid3a1	2.29e-42	0.837207	0.78	0.449	6.81e-39	early endothelium	Arid3a
Mis18a1	3.5e-42	0.869403	0.773	0.478	1.04e-38	early endothelium	Mis18a
Top2a	1.11e-41	0.676524	0.945	0.546	3.29e-38	early endothelium	Top2a
Mns1	2.07e-41	0.866307	0.709	0.377	6.15e-38	early endothelium	Mns1
Hmmr1	2.69e-41	0.744139	0.764	0.373	7.99e-38	early endothelium	Hmmr
Phlda2	5.73e-41	0.939748	0.307	0.086	1.7e-37	early endothelium	Phlda2
Dek	7.17e-41	0.586747	0.99	0.92	2.13e-37	early endothelium	Dek
Tpx2	2.17e-40	0.711568	0.896	0.498	6.43e-37	early endothelium	Tpx2
Upp11	2.95e-40	1.07828	0.45	0.165	8.76e-37	early endothelium	Upp1
Amot1	4.46e-40	0.893334	0.618	0.305	1.32e-36	early endothelium	Amot
Bex41	5.66e-40	0.833496	0.9	0.673	1.68e-36	early endothelium	Bex4
Mcm31	7.39e-40	0.657098	0.968	0.769	2.19e-36	early endothelium	Mcm3
Ccna21	1.3e-39	0.696745	0.896	0.5	3.86e-36	early endothelium	Ccna2
Gm118081	1.34e-39	0.750412	0.942	0.7	3.97e-36	early endothelium	Gm11808
Aurkb1	1.71e-39	0.781478	0.764	0.389	5.07e-36	early endothelium	Aurkb
Maf	5.31e-39	0.67242	0.369	0.118	1.58e-35	early endothelium	Maf
Bub31	7.78e-39	0.702872	0.968	0.906	2.31e-35	early endothelium	Bub3
Tspan51	8.51e-39	0.781061	0.56	0.247	2.53e-35	early endothelium	Tspan5
Smc21	1.02e-38	0.658643	0.977	0.779	3.03e-35	early endothelium	Smc2
Mrpl18	2.22e-38	0.5452	0.99	0.946	6.59e-35	early endothelium	Mrpl18
Hmga21	3.91e-38	0.658057	0.987	0.842	1.16e-34	early endothelium	Hmga2
Eno3	1.04e-37	0.835418	0.602	0.282	3.09e-34	early endothelium	Eno3
Trip131	1.63e-37	0.796223	0.777	0.463	4.84e-34	early endothelium	Trip13
Kif20b1	1.93e-37	0.781898	0.751	0.404	5.73e-34	early endothelium	Kif20b
Cenpa	4.36e-37	0.580648	0.971	0.634	1.29e-33	early endothelium	Cenpa
Chst2	6.53e-37	0.948271	0.641	0.352	1.94e-33	early endothelium	Chst2
Sox71	7.72e-37	0.847915	0.55	0.24	2.29e-33	early endothelium	Sox7
Flt41	1.29e-36	0.803	0.476	0.192	3.84e-33	early endothelium	Flt4
Ska31	2.05e-36	0.684483	0.521	0.227	6.1e-33	early endothelium	Ska3
Nup371	2.82e-36	0.817314	0.786	0.531	8.37e-33	early endothelium	Nup37
Acat21	2.86e-36	0.766524	0.803	0.519	8.5e-33	early endothelium	Acat2
Kif221	3.01e-36	0.699454	0.799	0.447	8.94e-33	early endothelium	Kif22
Pimreg1	4.57e-36	0.789085	0.754	0.391	1.36e-32	early endothelium	Pimreg
Sox11	6.18e-36	0.879021	0.926	0.798	1.83e-32	early endothelium	Sox11
Manf	1.54e-35	0.622693	0.994	0.97	4.56e-32	early endothelium	Manf
Bex2	4.15e-35	0.686026	0.89	0.561	1.23e-31	early endothelium	Bex2
Wfdc2	4.24e-35	0.880658	0.56	0.266	1.26e-31	early endothelium	Wfdc2
Pim3	8.49e-35	0.813686	0.767	0.471	2.52e-31	early endothelium	Pim3
Kif231	2.24e-34	0.679113	0.718	0.374	6.66e-31	early endothelium	Kif23
H2ax1	2.28e-34	0.574275	0.987	0.888	6.76e-31	early endothelium	H2ax
Podxl1	2.3e-34	0.613026	0.492	0.198	6.84e-31	early endothelium	Podxl
Pmf11	5.01e-34	0.668261	0.883	0.633	1.49e-30	early endothelium	Pmf1
Fbxo51	2.26e-33	0.729141	0.79	0.453	6.71e-30	early endothelium	Fbxo5
Gm138891	2.35e-33	0.757927	0.372	0.132	6.99e-30	early endothelium	Gm13889
Grap1	4.21e-33	0.740398	0.524	0.226	1.25e-29	early endothelium	Grap
Kpna21	4.31e-33	0.861749	0.615	0.32	1.28e-29	early endothelium	Kpna2
Mrps18b1	4.84e-33	0.704617	0.867	0.688	1.44e-29	early endothelium	Mrps18b
Plac8	6.58e-33	0.967625	0.278	0.084	1.95e-29	early endothelium	Plac8
Cenpf	8.43e-33	0.530226	0.822	0.469	2.5e-29	early endothelium	Cenpf
Myl71	1.05e-32	0.715405	0.683	0.388	3.11e-29	early endothelium	Myl7
Aunip1	2.41e-32	0.675331	0.563	0.273	7.14e-29	early endothelium	Aunip
Knl11	4.21e-32	0.591694	0.628	0.303	1.25e-28	early endothelium	Knl1
Dhfr1	4.66e-32	0.69872	0.812	0.516	1.38e-28	early endothelium	Dhfr
Hikeshi1	5.87e-32	0.597649	0.926	0.806	1.74e-28	early endothelium	Hikeshi
Tm6sf11	9.48e-32	0.744826	0.54	0.24	2.81e-28	early endothelium	Tm6sf1
Cdc45	1.29e-31	0.694175	0.657	0.347	3.84e-28	early endothelium	Cdc45
Prex21	4.07e-31	0.732225	0.602	0.305	1.21e-27	early endothelium	Prex2
Nxt11	4.09e-31	0.623485	0.909	0.721	1.21e-27	early endothelium	Nxt1
Dbf41	4.34e-31	0.661379	0.848	0.569	1.29e-27	early endothelium	Dbf4
Kif2c	2.87e-30	0.58129	0.67	0.343	8.52e-27	early endothelium	Kif2c
Col26a1	4.47e-30	0.596411	0.553	0.254	1.33e-26	early endothelium	Col26a1
Tiam11	6.01e-30	0.844517	0.605	0.341	1.78e-26	early endothelium	Tiam1
Rgs21	8.47e-30	0.86181	0.385	0.155	2.51e-26	early endothelium	Rgs2
Nectin21	9.39e-30	0.706166	0.874	0.632	2.79e-26	early endothelium	Nectin2
Arhgef151	1.06e-29	0.681517	0.531	0.241	3.14e-26	early endothelium	Arhgef15
Creld2	1.68e-29	0.786745	0.851	0.673	4.99e-26	early endothelium	Creld2
Isl11	1.76e-29	0.794561	0.291	0.096	5.21e-26	early endothelium	Isl1
Polg1	1.87e-29	0.877506	0.576	0.316	5.54e-26	early endothelium	Polg
Dusp21	1.95e-29	0.504179	0.618	0.291	5.79e-26	early endothelium	Dusp2
Plk41	2.21e-29	0.685829	0.764	0.462	6.54e-26	early endothelium	Plk4
Bub1b	2.29e-29	0.532919	0.689	0.36	6.81e-26	early endothelium	Bub1b
Tspan7	3.1e-29	0.802721	0.68	0.411	9.21e-26	early endothelium	Tspan7
Kif15	4.06e-29	0.635665	0.696	0.378	1.2e-25	early endothelium	Kif15
Dnajc91	6.5e-29	0.606468	0.935	0.767	1.93e-25	early endothelium	Dnajc9
Prxl2a	7.45e-29	0.816508	0.706	0.438	2.21e-25	early endothelium	Prxl2a
Phgdh	9.17e-29	0.671024	0.848	0.628	2.72e-25	early endothelium	Phgdh
Ube2t	9.97e-29	0.805336	0.544	0.292	2.96e-25	early endothelium	Ube2t
Klhl61	1.49e-28	0.813637	0.702	0.442	4.43e-25	early endothelium	Klhl6
Cenpn	2.2e-28	0.712851	0.57	0.307	6.53e-25	early endothelium	Cenpn
Gins21	3.06e-28	0.582544	0.909	0.648	9.07e-25	early endothelium	Gins2
Dusp31	4.94e-28	0.810237	0.709	0.444	1.46e-24	early endothelium	Dusp3
Eif4ebp11	6.16e-28	0.513748	0.955	0.872	1.83e-24	early endothelium	Eif4ebp1
Lpar61	6.21e-28	0.643712	0.825	0.582	1.84e-24	early endothelium	Lpar6
Mcm51	9.06e-28	0.548791	0.922	0.67	2.69e-24	early endothelium	Mcm5
Rbm381	9.13e-28	0.839201	0.537	0.279	2.71e-24	early endothelium	Rbm38
Mmd1	1.15e-27	0.78271	0.66	0.391	3.42e-24	early endothelium	Mmd
Rhoj1	1.3e-27	0.664984	0.893	0.744	3.84e-24	early endothelium	Rhoj
Dusp9	1.75e-27	0.619003	0.657	0.367	5.19e-24	early endothelium	Dusp9
Birc51	2.44e-27	0.535802	0.977	0.635	7.25e-24	early endothelium	Birc5
Ptpre1	2.54e-27	0.546859	0.34	0.124	7.53e-24	early endothelium	Ptpre
Ddt	7.55e-27	0.639044	0.78	0.535	2.24e-23	early endothelium	Ddt
Depdc1a	1.16e-26	0.610456	0.54	0.263	3.45e-23	early endothelium	Depdc1a
Exosc81	1.17e-26	0.559398	0.955	0.795	3.49e-23	early endothelium	Exosc8
Vav31	1.39e-26	0.71835	0.515	0.258	4.11e-23	early endothelium	Vav3
Kif20a	1.82e-26	0.52695	0.715	0.395	5.4e-23	early endothelium	Kif20a
Cdca2	2.33e-26	0.593033	0.592	0.304	6.9e-23	early endothelium	Cdca2
Cdt1	3.11e-26	0.629959	0.699	0.414	9.22e-23	early endothelium	Cdt1
Slc9a3r1	3.36e-26	0.6432	0.547	0.281	9.97e-23	early endothelium	Slc9a3r1
Nuf2	5.2e-26	0.632636	0.618	0.342	1.54e-22	early endothelium	Nuf2
Crabp2	1.31e-25	0.890957	0.269	0.092	3.88e-22	early endothelium	Crabp2
Pla2g7	1.37e-25	1.03911	0.317	0.119	4.06e-22	early endothelium	Pla2g7
Terf1	1.55e-25	0.64811	0.735	0.477	4.59e-22	early endothelium	Terf1
Nup351	2.71e-25	0.660502	0.731	0.488	8.05e-22	early endothelium	Nup35
Asf1b1	2.72e-25	0.614601	0.722	0.427	8.07e-22	early endothelium	Asf1b
Kif11	5.11e-25	0.563558	0.612	0.326	1.52e-21	early endothelium	Kif11
Ska11	5.43e-25	0.628197	0.608	0.325	1.61e-21	early endothelium	Ska1
Tacc31	6.93e-25	0.510835	0.877	0.578	2.06e-21	early endothelium	Tacc3
Snrpn	1.61e-24	0.744635	0.618	0.39	4.78e-21	early endothelium	Snrpn
Etl41	2.03e-24	0.523132	0.343	0.139	6.03e-21	early endothelium	Etl4
Tnfaip21	2.77e-24	0.539944	0.515	0.241	8.22e-21	early endothelium	Tnfaip2
Ppp1r15a	5.66e-24	0.550777	0.812	0.558	1.68e-20	early endothelium	Ppp1r15a
Gmnn1	6.78e-24	0.525385	0.903	0.674	2.01e-20	early endothelium	Gmnn
Ankrd371	8.64e-24	0.550249	0.408	0.183	2.56e-20	early endothelium	Ankrd37
Rad51ap11	1.26e-23	0.505171	0.67	0.372	3.75e-20	early endothelium	Rad51ap1
Fam43a1	2.01e-23	0.735467	0.638	0.384	5.97e-20	early endothelium	Fam43a
Dusp61	2.46e-23	0.839122	0.702	0.453	7.29e-20	early endothelium	Dusp6
Cdca51	3.42e-23	0.519778	0.524	0.272	1.02e-19	early endothelium	Cdca5
Me21	7.19e-23	0.57224	0.738	0.489	2.13e-19	early endothelium	Me2
Gpx31	8.58e-23	0.864406	0.783	0.552	2.55e-19	early endothelium	Gpx3
Slc29a11	1.06e-22	0.51527	0.77	0.495	3.15e-19	early endothelium	Slc29a1
Hopx	1.62e-22	0.574168	0.35	0.148	4.8e-19	early endothelium	Hopx
Arhgap291	1.92e-22	0.554114	0.689	0.412	5.69e-19	early endothelium	Arhgap29
Ifitm3	3.46e-22	0.55869	0.835	0.614	1.03e-18	early endothelium	Ifitm3
Phf6	3.52e-22	0.917086	0.68	0.497	1.04e-18	early endothelium	Phf6
Ccnf1	3.68e-22	0.628444	0.531	0.286	1.09e-18	early endothelium	Ccnf
Tmem38b1	3.73e-22	0.8321	0.359	0.168	1.11e-18	early endothelium	Tmem38b
Exo1	4.02e-22	0.595954	0.56	0.317	1.19e-18	early endothelium	Exo1
Mcm10	5.54e-22	0.59489	0.44	0.221	1.64e-18	early endothelium	Mcm10
Ehd41	9.14e-22	0.575557	0.709	0.445	2.71e-18	early endothelium	Ehd4
Ndc80	1.36e-21	0.580151	0.628	0.352	4.05e-18	early endothelium	Ndc80
Nek2	3.03e-21	0.545334	0.359	0.163	8.98e-18	early endothelium	Nek2
Melk	5.7e-21	0.5183	0.631	0.362	1.69e-17	early endothelium	Melk
Dgkz1	2.24e-20	0.568979	0.563	0.323	6.64e-17	early endothelium	Dgkz
Rpgrip1	2.8e-20	1.01742	0.621	0.41	8.3e-17	early endothelium	Rpgrip1
Exoc3l1	2.97e-20	0.534961	0.388	0.178	8.82e-17	early endothelium	Exoc3l
Gm100531	3.42e-20	0.534385	0.447	0.224	1.01e-16	early endothelium	Gm10053
Sgo1	3.68e-20	0.570793	0.602	0.353	1.09e-16	early endothelium	Sgo1
Spry1	4.43e-20	0.548528	0.346	0.156	1.32e-16	early endothelium	Spry1
Prrx2	4.99e-20	0.600171	0.9	0.669	1.48e-16	early endothelium	Prrx2
Ect2	2.44e-19	0.564566	0.472	0.257	7.25e-16	early endothelium	Ect2
Gng21	5.16e-19	0.55976	0.731	0.507	1.53e-15	early endothelium	Gng2
Ttk	1.03e-17	0.540862	0.524	0.304	3.04e-14	early endothelium	Ttk
Pfkp1	1.13e-17	0.548374	0.369	0.185	3.34e-14	early endothelium	Pfkp
Mycn	1.14e-17	0.749051	0.605	0.416	3.38e-14	early endothelium	Mycn
Selenop1	1.17e-17	0.611364	0.65	0.429	3.48e-14	early endothelium	Selenop
Tmem1581	2.77e-17	0.590486	0.515	0.306	8.21e-14	early endothelium	Tmem158
Stard81	2.81e-17	0.514837	0.395	0.205	8.34e-14	early endothelium	Stard8
Des	2.02e-16	0.679061	0.35	0.172	5.99e-13	early endothelium	Des
Hells	2.21e-16	0.505292	0.809	0.605	6.55e-13	early endothelium	Hells
Rbfa	5.22e-16	0.550052	0.702	0.522	1.55e-12	early endothelium	Rbfa
Lifr1	1.38e-15	0.554966	0.421	0.234	4.1e-12	early endothelium	Lifr
Hoxb21	3.47e-15	0.633908	0.285	0.131	1.03e-11	early endothelium	Hoxb2
Cd40	1.28e-13	0.511706	0.447	0.264	3.8e-10	early endothelium	Cd40
Cnrip11	1.68e-13	0.597778	0.654	0.499	4.97e-10	early endothelium	Cnrip1
Phlda1	9.79e-13	0.514666	0.867	0.754	2.9e-09	early endothelium	Phlda1
H1f4	1.7e-12	0.526944	0.595	0.407	5.04e-09	early endothelium	H1f4
Ung	2.99e-12	0.516968	0.557	0.366	8.87e-09	early endothelium	Ung
Myc	3.1e-12	0.542976	0.511	0.341	9.2e-09	early endothelium	Myc
Klf71	2.44e-11	0.548934	0.722	0.596	7.25e-08	early endothelium	Klf7
Frzb	1.36e-10	0.654642	0.33	0.198	4.05e-07	early endothelium	Frzb
Cldn5	0	3.46737	0.904	0.065	0	endocardium	Cldn5
Clec1b	0	3.01963	0.793	0.057	0	endocardium	Clec1b
Aplnr	0	2.65255	0.811	0.054	0	endocardium	Aplnr
Igfbp3	0	2.64798	0.698	0.098	0	endocardium	Igfbp3
Kcne3	0	2.4433	0.572	0.017	0	endocardium	Kcne3
Upp1	0	2.29485	0.848	0.096	0	endocardium	Upp1
Slc2a1	0	2.26775	0.908	0.44	0	endocardium	Slc2a1
Sox17	0	2.13225	0.883	0.161	0	endocardium	Sox17
N4bp3	0	2.06483	0.775	0.088	0	endocardium	N4bp3
Gng11	0	2.03997	0.976	0.744	0	endocardium	Gng11
Bin1	0	2.01493	0.908	0.306	0	endocardium	Bin1
Esam	0	2.01331	0.996	0.317	0	endocardium	Esam
Cyp26a1	0	1.95807	0.413	0.042	0	endocardium	Cyp26a1
Rasgrp2	0	1.91909	0.844	0.252	0	endocardium	Rasgrp2
Tubb6	0	1.90201	0.959	0.587	0	endocardium	Tubb6
Exoc3l4	0	1.86631	0.876	0.215	0	endocardium	Exoc3l4
Lmo2	0	1.85181	0.951	0.256	0	endocardium	Lmo2
Mfng	0	1.83994	0.645	0.069	0	endocardium	Mfng
Ecscr	0	1.81292	0.992	0.413	0	endocardium	Ecscr
Ipo11	0	1.72078	0.956	0.487	0	endocardium	Ipo11
Kdr	0	1.71206	0.963	0.273	0	endocardium	Kdr
Emcn	0	1.70989	0.942	0.273	0	endocardium	Emcn
Tm6sf1	0	1.70879	0.825	0.183	0	endocardium	Tm6sf1
Mest	0	1.68146	1	0.857	0	endocardium	Mest
Grrp1	0	1.65536	0.795	0.165	0	endocardium	Grrp1
Pcgf5	0	1.65258	0.753	0.245	0	endocardium	Pcgf5
Cmtm8	0	1.64794	0.891	0.263	0	endocardium	Cmtm8
Gmfg	0	1.61927	0.679	0.097	0	endocardium	Gmfg
Gimap4	0	1.61592	0.62	0.096	0	endocardium	Gimap4
Fli1	0	1.59328	0.939	0.536	0	endocardium	Fli1
Ccdc85b	0	1.5901	0.995	0.734	0	endocardium	Ccdc85b
Tfpi	0	1.58449	0.938	0.512	0	endocardium	Tfpi
Rasgrp3	0	1.57279	0.829	0.194	0	endocardium	Rasgrp3
Tmem255a	0	1.53079	0.412	0.046	0	endocardium	Tmem255a
Prtg	0	1.52827	0.693	0.161	0	endocardium	Prtg
Egfl7	0	1.51657	0.997	0.758	0	endocardium	Egfl7
Rasip1	0	1.5093	0.982	0.377	0	endocardium	Rasip1
Gm266	0	1.49602	0.644	0.112	0	endocardium	Gm266
Flt4	0	1.47812	0.718	0.142	0	endocardium	Flt4
Lcp1	0	1.47149	0.752	0.139	0	endocardium	Lcp1
Tmem88	0	1.4673	0.797	0.246	0	endocardium	Tmem88
Ldb2	0	1.43676	0.568	0.097	0	endocardium	Ldb2
Acvrl1	0	1.43449	0.628	0.054	0	endocardium	Acvrl1
Pgk1	0	1.42632	0.998	0.974	0	endocardium	Pgk1
Npm3	0	1.41629	0.973	0.717	0	endocardium	Npm3
Samsn1	0	1.41521	0.56	0.027	0	endocardium	Samsn1
Smagp	0	1.39896	0.916	0.313	0	endocardium	Smagp
Lrp11	0	1.37699	0.637	0.13	0	endocardium	Lrp11
Grap	0	1.37642	0.771	0.174	0	endocardium	Grap
Myzap	0	1.37613	0.858	0.218	0	endocardium	Myzap
Mogat2	0	1.3753	0.727	0.189	0	endocardium	Mogat2
Flt1	0	1.36979	0.956	0.382	0	endocardium	Flt1
Exoc3l	0	1.36534	0.703	0.125	0	endocardium	Exoc3l
Pkm	0	1.36291	1	0.997	0	endocardium	Pkm
Prex2	0	1.32947	0.813	0.257	0	endocardium	Prex2
Eno1	0	1.30656	1	0.942	0	endocardium	Eno1
Hoxb2	0	1.29586	0.515	0.093	0	endocardium	Hoxb2
Myct1	0	1.29207	0.664	0.138	0	endocardium	Myct1
Ldha	0	1.28315	1	0.996	0	endocardium	Ldha
Slc25a5	0	1.26299	0.999	0.985	0	endocardium	Slc25a5
Adora2a	0	1.25476	0.568	0.063	0	endocardium	Adora2a
F2rl3	0	1.23312	0.475	0.021	0	endocardium	F2rl3
Hhex	0	1.23264	0.858	0.31	0	endocardium	Hhex
Nrp2	0	1.22578	0.576	0.107	0	endocardium	Nrp2
Nhp2	0	1.22323	0.996	0.895	0	endocardium	Nhp2
Dll4	0	1.22268	0.525	0.081	0	endocardium	Dll4
Ptpre	0	1.1978	0.533	0.085	0	endocardium	Ptpre
Ppp1r2	0	1.18951	0.994	0.881	0	endocardium	Ppp1r2
Prr5l	0	1.18375	0.54	0.082	0	endocardium	Prr5l
Tspan15	0	1.16493	0.498	0.077	0	endocardium	Tspan15
Eif4ebp1	0	1.16441	0.99	0.861	0	endocardium	Eif4ebp1
Sncg	0	1.16093	0.437	0.063	0	endocardium	Sncg
Rab11a	0	1.15714	0.999	0.918	0	endocardium	Rab11a
Mall	0	1.14659	0.459	0.058	0	endocardium	Mall
Tes	0	1.14207	0.631	0.118	0	endocardium	Tes
Lin28a	0	1.13401	0.449	0.049	0	endocardium	Lin28a
Tpm4	0	1.13085	1	0.995	0	endocardium	Tpm4
Cd109	0	1.12239	0.454	0.054	0	endocardium	Cd109
Prdx1	0	1.07344	1	0.999	0	endocardium	Prdx1
Aldoa	0	1.06192	1	0.989	0	endocardium	Aldoa
Trim71	0	1.05193	0.503	0.07	0	endocardium	Trim71
Ran	0	1.02525	1	0.997	0	endocardium	Ran
Apln	0	1.01002	0.26	0.008	0	endocardium	Apln
Eif5a	0	0.981911	1	0.998	0	endocardium	Eif5a
Ushbp1	0	0.977308	0.45	0.06	0	endocardium	Ushbp1
Spns2	0	0.976752	0.509	0.08	0	endocardium	Spns2
Pgam1	0	0.953951	1	0.988	0	endocardium	Pgam1
Npm1	0	0.933002	1	1	0	endocardium	Npm1
Fkbp1a	0	0.881681	1	0.995	0	endocardium	Fkbp1a
Pcdh12	0	0.85058	0.383	0.038	0	endocardium	Pcdh12
Calm1	0	0.829326	1	1	0	endocardium	Calm1
Pomp	0	0.822	1	0.992	0	endocardium	Pomp
Ctla2a	7.34e-307	1.24932	0.903	0.323	2.18e-303	endocardium	Ctla2a
Dusp2	1.5e-306	1.07586	0.816	0.242	4.44e-303	endocardium	Dusp2
Hoxb4	6.33e-306	0.849535	0.382	0.047	1.88e-302	endocardium	Hoxb4
Cdh5	4.15e-304	1.3965	0.96	0.367	1.23e-300	endocardium	Cdh5
Hlx	2.28e-300	0.832736	0.271	0.02	6.76e-297	endocardium	Hlx
Kank3	4.25e-299	1.14287	0.74	0.206	1.26e-295	endocardium	Kank3
Arhgef15	2.96e-297	1.13836	0.718	0.196	8.77e-294	endocardium	Arhgef15
Slc2a3	3.52e-297	1.29857	0.527	0.109	1.05e-293	endocardium	Slc2a3
Cnbp	3.87e-296	0.818858	1	0.995	1.15e-292	endocardium	Cnbp
Dysf	4.39e-294	0.953783	0.534	0.104	1.3e-290	endocardium	Dysf
Slc6a6	1.61e-293	1.30726	0.772	0.261	4.79e-290	endocardium	Slc6a6
Ncl	1.67e-290	0.964636	1	0.998	4.96e-287	endocardium	Ncl
Mrc1	9.23e-290	0.708464	0.252	0.017	2.74e-286	endocardium	Mrc1
Efna1	1.8e-288	1.57138	0.807	0.275	5.35e-285	endocardium	Efna1
Fmo1	2.95e-287	0.908373	0.3	0.029	8.74e-284	endocardium	Fmo1
Sost	2.23e-281	1.36777	0.48	0.089	6.6e-278	endocardium	Sost
Rgs2	1.23e-280	1.81843	0.527	0.12	3.64e-277	endocardium	Rgs2
Adgrf5	1.2e-279	1.1777	0.708	0.198	3.56e-276	endocardium	Adgrf5
Gipc2	4.33e-278	0.71428	0.3	0.03	1.28e-274	endocardium	Gipc2
Ddx39	4.34e-278	1.12087	0.983	0.816	1.29e-274	endocardium	Ddx39
Arhgap29	3.88e-275	1.26122	0.867	0.369	1.15e-271	endocardium	Arhgap29
Oit3	2.1e-274	1.29587	0.384	0.056	6.24e-271	endocardium	Oit3
Igfbp4	2.86e-272	0.926976	0.998	0.95	8.48e-269	endocardium	Igfbp4
Gpsm3	1.22e-271	1.12999	0.641	0.179	3.63e-268	endocardium	Gpsm3
Pdgfb	2.46e-271	1.0598	0.36	0.048	7.29e-268	endocardium	Pdgfb
Uchl5	1.15e-267	1.20775	0.928	0.601	3.41e-264	endocardium	Uchl5
Lyl1	2.72e-267	1.12842	0.768	0.238	8.08e-264	endocardium	Lyl1
Selenop	8.45e-266	1.77778	0.84	0.389	2.51e-262	endocardium	Selenop
Cks1b	5.62e-262	0.991611	0.995	0.928	1.67e-258	endocardium	Cks1b
Eif5	7.37e-261	0.733953	1	0.994	2.19e-257	endocardium	Eif5
Sipa1	1.76e-260	1.24177	0.873	0.423	5.22e-257	endocardium	Sipa1
Bcl6b	8.84e-260	1.01374	0.596	0.143	2.62e-256	endocardium	Bcl6b
Gm13889	1.12e-259	1.20464	0.486	0.1	3.32e-256	endocardium	Gm13889
Tnfaip2	1.26e-255	1.0772	0.696	0.198	3.72e-252	endocardium	Tnfaip2
Arhgap25	3.2e-255	0.771057	0.362	0.052	9.51e-252	endocardium	Arhgap25
Lsm2	3.83e-255	0.922666	0.995	0.912	1.14e-251	endocardium	Lsm2
Stab1	5.59e-252	0.954694	0.71	0.207	1.66e-248	endocardium	Stab1
Mmd	6.01e-251	1.19719	0.819	0.351	1.78e-247	endocardium	Mmd
Tgfb1	1.76e-249	1.15685	0.965	0.642	5.23e-246	endocardium	Tgfb1
Gap43	1.09e-248	1.6974	0.857	0.439	3.22e-245	endocardium	Gap43
Slc29a1	1.01e-239	1.21456	0.896	0.458	3e-236	endocardium	Slc29a1
Skap2	5.21e-239	1.11259	0.739	0.265	1.55e-235	endocardium	Skap2
Dgkz	9.37e-235	1.11236	0.741	0.283	2.78e-231	endocardium	Dgkz
Isl1	8e-229	0.960926	0.388	0.069	2.37e-225	endocardium	Isl1
Ehd4	3.52e-228	1.25112	0.834	0.41	1.04e-224	endocardium	Ehd4
Sub1	1.23e-225	0.641612	0.999	0.998	3.65e-222	endocardium	Sub1
Pimreg	2.08e-225	1.21809	0.825	0.354	6.17e-222	endocardium	Pimreg
Emg1	2.3e-225	0.818498	0.994	0.932	6.82e-222	endocardium	Emg1
Kit	2.58e-224	0.804653	0.445	0.092	7.65e-221	endocardium	Kit
Lpar6	7.18e-224	1.16023	0.915	0.552	2.13e-220	endocardium	Lpar6
Hsp90aa1	9.93e-224	0.72686	1	0.997	2.95e-220	endocardium	Hsp90aa1
Nrros	7.1e-222	0.680991	0.32	0.047	2.11e-218	endocardium	Nrros
Thsd1	1.68e-221	0.903937	0.654	0.194	5e-218	endocardium	Thsd1
Gng2	5.17e-221	1.16804	0.862	0.474	1.53e-217	endocardium	Gng2
Prcp	3.07e-219	1.20795	0.9	0.591	9.11e-216	endocardium	Prcp
Klhl6	4.84e-219	1.06577	0.852	0.404	1.44e-215	endocardium	Klhl6
Gm45716	1.1e-218	1.03563	0.646	0.211	3.27e-215	endocardium	Gm45716
Cacybp	1.26e-218	0.809525	0.998	0.96	3.73e-215	endocardium	Cacybp
Lyn	2.5e-218	0.963792	0.632	0.193	7.42e-215	endocardium	Lyn
Cox5a	3.58e-218	0.618613	1	0.992	1.06e-214	endocardium	Cox5a
Abhd17a	4.98e-217	1.02355	0.99	0.887	1.48e-213	endocardium	Abhd17a
Timm8a1	2.39e-216	1.04251	0.949	0.707	7.08e-213	endocardium	Timm8a1
Gpatch4	2.77e-216	1.10322	0.899	0.541	8.21e-213	endocardium	Gpatch4
F11r	5.03e-214	1.17536	0.828	0.349	1.49e-210	endocardium	F11r
Cycs	9.02e-213	0.739994	0.998	0.955	2.68e-209	endocardium	Cycs
Pcdh1	9.27e-213	0.864784	0.521	0.132	2.75e-209	endocardium	Pcdh1
Tcf15	2.93e-212	1.3695	0.343	0.06	8.7e-209	endocardium	Tcf15
Sox7	9.08e-212	0.854592	0.663	0.202	2.69e-208	endocardium	Sox7
Gm2000	5.96e-211	1.11107	0.929	0.616	1.77e-207	endocardium	Gm2000
Mif	1.13e-209	0.754817	1	0.987	3.35e-206	endocardium	Mif
Ly6h	2.33e-209	1.13158	0.421	0.089	6.91e-206	endocardium	Ly6h
Adgrl4	1.52e-207	0.937717	0.476	0.114	4.51e-204	endocardium	Adgrl4
Sgk1	2.45e-207	1.63956	0.678	0.26	7.27e-204	endocardium	Sgk1
Tomm20	9.47e-204	0.672655	0.999	0.992	2.81e-200	endocardium	Tomm20
Erg	1.4e-203	0.800178	0.635	0.187	4.15e-200	endocardium	Erg
Pcdh17	2.34e-203	1.48722	0.385	0.082	6.94e-200	endocardium	Pcdh17
Tmem204	4.6e-202	0.806852	0.488	0.119	1.36e-198	endocardium	Tmem204
Vamp5	4.64e-202	1.01439	0.956	0.673	1.38e-198	endocardium	Vamp5
Nme1	7.28e-202	0.676027	1	0.983	2.16e-198	endocardium	Nme1
Lyar	1.46e-201	0.926552	0.968	0.79	4.32e-198	endocardium	Lyar
Hspd1	3.09e-200	0.79643	1	0.984	9.17e-197	endocardium	Hspd1
Cd38	3.23e-200	1.20311	0.787	0.362	9.58e-197	endocardium	Cd38
Abcg1	1e-199	0.76203	0.26	0.034	2.98e-196	endocardium	Abcg1
Ccnd3	2.11e-199	0.9581	0.992	0.933	6.26e-196	endocardium	Ccnd3
Nrarp	4.6e-199	1.04109	0.668	0.232	1.37e-195	endocardium	Nrarp
Ptp4a3	1.88e-198	1.53708	0.831	0.492	5.58e-195	endocardium	Ptp4a3
Nectin2	1.94e-198	0.996187	0.924	0.606	5.77e-195	endocardium	Nectin2
Tnfaip8l1	1.02e-196	0.865889	0.444	0.105	3.03e-193	endocardium	Tnfaip8l1
Med10	1.9e-196	0.811637	0.984	0.869	5.63e-193	endocardium	Med10
Plxnd1	7.13e-196	0.907547	0.827	0.335	2.12e-192	endocardium	Plxnd1
Mef2c	9.36e-196	1.2057	0.877	0.496	2.78e-192	endocardium	Mef2c
Creg1	2.39e-195	1.10808	0.919	0.67	7.09e-192	endocardium	Creg1
Ranbp1	1.05e-194	0.640946	1	0.995	3.1e-191	endocardium	Ranbp1
Ndufa8	3e-193	0.750106	0.989	0.958	8.9e-190	endocardium	Ndufa8
Plvap	1.03e-192	0.951129	0.964	0.537	3.05e-189	endocardium	Plvap
Exoc6	3.31e-192	0.780878	0.471	0.118	9.83e-189	endocardium	Exoc6
Emc6	3.18e-191	0.83685	0.964	0.817	9.42e-188	endocardium	Emc6
Lsm3	4.34e-191	0.785771	0.987	0.854	1.29e-187	endocardium	Lsm3
Snrpa1	6.17e-191	0.761012	0.989	0.9	1.83e-187	endocardium	Snrpa1
Exoc3l2	1.39e-190	0.756709	0.452	0.109	4.12e-187	endocardium	Exoc3l2
Cdk1	1.82e-190	1.01133	0.976	0.712	5.39e-187	endocardium	Cdk1
Pdia6	8.1e-189	0.64196	1	0.996	2.4e-185	endocardium	Pdia6
Srm	3.19e-188	0.934338	0.982	0.83	9.46e-185	endocardium	Srm
Pfkl	8.67e-187	0.995396	0.954	0.738	2.57e-183	endocardium	Pfkl
Scarf1	1.44e-186	0.838209	0.665	0.226	4.27e-183	endocardium	Scarf1
Epop	3.25e-186	0.97372	0.609	0.21	9.64e-183	endocardium	Epop
Prkch	6.88e-186	0.76746	0.702	0.235	2.04e-182	endocardium	Prkch
Cdca8	2.28e-185	1.02748	0.931	0.533	6.77e-182	endocardium	Cdca8
Pdk1	6.02e-185	1.06061	0.654	0.243	1.79e-181	endocardium	Pdk1
Calm2	6.34e-185	0.713136	1	0.998	1.88e-181	endocardium	Calm2
Mmrn2	9.13e-185	0.698584	0.733	0.256	2.71e-181	endocardium	Mmrn2
Prkar2b	1.57e-184	1.17689	0.639	0.253	4.67e-181	endocardium	Prkar2b
Dusp3	1.62e-184	1.05446	0.818	0.41	4.8e-181	endocardium	Dusp3
Selenoh	4.31e-184	0.696773	0.998	0.971	1.28e-180	endocardium	Selenoh
Zfp706	1.3e-183	0.65519	0.996	0.968	3.85e-180	endocardium	Zfp706
Klhl4	1.94e-183	0.597809	0.71	0.23	5.75e-180	endocardium	Klhl4
Cks2	3.09e-182	0.981613	0.978	0.734	9.16e-179	endocardium	Cks2
Psmb7	6.78e-181	0.69355	0.992	0.962	2.01e-177	endocardium	Psmb7
Hspe1	9.14e-180	0.707823	1	0.986	2.71e-176	endocardium	Hspe1
Lifr	7.02e-179	0.878854	0.589	0.2	2.08e-175	endocardium	Lifr
Rangap1	4.61e-178	0.928852	0.924	0.585	1.37e-174	endocardium	Rangap1
Icam2	6.17e-177	0.922598	0.975	0.602	1.83e-173	endocardium	Icam2
Asf1b	2.88e-176	0.973695	0.811	0.393	8.55e-173	endocardium	Asf1b
Tpst2	3.33e-175	0.935422	0.896	0.608	9.89e-172	endocardium	Tpst2
Ripply3	5.21e-175	0.762393	0.436	0.109	1.54e-171	endocardium	Ripply3
Rab3b	8.04e-175	0.761087	0.347	0.074	2.39e-171	endocardium	Rab3b
Anxa3	2.54e-174	1.11664	0.89	0.525	7.55e-171	endocardium	Anxa3
Ccnb1	5.84e-174	1.01339	0.866	0.425	1.73e-170	endocardium	Ccnb1
Rassf2	1.39e-173	0.665411	0.381	0.085	4.11e-170	endocardium	Rassf2
Ifitm1	2.15e-173	1.2758	0.435	0.118	6.37e-170	endocardium	Ifitm1
Elmo1	4.23e-173	0.73315	0.609	0.197	1.25e-169	endocardium	Elmo1
D1Ertd622e	2.18e-169	0.866436	0.62	0.228	6.47e-166	endocardium	D1Ertd622e
She	3.28e-169	0.863585	0.8	0.36	9.72e-166	endocardium	She
Fam43a	9.14e-168	0.893818	0.771	0.348	2.71e-164	endocardium	Fam43a
Lin28b	8.98e-167	0.731454	0.449	0.12	2.66e-163	endocardium	Lin28b
H2az1	1.07e-166	0.569745	1	0.999	3.17e-163	endocardium	H2az1
Ppa1	2.88e-166	0.761819	0.984	0.873	8.53e-163	endocardium	Ppa1
Impdh2	3.64e-166	0.71317	0.992	0.921	1.08e-162	endocardium	Impdh2
Cdc20	8.72e-166	1.02267	0.874	0.476	2.59e-162	endocardium	Cdc20
Npr1	1.71e-165	0.80882	0.567	0.187	5.06e-162	endocardium	Npr1
Tax1bp3	2.6e-165	0.740577	0.99	0.936	7.72e-162	endocardium	Tax1bp3
Npl	4.85e-165	1.11536	0.444	0.126	1.44e-161	endocardium	Npl
S100a16	1.54e-163	1.64977	0.766	0.433	4.56e-160	endocardium	S100a16
Rrm2	6.83e-163	0.91894	0.937	0.578	2.03e-159	endocardium	Rrm2
Gpx3	7.6e-162	1.08393	0.852	0.526	2.26e-158	endocardium	Gpx3
S1pr1	1.32e-160	0.785617	0.661	0.236	3.92e-157	endocardium	S1pr1
Podxl	9.79e-160	0.643377	0.547	0.168	2.91e-156	endocardium	Podxl
Fkbp3	1.48e-159	0.593098	0.999	0.978	4.39e-156	endocardium	Fkbp3
Hspe1-rs1	6.69e-158	0.876777	0.709	0.294	1.99e-154	endocardium	Hspe1-rs1
Hey1	8.75e-158	1.92672	0.534	0.214	2.59e-154	endocardium	Hey1
Arap3	2.86e-157	0.901658	0.807	0.405	8.48e-154	endocardium	Arap3
Tspan18	2.38e-156	0.87601	0.854	0.446	7.06e-153	endocardium	Tspan18
Tuba1b	7.02e-156	0.556469	1	0.99	2.08e-152	endocardium	Tuba1b
Car8	1.07e-155	0.629515	0.558	0.176	3.17e-152	endocardium	Car8
Dusp6	3.03e-155	0.920474	0.825	0.419	8.99e-152	endocardium	Dusp6
Gcsh	3.82e-155	0.742845	0.974	0.833	1.13e-151	endocardium	Gcsh
Bex1	3.88e-155	1.14941	0.775	0.402	1.15e-151	endocardium	Bex1
Cyyr1	9.77e-155	0.774007	0.418	0.113	2.9e-151	endocardium	Cyyr1
Lat	2.65e-154	0.659743	0.368	0.086	7.85e-151	endocardium	Lat
Rab5if	2.81e-153	0.602207	0.997	0.957	8.33e-150	endocardium	Rab5if
Nop56	4.08e-153	0.736561	0.988	0.868	1.21e-149	endocardium	Nop56
Birc5	7.9e-153	0.865182	0.96	0.61	2.34e-149	endocardium	Birc5
Vars	1.89e-151	0.931737	0.867	0.567	5.6e-148	endocardium	Vars
Tpi1	3.09e-151	0.721016	0.999	0.978	9.17e-148	endocardium	Tpi1
Hmga1	2.78e-150	0.894279	0.813	0.457	8.25e-147	endocardium	Hmga1
Itga2b	5.75e-149	0.648963	0.366	0.09	1.71e-145	endocardium	Itga2b
Ankrd37	8.44e-148	0.918606	0.484	0.156	2.5e-144	endocardium	Ankrd37
Tomm40	7.17e-147	0.676965	0.982	0.883	2.13e-143	endocardium	Tomm40
Timm23	1.02e-144	0.577199	0.997	0.966	3.04e-141	endocardium	Timm23
Lipt2	1.72e-144	1.05576	0.728	0.384	5.1e-141	endocardium	Lipt2
Adam15	1.72e-144	0.817949	0.699	0.298	5.1e-141	endocardium	Adam15
Ivns1abp	2.69e-144	0.940441	0.944	0.737	7.98e-141	endocardium	Ivns1abp
Gimap1	7.56e-144	0.820772	0.72	0.31	2.24e-140	endocardium	Gimap1
Pop5	5.07e-143	0.829156	0.892	0.625	1.51e-139	endocardium	Pop5
Fam171a2	1.52e-142	0.862781	0.845	0.51	4.51e-139	endocardium	Fam171a2
Tjp1	1.23e-141	0.856082	0.893	0.613	3.65e-138	endocardium	Tjp1
Aurka	1.51e-140	0.966763	0.729	0.344	4.48e-137	endocardium	Aurka
Tmem158	1.06e-139	0.899859	0.637	0.276	3.15e-136	endocardium	Tmem158
Kti12	1.23e-139	0.806953	0.87	0.577	3.66e-136	endocardium	Kti12
Mrps18b	2.54e-139	0.789223	0.902	0.669	7.55e-136	endocardium	Mrps18b
Vav3	5.86e-139	0.710174	0.605	0.227	1.74e-135	endocardium	Vav3
Bik	1.03e-138	0.750094	0.433	0.125	3.06e-135	endocardium	Bik
Arhgap18	1.03e-138	1.201	0.562	0.227	3.07e-135	endocardium	Arhgap18
Klhl3	1.33e-138	0.63481	0.403	0.111	3.95e-135	endocardium	Klhl3
Inka1	4.37e-138	0.822546	0.948	0.76	1.3e-134	endocardium	Inka1
Rbm38	8.32e-138	0.713635	0.623	0.248	2.47e-134	endocardium	Rbm38
Oaz2	9.5e-138	0.863469	0.955	0.798	2.82e-134	endocardium	Oaz2
Pcna	1.57e-137	0.778866	0.974	0.798	4.66e-134	endocardium	Pcna
Exosc8	3.53e-137	0.689407	0.96	0.781	1.05e-133	endocardium	Exosc8
Hmga2	1.5e-136	0.780235	0.993	0.829	4.45e-133	endocardium	Hmga2
Slc16a3	7.28e-136	1.05847	0.881	0.603	2.16e-132	endocardium	Slc16a3
Pcdh7	1.1e-135	0.558505	0.487	0.151	3.27e-132	endocardium	Pcdh7
Gja4	4.44e-135	1.10966	0.566	0.214	1.32e-131	endocardium	Gja4
Aunip	6.73e-135	0.776462	0.605	0.244	2e-131	endocardium	Aunip
Plk1	1.04e-134	0.823747	0.777	0.37	3.09e-131	endocardium	Plk1
Ifrd2	1.08e-134	0.833219	0.739	0.389	3.2e-131	endocardium	Ifrd2
Mrps6	2.14e-134	0.878559	0.867	0.603	6.36e-131	endocardium	Mrps6
Cd34	4.93e-134	1.06126	0.927	0.689	1.46e-130	endocardium	Cd34
Eno1b	3.1e-133	0.684025	0.562	0.207	9.19e-130	endocardium	Eno1b
Arl6ip1	8.63e-133	0.681998	0.988	0.931	2.56e-129	endocardium	Arl6ip1
Dut	8.75e-133	0.688486	0.986	0.871	2.6e-129	endocardium	Dut
Eif3g	4.2e-132	0.588968	0.989	0.94	1.25e-128	endocardium	Eif3g
Gdpd5	4.62e-132	0.636304	0.509	0.169	1.37e-128	endocardium	Gdpd5
Cdc34	4.69e-132	0.650842	0.973	0.852	1.39e-128	endocardium	Cdc34
Tgm2	5.05e-132	0.908915	0.479	0.163	1.5e-128	endocardium	Tgm2
Rapgef5	8.77e-132	0.643491	0.653	0.269	2.6e-128	endocardium	Rapgef5
Crmp1	1.19e-131	0.86076	0.702	0.333	3.52e-128	endocardium	Crmp1
Sh3bp5	5.49e-131	0.816353	0.751	0.366	1.63e-127	endocardium	Sh3bp5
Wdr77	5.59e-131	0.81277	0.876	0.618	1.66e-127	endocardium	Wdr77
Dctpp1	1.96e-130	0.659386	0.978	0.837	5.8e-127	endocardium	Dctpp1
Crip2	2e-130	0.517087	0.998	0.896	5.92e-127	endocardium	Crip2
Tipin	2.83e-130	0.70447	0.965	0.806	8.4e-127	endocardium	Tipin
Aard	2.46e-129	1.03519	0.524	0.212	7.3e-126	endocardium	Aard
Etl4	6.03e-129	0.580829	0.398	0.116	1.79e-125	endocardium	Etl4
Spc25	8.92e-129	0.803444	0.819	0.42	2.65e-125	endocardium	Spc25
Tmem97	1.14e-128	0.753652	0.885	0.6	3.37e-125	endocardium	Tmem97
Rad51ap1	1.49e-128	0.781409	0.724	0.341	4.41e-125	endocardium	Rad51ap1
Ccna2	2.07e-128	0.771987	0.869	0.471	6.15e-125	endocardium	Ccna2
Eif1a	2.12e-128	0.710895	0.946	0.77	6.29e-125	endocardium	Eif1a
Emb	3.23e-128	0.997675	0.775	0.454	9.59e-125	endocardium	Emb
Ska1	8.57e-128	0.742079	0.672	0.294	2.54e-124	endocardium	Ska1
Klf10	1.8e-127	0.624512	0.596	0.228	5.35e-124	endocardium	Klf10
Ets2	2.4e-127	0.714105	0.82	0.438	7.13e-124	endocardium	Ets2
Gchfr	7.8e-127	0.523323	0.292	0.066	2.31e-123	endocardium	Gchfr
Ncapg	2.13e-125	0.743523	0.702	0.318	6.33e-122	endocardium	Ncapg
Ube2c	2.85e-125	0.554501	0.924	0.579	8.44e-122	endocardium	Ube2c
Gm6133	2.99e-125	0.586308	0.417	0.127	8.88e-122	endocardium	Gm6133
Aurkb	1.35e-124	0.821885	0.744	0.361	4e-121	endocardium	Aurkb
Mad2l1	2.36e-124	0.76548	0.826	0.46	7e-121	endocardium	Mad2l1
Hmgb2	3.84e-124	0.644206	1	0.97	1.14e-120	endocardium	Hmgb2
Pclaf	4.98e-124	0.731977	0.972	0.637	1.48e-120	endocardium	Pclaf
Cib1	9.31e-124	0.851757	0.847	0.554	2.76e-120	endocardium	Cib1
Igfbp2	2.66e-122	0.942497	0.692	0.33	7.9e-119	endocardium	Igfbp2
Rad51	3.26e-122	0.76621	0.751	0.378	9.68e-119	endocardium	Rad51
Slc39a8	1.05e-121	0.852825	0.543	0.22	3.1e-118	endocardium	Slc39a8
Bst2	1.08e-120	0.513448	0.637	0.275	3.19e-117	endocardium	Bst2
Fen1	1.58e-120	0.747598	0.863	0.553	4.69e-117	endocardium	Fen1
Polg	6.78e-118	0.97553	0.599	0.293	2.01e-114	endocardium	Polg
Me2	2.74e-117	0.767757	0.788	0.463	8.12e-114	endocardium	Me2
Tspan5	3.28e-117	0.681127	0.563	0.222	9.74e-114	endocardium	Tspan5
Kpna2	3.32e-117	0.868084	0.639	0.293	9.85e-114	endocardium	Kpna2
Gnl3	3.47e-117	0.698052	0.949	0.763	1.03e-113	endocardium	Gnl3
Fam89a	8.95e-117	0.753742	0.515	0.197	2.66e-113	endocardium	Fam89a
Trpc6	1.54e-116	0.514698	0.259	0.057	4.57e-113	endocardium	Trpc6
Hsd11b2	3.77e-116	0.626013	0.369	0.108	1.12e-112	endocardium	Hsd11b2
Rrp15	5.2e-115	0.692883	0.895	0.672	1.54e-111	endocardium	Rrp15
Hdgf	9.16e-115	0.550985	0.996	0.981	2.72e-111	endocardium	Hdgf
Kif20b	7.52e-114	0.72783	0.75	0.376	2.23e-110	endocardium	Kif20b
Zfp711	8.14e-114	0.786948	0.606	0.282	2.42e-110	endocardium	Zfp711
Gngt2	5.57e-113	0.59023	0.91	0.522	1.65e-109	endocardium	Gngt2
Usp50	6.52e-113	0.705923	0.556	0.233	1.93e-109	endocardium	Usp50
Gmpr	9.15e-113	0.714186	0.518	0.204	2.71e-109	endocardium	Gmpr
Exosc7	3.99e-112	0.685809	0.904	0.688	1.18e-108	endocardium	Exosc7
Trip13	6.95e-112	0.741841	0.774	0.438	2.06e-108	endocardium	Trip13
Rrs1	8.27e-110	0.694704	0.919	0.706	2.45e-106	endocardium	Rrs1
Spc24	6.4e-109	0.661689	0.919	0.568	1.9e-105	endocardium	Spc24
Chchd4	3e-108	0.738531	0.844	0.591	8.9e-105	endocardium	Chchd4
Gata2	9.41e-108	0.608161	0.6	0.252	2.79e-104	endocardium	Gata2
Myl7	1.86e-107	1.49126	0.678	0.365	5.53e-104	endocardium	Myl7
BC028528	2.29e-107	0.740984	0.743	0.401	6.8e-104	endocardium	BC028528
Ptpn18	2.9e-107	0.799809	0.631	0.308	8.59e-104	endocardium	Ptpn18
Smc4	5.76e-106	0.625995	0.971	0.781	1.71e-102	endocardium	Smc4
Cnn2	1.01e-105	0.698001	0.977	0.885	3.01e-102	endocardium	Cnn2
H2ax	1.53e-105	0.526751	0.988	0.88	4.54e-102	endocardium	H2ax
Idi1	1.73e-105	0.82061	0.692	0.355	5.13e-102	endocardium	Idi1
Dnajc9	2.6e-105	0.624417	0.941	0.753	7.71e-102	endocardium	Dnajc9
Hat1	3.49e-105	0.679782	0.93	0.715	1.03e-101	endocardium	Hat1
Kif22	1.1e-104	0.656312	0.795	0.419	3.27e-101	endocardium	Kif22
Gm11808	2.81e-104	0.679905	0.915	0.683	8.32e-101	endocardium	Gm11808
Icam1	2.71e-103	0.571577	0.333	0.097	8.05e-100	endocardium	Icam1
Sox18	8.86e-103	1.03146	0.579	0.244	2.63e-99	endocardium	Sox18
Klf7	1.28e-102	0.734873	0.845	0.571	3.81e-99	endocardium	Klf7
Sh2b3	1.41e-102	0.643668	0.658	0.322	4.2e-99	endocardium	Sh2b3
Rhoj	2.12e-102	0.622817	0.931	0.728	6.28e-99	endocardium	Rhoj
Mrpl17	5.85e-102	0.510916	0.988	0.951	1.74e-98	endocardium	Mrpl17
Akap12	1.63e-101	0.645253	0.804	0.48	4.82e-98	endocardium	Akap12
Gale	1.98e-101	0.660676	0.678	0.34	5.87e-98	endocardium	Gale
Lrr1	2.03e-101	0.60682	0.5	0.202	6.04e-98	endocardium	Lrr1
Gadd45g	2.09e-101	0.810074	0.665	0.346	6.2e-98	endocardium	Gadd45g
Fgd5	6.49e-101	0.509652	0.599	0.249	1.93e-97	endocardium	Fgd5
Acat2	1.14e-100	0.786093	0.781	0.499	3.39e-97	endocardium	Acat2
Arid3a	1.65e-99	0.654642	0.759	0.424	4.89e-96	endocardium	Arid3a
Ormdl2	2.19e-99	0.662441	0.781	0.465	6.51e-96	endocardium	Ormdl2
Col4a2	4.25e-99	0.726745	0.844	0.572	1.26e-95	endocardium	Col4a2
Kif23	9.62e-99	0.604134	0.71	0.347	2.85e-95	endocardium	Kif23
Mybl2	9.39e-98	0.632555	0.523	0.222	2.79e-94	endocardium	Mybl2
Gimap6	1.5e-97	1.02633	0.575	0.279	4.45e-94	endocardium	Gimap6
Hmmr	8.45e-97	0.596573	0.716	0.347	2.51e-93	endocardium	Hmmr
Mcm3	8.5e-97	0.608058	0.966	0.754	2.52e-93	endocardium	Mcm3
Nip7	9.98e-97	0.591647	0.932	0.805	2.96e-93	endocardium	Nip7
Myo1c	1.28e-96	0.7633	0.632	0.332	3.8e-93	endocardium	Myo1c
Stard8	3.21e-96	0.665759	0.456	0.183	9.52e-93	endocardium	Stard8
Uchl3	4.77e-96	0.588726	0.927	0.783	1.42e-92	endocardium	Uchl3
Smc2	8.26e-96	0.574321	0.963	0.765	2.45e-92	endocardium	Smc2
Pmf1	1.18e-95	0.615763	0.878	0.613	3.5e-92	endocardium	Pmf1
Cotl1	3.36e-94	0.797753	0.943	0.78	9.96e-91	endocardium	Cotl1
Gm10053	1.16e-93	0.519609	0.499	0.2	3.43e-90	endocardium	Gm10053
Cip2a	1.84e-93	0.611168	0.627	0.301	5.46e-90	endocardium	Cip2a
Tiam1	9.24e-93	0.679254	0.628	0.317	2.74e-89	endocardium	Tiam1
Cd59a	2.42e-92	0.612679	0.734	0.416	7.17e-89	endocardium	Cd59a
Col4a1	4.79e-92	0.584447	0.928	0.685	1.42e-88	endocardium	Col4a1
Cenpq	9.42e-92	0.65589	0.757	0.427	2.8e-88	endocardium	Cenpq
Krt18	3.35e-91	0.751563	0.286	0.083	9.95e-88	endocardium	Krt18
Smtn	8.05e-91	0.674785	0.653	0.349	2.39e-87	endocardium	Smtn
Imp4	8.38e-91	0.619684	0.867	0.689	2.49e-87	endocardium	Imp4
Gins2	4.93e-90	0.623967	0.884	0.629	1.46e-86	endocardium	Gins2
Slbp	7.41e-90	0.520765	0.985	0.906	2.2e-86	endocardium	Slbp
Dnmt3b	2.16e-89	0.641256	0.601	0.294	6.41e-86	endocardium	Dnmt3b
Arl6ip5	3.12e-89	0.706263	0.7	0.389	9.26e-86	endocardium	Arl6ip5
Knl1	3.74e-89	0.564763	0.603	0.279	1.11e-85	endocardium	Knl1
Gmnn	1.25e-88	0.577809	0.932	0.652	3.71e-85	endocardium	Gmnn
Tlnrd1	1.81e-88	0.58789	0.883	0.638	5.38e-85	endocardium	Tlnrd1
Nudt4	6.8e-88	0.617179	0.904	0.705	2.02e-84	endocardium	Nudt4
Bub3	3.02e-87	0.513563	0.971	0.901	8.95e-84	endocardium	Bub3
Fkbp11	3.87e-87	0.710103	0.744	0.446	1.15e-83	endocardium	Fkbp11
Cenpe	6.18e-87	0.546994	0.78	0.419	1.83e-83	endocardium	Cenpe
Lsr	4.05e-86	0.648863	0.376	0.136	1.2e-82	endocardium	Lsr
Nolc1	6.4e-86	0.574544	0.928	0.78	1.9e-82	endocardium	Nolc1
Zfp979	2.19e-85	0.619883	0.494	0.222	6.5e-82	endocardium	Zfp979
Cdca5	1.91e-84	0.548224	0.545	0.249	5.66e-81	endocardium	Cdca5
Tmem38b	4.09e-84	0.601269	0.39	0.149	1.21e-80	endocardium	Tmem38b
Plk2	4.66e-84	0.610277	0.925	0.707	1.38e-80	endocardium	Plk2
Nup37	2.3e-83	0.608874	0.783	0.51	6.82e-80	endocardium	Nup37
Cdc6	2.36e-83	0.52201	0.612	0.287	7.01e-80	endocardium	Cdc6
Tacc3	7.33e-83	0.524246	0.894	0.552	2.18e-79	endocardium	Tacc3
Arid3b	2.11e-82	0.52006	0.422	0.165	6.26e-79	endocardium	Arid3b
Sh2d3c	2.48e-82	0.596351	0.594	0.292	7.35e-79	endocardium	Sh2d3c
Vill	4.28e-82	0.536307	0.314	0.106	1.27e-78	endocardium	Vill
Ica1	3.47e-81	0.560288	0.46	0.191	1.03e-77	endocardium	Ica1
Dhfr	6.28e-81	0.583069	0.8	0.493	1.86e-77	endocardium	Dhfr
Nxt1	1.9e-80	0.535728	0.903	0.707	5.63e-77	endocardium	Nxt1
Pde4b	1.04e-79	0.814388	0.465	0.209	3.09e-76	endocardium	Pde4b
Plk4	4.82e-79	0.601379	0.755	0.438	1.43e-75	endocardium	Plk4
Psat1	1.99e-78	0.556296	0.83	0.556	5.89e-75	endocardium	Psat1
Mis18a	7.63e-78	0.614504	0.742	0.458	2.26e-74	endocardium	Mis18a
Tspan4	2.67e-77	0.568613	0.819	0.543	7.92e-74	endocardium	Tspan4
Rpa2	4.14e-77	0.547528	0.902	0.658	1.23e-73	endocardium	Rpa2
Hikeshi	2.55e-75	0.513034	0.929	0.796	7.57e-72	endocardium	Hikeshi
Fam111a	2.68e-75	0.569083	0.756	0.439	7.94e-72	endocardium	Fam111a
Nup35	1.86e-74	0.565663	0.744	0.467	5.52e-71	endocardium	Nup35
Cadm1	2.05e-74	0.513456	0.359	0.134	6.1e-71	endocardium	Cadm1
Sdf2l1	2.18e-74	0.517844	0.869	0.629	6.48e-71	endocardium	Sdf2l1
Ccnf	3.57e-74	0.5387	0.55	0.264	1.06e-70	endocardium	Ccnf
Fbxo5	1.65e-73	0.540546	0.752	0.43	4.9e-70	endocardium	Fbxo5
Ska3	1.78e-73	0.506617	0.466	0.209	5.27e-70	endocardium	Ska3
Plaur	3.29e-73	0.538939	0.342	0.125	9.77e-70	endocardium	Plaur
Fam136a	4.03e-73	0.501238	0.919	0.771	1.2e-69	endocardium	Fam136a
Mis18bp1	1.31e-71	0.504795	0.646	0.337	3.89e-68	endocardium	Mis18bp1
Uhrf1	8.74e-71	0.501719	0.882	0.61	2.59e-67	endocardium	Uhrf1
Dbf4	1.73e-68	0.513182	0.832	0.548	5.15e-65	endocardium	Dbf4
Trp53i11	1.99e-68	0.502109	0.401	0.168	5.89e-65	endocardium	Trp53i11
Pfkp	9.4e-68	0.534876	0.393	0.168	2.79e-64	endocardium	Pfkp
Eva1b	3.46e-67	0.561984	0.938	0.818	1.03e-63	endocardium	Eva1b
Dapk3	5.88e-67	0.546728	0.878	0.732	1.75e-63	endocardium	Dapk3
Hmgn5	2.88e-66	0.712973	0.762	0.495	8.53e-63	endocardium	Hmgn5
Fzd4	4.01e-66	0.510586	0.471	0.218	1.19e-62	endocardium	Fzd4
Amot	3.54e-65	0.568494	0.543	0.288	1.05e-61	endocardium	Amot
Sqle	1.61e-63	0.589548	0.694	0.427	4.78e-60	endocardium	Sqle
Mcm5	2.27e-63	0.500592	0.889	0.653	6.74e-60	endocardium	Mcm5
Ripk3	4.9e-62	0.578888	0.701	0.444	1.45e-58	endocardium	Ripk3
Car2	2.62e-61	1.08077	0.566	0.341	7.78e-58	endocardium	Car2
Jup	3.78e-60	0.596166	0.662	0.408	1.12e-56	endocardium	Jup
Krt8	4.29e-59	0.577329	0.301	0.118	1.27e-55	endocardium	Krt8
Tusc2	3.7e-58	0.515888	0.748	0.51	1.1e-54	endocardium	Tusc2
Msmo1	3.08e-56	0.660763	0.622	0.374	9.14e-53	endocardium	Msmo1
Pdgfa	3.9e-55	0.563365	0.284	0.113	1.16e-51	endocardium	Pdgfa
Dab2	1.2e-54	0.516714	0.743	0.5	3.56e-51	endocardium	Dab2
Cnrip1	3.39e-52	0.672337	0.679	0.483	1.01e-48	endocardium	Cnrip1
Plpp2	1.1e-51	0.529159	0.582	0.35	3.25e-48	endocardium	Plpp2
Sat1	1.04e-50	1.18972	0.828	0.639	3.09e-47	endocardium	Sat1
Bex4	2.38e-49	0.614562	0.813	0.665	7.06e-46	endocardium	Bex4
Pde8a	4.87e-47	0.597025	0.299	0.137	1.45e-43	endocardium	Pde8a
Tmem100	1.14e-44	0.7032	0.309	0.144	3.37e-41	endocardium	Tmem100
Bok	8.86e-42	0.547062	0.581	0.372	2.63e-38	endocardium	Bok
Odc1	4.25e-37	0.709769	0.902	0.845	1.26e-33	endocardium	Odc1
Cavin3	3.12e-28	0.659049	0.831	0.753	9.25e-25	endocardium	Cavin3
Sparcl1	4.79e-15	0.901558	0.276	0.181	1.42e-11	endocardium	Sparcl1
Fxyd6	1.91e-12	0.596573	0.743	0.682	5.67e-09	endocardium	Fxyd6
Myl4	2.65e-08	0.641488	0.466	0.358	7.87e-05	endocardium	Myl4
Sgo2a1	0	1.47955	0.873	0.297	0	proliferating mesenchyme	Sgo2a
Ckap2l1	0	1.46175	0.885	0.319	0	proliferating mesenchyme	Ckap2l
Mxd3	0	1.41082	0.731	0.154	0	proliferating mesenchyme	Mxd3
Cdkn2c	0	1.0702	0.613	0.111	0	proliferating mesenchyme	Cdkn2c
H2ac10	0	0.754394	0.329	0.03	0	proliferating mesenchyme	H2ac10
H3c2	0	0.739093	0.335	0.029	0	proliferating mesenchyme	H3c2
Kif112	1.71e-306	1.5405	0.821	0.283	5.09e-303	proliferating mesenchyme	Kif11
Lum1	3.38e-301	1.23334	0.973	0.344	1e-297	proliferating mesenchyme	Lum
H2ac4	4.96e-298	1.1785	0.454	0.072	1.47e-294	proliferating mesenchyme	H2ac4
H3c3	3.15e-295	1.38929	0.554	0.116	9.34e-292	proliferating mesenchyme	H3c3
Diaph3	7.06e-294	1.30514	0.865	0.328	2.1e-290	proliferating mesenchyme	Diaph3
Prrx11	5.12e-293	1.27638	0.956	0.376	1.52e-289	proliferating mesenchyme	Prrx1
Knl13	4.52e-289	1.28543	0.807	0.26	1.34e-285	proliferating mesenchyme	Knl1
Iqgap3	1.58e-278	0.881747	0.536	0.108	4.68e-275	proliferating mesenchyme	Iqgap3
Prc11	1.33e-271	1.81749	0.894	0.381	3.95e-268	proliferating mesenchyme	Prc1
Tnfaip6	6.24e-271	1.11061	0.661	0.172	1.85e-267	proliferating mesenchyme	Tnfaip6
Bicc11	1.43e-265	1.20045	0.942	0.399	4.23e-262	proliferating mesenchyme	Bicc1
Nfix1	1.88e-259	1.12695	0.99	0.455	5.58e-256	proliferating mesenchyme	Nfix
Ptx31	2.46e-258	1.14901	0.897	0.322	7.29e-255	proliferating mesenchyme	Ptx3
Kif41	5.14e-256	1.1841	0.756	0.251	1.52e-252	proliferating mesenchyme	Kif4
Mki671	8.52e-253	1.56152	0.894	0.405	2.53e-249	proliferating mesenchyme	Mki67
Neil31	7.66e-252	0.965403	0.657	0.178	2.27e-248	proliferating mesenchyme	Neil3
Gas2l3	2.72e-249	1.25246	0.66	0.194	8.08e-246	proliferating mesenchyme	Gas2l3
Smc23	4.81e-249	1.0892	0.999	0.762	1.43e-245	proliferating mesenchyme	Smc2
Col1a11	3.37e-248	1.17526	0.993	0.468	9.99e-245	proliferating mesenchyme	Col1a1
Esco21	1.89e-247	1.1098	0.694	0.213	5.62e-244	proliferating mesenchyme	Esco2
Top2a2	1.46e-245	1.49527	0.956	0.516	4.33e-242	proliferating mesenchyme	Top2a
H2ac8	1.76e-243	2.43727	0.814	0.368	5.22e-240	proliferating mesenchyme	H2ac8
Pbk1	1.43e-242	1.15857	0.89	0.367	4.23e-239	proliferating mesenchyme	Pbk
H4c4	4.08e-241	1.22754	0.568	0.145	1.21e-237	proliferating mesenchyme	H4c4
H2bc3	3.49e-239	0.563218	0.301	0.035	1.03e-235	proliferating mesenchyme	H2bc3
H4c8	2.39e-237	0.917869	0.429	0.08	7.08e-234	proliferating mesenchyme	H4c8
H2bc18	1.08e-236	0.722379	0.351	0.052	3.21e-233	proliferating mesenchyme	H2bc18
Postn1	8.11e-236	1.16296	0.999	0.604	2.41e-232	proliferating mesenchyme	Postn
Hist1h2ap	1.61e-234	2.52501	0.856	0.441	4.78e-231	proliferating mesenchyme	Hist1h2ap
Ndc802	2.66e-233	1.08454	0.825	0.311	7.9e-230	proliferating mesenchyme	Ndc80
H3c11	6.52e-233	0.550594	0.303	0.037	1.93e-229	proliferating mesenchyme	H3c11
Dlgap51	5.91e-232	1.17039	0.787	0.291	1.75e-228	proliferating mesenchyme	Dlgap5
Col1a21	9.9e-229	1.15646	0.978	0.534	2.94e-225	proliferating mesenchyme	Col1a2
Mis18bp13	5.22e-225	1.28097	0.811	0.323	1.55e-221	proliferating mesenchyme	Mis18bp1
Prss351	6.23e-224	1.02455	0.849	0.308	1.85e-220	proliferating mesenchyme	Prss35
Cenpe3	8.73e-222	1.49115	0.891	0.41	2.59e-218	proliferating mesenchyme	Cenpe
Efcab11	3.46e-221	0.774628	0.594	0.155	1.03e-217	proliferating mesenchyme	Efcab11
Mgp1	6.88e-221	1.15044	0.932	0.41	2.04e-217	proliferating mesenchyme	Mgp
Tpx22	9.87e-221	1.37397	0.923	0.467	2.93e-217	proliferating mesenchyme	Tpx2
Vcam11	2.2e-217	1.16253	0.905	0.386	6.52e-214	proliferating mesenchyme	Vcam1
Kif152	2.32e-216	1.03257	0.843	0.34	6.88e-213	proliferating mesenchyme	Kif15
Depdc1a2	7.97e-216	1.06739	0.689	0.227	2.36e-212	proliferating mesenchyme	Depdc1a
Kif20b3	1.64e-213	1.11357	0.87	0.367	4.86e-210	proliferating mesenchyme	Kif20b
Cenpf2	1.06e-212	1.74759	0.889	0.437	3.15e-209	proliferating mesenchyme	Cenpf
H1f52	1.21e-211	1.69717	0.765	0.319	3.6e-208	proliferating mesenchyme	H1f5
Aspm	1.15e-210	1.27006	0.641	0.205	3.41e-207	proliferating mesenchyme	Aspm
Nuf22	2.23e-210	0.959917	0.803	0.302	6.61e-207	proliferating mesenchyme	Nuf2
Ncaph	7.73e-210	1.01412	0.782	0.307	2.29e-206	proliferating mesenchyme	Ncaph
Kif18b	2.88e-209	0.680377	0.432	0.088	8.55e-206	proliferating mesenchyme	Kif18b
H3c6	3.99e-209	0.751256	0.387	0.072	1.18e-205	proliferating mesenchyme	H3c6
Dclk11	1.02e-204	0.769491	0.565	0.145	3.04e-201	proliferating mesenchyme	Dclk1
Hmmr3	1.15e-202	1.28333	0.815	0.34	3.4e-199	proliferating mesenchyme	Hmmr
Kif18a	4.37e-202	0.908472	0.567	0.162	1.3e-198	proliferating mesenchyme	Kif18a
Mfap41	4.7e-202	0.830034	0.973	0.465	1.4e-198	proliferating mesenchyme	Mfap4
Arhgap11a	5.72e-202	1.05576	0.686	0.24	1.7e-198	proliferating mesenchyme	Arhgap11a
Bub12	1.38e-201	1.00699	0.854	0.364	4.11e-198	proliferating mesenchyme	Bub1
H2bc14	4.83e-201	0.627566	0.359	0.064	1.43e-197	proliferating mesenchyme	H2bc14
Nusap11	7.32e-201	1.51773	0.751	0.315	2.17e-197	proliferating mesenchyme	Nusap1
Hmgb23	2.39e-200	0.919616	1	0.97	7.09e-197	proliferating mesenchyme	Hmgb2
Shcbp11	7.27e-199	0.923672	0.856	0.361	2.16e-195	proliferating mesenchyme	Shcbp1
Kif2c2	5.66e-198	1.0225	0.791	0.306	1.68e-194	proliferating mesenchyme	Kif2c
Ptn1	1.21e-197	0.999481	0.993	0.664	3.6e-194	proliferating mesenchyme	Ptn
Kifc1	5.58e-197	0.903426	0.658	0.217	1.66e-193	proliferating mesenchyme	Kifc1
Dcn1	2.63e-196	0.967809	0.684	0.216	7.8e-193	proliferating mesenchyme	Dcn
Meox11	2.88e-196	1.15527	0.837	0.346	8.55e-193	proliferating mesenchyme	Meox1
Kif14	4.19e-196	0.659104	0.391	0.078	1.24e-192	proliferating mesenchyme	Kif14
Lmnb1	1.89e-195	0.7615	1	0.939	5.61e-192	proliferating mesenchyme	Lmnb1
Ect21	5.19e-195	0.939119	0.664	0.221	1.54e-191	proliferating mesenchyme	Ect2
Incenp1	4.63e-193	1.16001	0.884	0.439	1.37e-189	proliferating mesenchyme	Incenp
H1f1	2.45e-192	0.97066	0.522	0.143	7.28e-189	proliferating mesenchyme	H1f1
Ncapg3	8.48e-192	0.881032	0.81	0.31	2.52e-188	proliferating mesenchyme	Ncapg
H2bc11	9.16e-192	0.606938	0.358	0.067	2.72e-188	proliferating mesenchyme	H2bc11
Bgn1	1.47e-191	0.955233	0.998	0.783	4.37e-188	proliferating mesenchyme	Bgn
Melk2	2.05e-190	0.860688	0.821	0.323	6.09e-187	proliferating mesenchyme	Melk
Ccna23	3.11e-190	0.988572	0.959	0.465	9.23e-187	proliferating mesenchyme	Ccna2
Cenpp	6.89e-190	0.842589	0.774	0.296	2.05e-186	proliferating mesenchyme	Cenpp
Col6a31	1.74e-188	0.795858	0.592	0.167	5.16e-185	proliferating mesenchyme	Col6a3
Tbc1d41	3.12e-188	0.981995	0.744	0.279	9.25e-185	proliferating mesenchyme	Tbc1d4
Clmp1	9.25e-188	0.914881	0.984	0.507	2.74e-184	proliferating mesenchyme	Clmp
Mastl	1.36e-187	0.711624	0.563	0.159	4.04e-184	proliferating mesenchyme	Mastl
Anln	2.32e-187	0.97085	0.76	0.29	6.88e-184	proliferating mesenchyme	Anln
Ndrg21	5.14e-185	0.71472	0.873	0.326	1.53e-181	proliferating mesenchyme	Ndrg2
E2f8	3.15e-184	0.826483	0.515	0.141	9.34e-181	proliferating mesenchyme	E2f8
Emp21	1.28e-183	0.767225	0.642	0.2	3.79e-180	proliferating mesenchyme	Emp2
Hjurp	7.5e-181	1.00212	0.957	0.635	2.23e-177	proliferating mesenchyme	Hjurp
Prr11	1.11e-179	0.685917	0.507	0.135	3.29e-176	proliferating mesenchyme	Prr11
Sfrp21	5.73e-179	1.31444	0.552	0.165	1.7e-175	proliferating mesenchyme	Sfrp2
Nfib1	9.86e-179	0.853589	0.998	0.848	2.93e-175	proliferating mesenchyme	Nfib
H1f3	1.09e-178	0.719496	0.444	0.107	3.22e-175	proliferating mesenchyme	H1f3
Alcam1	6.27e-177	0.796271	0.483	0.122	1.86e-173	proliferating mesenchyme	Alcam
Cdca22	7.25e-176	0.912979	0.728	0.269	2.15e-172	proliferating mesenchyme	Cdca2
Cep551	2.88e-175	0.81736	0.661	0.226	8.53e-172	proliferating mesenchyme	Cep55
Bub1b2	5.97e-175	0.967118	0.786	0.326	1.77e-171	proliferating mesenchyme	Bub1b
Cdkn1b1	2.47e-174	0.959238	0.855	0.402	7.34e-171	proliferating mesenchyme	Cdkn1b
Sgo12	2.87e-174	0.887496	0.78	0.316	8.5e-171	proliferating mesenchyme	Sgo1
Ube2s	5.82e-174	1.1145	0.684	0.277	1.73e-170	proliferating mesenchyme	Ube2s
H4c9	2.08e-173	0.946461	0.812	0.356	6.16e-170	proliferating mesenchyme	H4c9
Fbln51	2.93e-172	0.932484	0.452	0.111	8.7e-169	proliferating mesenchyme	Fbln5
Nucks1	3.67e-171	0.702745	0.998	0.958	1.09e-167	proliferating mesenchyme	Nucks1
Cenph	1.11e-168	0.952206	0.854	0.419	3.29e-165	proliferating mesenchyme	Cenph
Rbp12	1.11e-168	0.898318	1	0.839	3.3e-165	proliferating mesenchyme	Rbp1
Nrk2	1.43e-168	0.995272	0.915	0.485	4.24e-165	proliferating mesenchyme	Nrk
Nfia1	2.96e-168	0.874096	0.995	0.713	8.78e-165	proliferating mesenchyme	Nfia
Col16a11	8.05e-168	0.697295	0.679	0.225	2.39e-164	proliferating mesenchyme	Col16a1
Snai21	8.53e-168	0.844631	0.837	0.356	2.53e-164	proliferating mesenchyme	Snai2
Kif20a2	4.4e-166	0.956299	0.824	0.36	1.31e-162	proliferating mesenchyme	Kif20a
Pcdh181	2.57e-163	0.719929	0.77	0.29	7.62e-160	proliferating mesenchyme	Pcdh18
Stil	9.87e-163	0.608615	0.525	0.151	2.93e-159	proliferating mesenchyme	Stil
Ttk2	4.94e-162	0.723499	0.723	0.267	1.47e-158	proliferating mesenchyme	Ttk
Eln1	1.29e-161	0.763294	0.783	0.302	3.84e-158	proliferating mesenchyme	Eln
Egr11	1.5e-161	1.19031	0.722	0.295	4.46e-158	proliferating mesenchyme	Egr1
Cenpw1	1.91e-161	0.855169	0.944	0.564	5.68e-158	proliferating mesenchyme	Cenpw
Cit1	2.8e-161	0.772158	0.736	0.284	8.31e-158	proliferating mesenchyme	Cit
H2ac20	7.03e-161	0.967726	0.45	0.127	2.09e-157	proliferating mesenchyme	H2ac20
Fbln11	1.61e-157	0.754145	0.997	0.846	4.78e-154	proliferating mesenchyme	Fbln1
Zwilch	3.83e-157	0.765175	0.685	0.258	1.14e-153	proliferating mesenchyme	Zwilch
Fbxo53	6.67e-157	0.973682	0.842	0.423	1.98e-153	proliferating mesenchyme	Fbxo5
Pde3a1	1.66e-156	0.700893	0.671	0.233	4.91e-153	proliferating mesenchyme	Pde3a
Aurkb3	1.24e-155	0.898981	0.812	0.357	3.67e-152	proliferating mesenchyme	Aurkb
Ncapd2	2.08e-155	0.814031	0.818	0.363	6.17e-152	proliferating mesenchyme	Ncapd2
Col3a11	3.48e-155	0.866503	1	0.788	1.03e-151	proliferating mesenchyme	Col3a1
Spc253	6.11e-154	0.901464	0.868	0.418	1.81e-150	proliferating mesenchyme	Spc25
Brca1	1.83e-153	0.765818	0.594	0.204	5.44e-150	proliferating mesenchyme	Brca1
Col6a11	2.02e-153	0.817827	0.732	0.274	5.99e-150	proliferating mesenchyme	Col6a1
Ncapg21	2.31e-153	0.847864	0.683	0.272	6.87e-150	proliferating mesenchyme	Ncapg2
Cenpq3	3.64e-153	0.756275	0.881	0.416	1.08e-149	proliferating mesenchyme	Cenpq
Prelp1	2.66e-152	0.51187	0.414	0.1	7.9e-149	proliferating mesenchyme	Prelp
Itga81	3.72e-152	0.57738	0.606	0.193	1.1e-148	proliferating mesenchyme	Itga8
Dlg21	1.83e-151	0.555681	0.59	0.183	5.42e-148	proliferating mesenchyme	Dlg2
Fos1	4.62e-150	1.19073	0.785	0.388	1.37e-146	proliferating mesenchyme	Fos
Cdca31	6.2e-150	1.03188	0.889	0.494	1.84e-146	proliferating mesenchyme	Cdca3
Birc53	6.74e-150	0.905559	0.983	0.61	2e-146	proliferating mesenchyme	Birc5
Cdca83	9.63e-150	0.864804	0.97	0.532	2.86e-146	proliferating mesenchyme	Cdca8
[truncated: 902 more rows]

## Sheet: epicardial lineages
	p_val	avg_logFC	pct.1	pct.2	p_val_adj	cluster	gene
Myl4	0	2.08979	0.939	0.513	0	STM	Myl4
Sfrp5	0	1.53805	0.829	0.124	0	STM	Sfrp5
Cd24a	0	1.44871	0.988	0.439	0	STM	Cd24a
Wnt2	0	1.19502	0.868	0.174	0	STM	Wnt2
Rps18	0	1.04889	1	0.877	0	STM	Rps18
Gpx3	0	1.04533	0.991	0.783	0	STM	Gpx3
Crabp2	0	0.918693	0.783	0.067	0	STM	Crabp2
Vsnl1	0	0.84817	0.604	0.079	0	STM	Vsnl1
Hsp90aa1	0	0.736384	1	1	0	STM	Hsp90aa1
Igdcc3	0	0.639529	0.769	0.2	0	STM	Igdcc3
Sumo1	0	0.57877	1	0.997	0	STM	Sumo1
Hoxb4	0	0.5722	0.613	0.06	0	STM	Hoxb4
Tceal8	2.42741e-303	0.712287	1	0.984	5.30049e-299	STM	Tceal8
Hnrnpc	2.15517e-299	0.595091	0.999	0.994	4.70602e-295	STM	Hnrnpc
Hoxb2	2.93715e-287	0.705786	0.746	0.217	6.41356e-283	STM	Hoxb2
Map1b	3.44294e-286	1.04056	0.991	0.913	7.518e-282	STM	Map1b
Atp5b	3.64872e-284	0.612656	1	1	7.96734e-280	STM	Atp5b
Mab21l2	1.82589e-283	0.695475	0.673	0.157	3.98701e-279	STM	Mab21l2
Rps6	5.25494e-280	0.506583	1	1	1.14747e-275	STM	Rps6
Hand1	1.88424e-269	0.608763	0.381	0.017	4.11443e-265	STM	Hand1
Eno3	7.19876e-258	0.699732	0.769	0.299	1.57192e-253	STM	Eno3
Unc45b	9.10879e-258	0.660206	0.605	0.128	1.98899e-253	STM	Unc45b
Cycs	4.69995e-256	0.654378	0.998	0.953	1.02628e-251	STM	Cycs
Tceal9	5.42054e-255	0.573258	1	1	1.18363e-250	STM	Tceal9
Foxf1	1.22813e-254	0.608382	0.348	0.012	2.68174e-250	STM	Foxf1
Hspe1	8.59407e-251	0.57139	1	0.997	1.8766e-246	STM	Hspe1
Rpl10	2.84363e-249	0.597411	1	0.818	6.20935e-245	STM	Rpl10
Pfdn2	3.54163e-248	0.535191	0.996	0.984	7.7335e-244	STM	Pfdn2
Ddt	3.57693e-248	0.790102	0.883	0.573	7.81058e-244	STM	Ddt
Srsf2	1.38239e-247	0.521647	0.999	0.997	3.01858e-243	STM	Srsf2
Cox5a	7.22182e-247	0.533935	0.999	0.998	1.57696e-242	STM	Cox5a
Cct6a	1.42468e-246	0.532359	0.999	0.995	3.11093e-242	STM	Cct6a
Ranbp1	1.00614e-238	0.501179	1	0.997	2.197e-234	STM	Ranbp1
Psmb7	2.27328e-238	0.555935	0.992	0.977	4.96392e-234	STM	Psmb7
Rpl4	2.69223e-238	0.547089	1	1	5.87874e-234	STM	Rpl4
Fkbp4	3.98408e-238	0.546981	0.999	0.988	8.69963e-234	STM	Fkbp4
Gm2000	5.73287e-238	0.609564	0.927	0.677	1.25183e-233	STM	Gm2000
Hspa8	7.50586e-236	0.568496	1	1	1.63898e-231	STM	Hspa8
Bex3	6.33602e-234	0.596378	1	0.999	1.38353e-229	STM	Bex3
Eif4a1	2.50372e-232	0.534393	1	1	5.46713e-228	STM	Eif4a1
Rpl9-ps6	5.28951e-222	0.646714	0.915	0.71	1.15502e-217	STM	Rpl9-ps6
Cct4	6.19905e-220	0.502583	0.992	0.996	1.35362e-215	STM	Cct4
Tspan13	8.79312e-217	0.597349	0.848	0.459	1.92007e-212	STM	Tspan13
Rpl10-ps3	1.50734e-215	0.694892	0.88	0.596	3.29143e-211	STM	Rpl10-ps3
Tnni1	8.19138e-214	0.883431	0.992	0.899	1.78867e-209	STM	Tnni1
Nr2f2	7.50263e-208	0.688513	0.888	0.572	1.63827e-203	STM	Nr2f2
Smoc2	1.11411e-207	0.747099	0.647	0.188	2.43278e-203	STM	Smoc2
Eif4e	2.94503e-207	0.514632	0.988	0.947	6.43077e-203	STM	Eif4e
Pitx2	1.2063e-198	0.541544	0.421	0.06	2.63408e-194	STM	Pitx2
Actc1	6.14225e-194	1.47365	0.799	0.39	1.34122e-189	STM	Actc1
Nr2f1	1.59241e-188	0.646749	0.678	0.269	3.47718e-184	STM	Nr2f1
Cadm1	2.82836e-185	0.54975	0.597	0.173	6.176e-181	STM	Cadm1
Fdps	8.45231e-184	0.715811	0.899	0.672	1.84565e-179	STM	Fdps
Flrt3	1.27128e-183	0.648582	0.856	0.553	2.77596e-179	STM	Flrt3
Asb4	8.83247e-179	0.815122	0.936	0.686	1.92866e-174	STM	Asb4
Cks1b	3.47583e-178	0.516095	0.998	0.975	7.58983e-174	STM	Cks1b
Slc25a5	3.12105e-175	0.57933	1	0.984	6.81512e-171	STM	Slc25a5
Tnnt2	2.34063e-171	1.0331	0.846	0.506	5.111e-167	STM	Tnnt2
Lyar	2.39538e-167	0.543268	0.951	0.855	5.23056e-163	STM	Lyar
Tubb2b	3.56462e-167	0.543509	0.946	0.728	7.78371e-163	STM	Tubb2b
Acat2	4.2025e-162	0.53841	0.872	0.609	9.17657e-158	STM	Acat2
Bex1	8.70484e-161	0.709766	0.942	0.667	1.90079e-156	STM	Bex1
Msmo1	3.26772e-158	0.689945	0.742	0.37	7.13539e-154	STM	Msmo1
Sh3bgr	1.38006e-156	0.507207	0.408	0.08	3.01351e-152	STM	Sh3bgr
Idi1	2.50087e-147	0.589815	0.745	0.4	5.4609e-143	STM	Idi1
Ttn	5.50582e-142	0.751494	0.44	0.109	1.20225e-137	STM	Ttn
Sox11	4.58889e-138	0.607896	0.913	0.704	1.00203e-133	STM	Sox11
Alcam	4.97014e-134	0.812232	0.813	0.579	1.08528e-129	STM	Alcam
Sqle	4.73019e-125	0.505362	0.754	0.458	1.03288e-120	STM	Sqle
Bex4	7.07527e-121	0.59405	0.948	0.846	1.54496e-116	STM	Bex4
Plagl1	5.4307e-112	0.595575	0.852	0.662	1.18585e-107	STM	Plagl1
Shox2	6.32304e-99	0.692558	0.516	0.216	1.3807e-94	STM	Shox2
Acta2	1.30166e-97	0.855882	0.863	0.576	2.84231e-93	STM	Acta2
Csrp3	1.96803e-88	0.560882	0.431	0.158	4.2974e-84	STM	Csrp3
Phlda2	2.37967e-85	0.50516	0.328	0.093	5.19625e-81	STM	Phlda2
Tnnc1	3.45648e-78	0.529722	0.459	0.204	7.54758e-74	STM	Tnnc1
Hmgcs1	8.55025e-75	0.512287	0.804	0.691	1.86703e-70	STM	Hmgcs1
Rps18-ps6	0	2.77639	1	0.043	0	early epicardium	Rps18-ps6
Hbb-y	0	2.0555	1	0.367	0	early epicardium	Hbb-y
Alad	0	1.33373	1	0.783	0	early epicardium	Alad
Hbb-bh1	0	1.29829	0.987	0.233	0	early epicardium	Hbb-bh1
Mest	0	1.21024	0.998	0.907	0	early epicardium	Mest
Rps18-ps5	0	1.13405	0.984	0.204	0	early epicardium	Rps18-ps5
Hba-x	0	1.09667	0.982	0.266	0	early epicardium	Hba-x
Lpl	0	0.929358	0.961	0.442	0	early epicardium	Lpl
Eno1	0	0.902544	1	0.987	0	early epicardium	Eno1
Gm15013	0	0.866372	0.917	0.027	0	early epicardium	Gm15013
Tmem37	0	0.863397	0.875	0.174	0	early epicardium	Tmem37
Tpm3-rs7	0	0.854389	0.642	0.119	0	early epicardium	Tpm3-rs7
Phgdh	0	0.832041	0.995	0.884	0	early epicardium	Phgdh
Cnn3	0	0.804452	1	0.998	0	early epicardium	Cnn3
Gstp1	0	0.764076	0.976	0.671	0	early epicardium	Gstp1
Hba-a1	0	0.750215	0.82	0.136	0	early epicardium	Hba-a1
Gm20379	0	0.731589	0.849	0.004	0	early epicardium	Gm20379
Hmga1	0	0.721228	0.956	0.586	0	early epicardium	Hmga1
BC004004	0	0.691529	0.953	0.681	0	early epicardium	BC004004
Cap1	0	0.679563	0.971	0.714	0	early epicardium	Cap1
Ftl1-ps1	0	0.66796	0.943	0.537	0	early epicardium	Ftl1-ps1
Eno1b	0	0.666971	0.884	0.261	0	early epicardium	Eno1b
Gm9844	0	0.617132	0.896	0.377	0	early epicardium	Gm9844
Pfn1	0	0.54676	1	1	0	early epicardium	Pfn1
Myl12a	0	0.544277	1	1	0	early epicardium	Myl12a
Wt1	3.75239e-299	0.827363	0.986	0.592	8.19372e-295	early epicardium	Wt1
Tmem255a	1.06699e-298	0.790972	0.881	0.302	2.32988e-294	early epicardium	Tmem255a
Slc25a51	1.03621e-297	0.73923	1	0.984	2.26266e-293	early epicardium	Slc25a5
Eef1g	3.56576e-292	0.561646	1	0.999	7.78618e-288	early epicardium	Eef1g
Aldh1a1	3.66504e-289	0.630122	0.861	0.27	8.00298e-285	early epicardium	Aldh1a1
Fkbp1a	8.84381e-285	0.597227	1	0.998	1.93114e-280	early epicardium	Fkbp1a
Rpl41	4.55373e-284	0.583312	1	1	9.94353e-280	early epicardium	Rpl4
Gm10320	6.18926e-284	0.705467	0.552	0.081	1.35149e-279	early epicardium	Gm10320
Erh	2.30541e-283	0.575334	1	0.981	5.03409e-279	early epicardium	Erh
Eif4a11	5.53576e-279	0.556197	1	1	1.20879e-274	early epicardium	Eif4a1
Hspe1-rs1	7.261e-256	0.568154	0.844	0.327	1.58551e-251	early epicardium	Hspe1-rs1
Rras2	1.88301e-249	0.588973	0.979	0.835	4.11175e-245	early epicardium	Rras2
Pmp22	2.4184e-242	0.775578	0.991	0.895	5.28082e-238	early epicardium	Pmp22
Aplp1	3.82173e-237	0.741509	0.974	0.61	8.34514e-233	early epicardium	Aplp1
Coro1c	1.90949e-234	0.539188	0.959	0.728	4.16956e-230	early epicardium	Coro1c
Upk3b	3.22475e-232	0.903294	0.977	0.469	7.04156e-228	early epicardium	Upk3b
Phb	2.48109e-231	0.535848	0.972	0.854	5.41771e-227	early epicardium	Phb
Pdlim1	1.41424e-226	0.62331	0.984	0.723	3.08814e-222	early epicardium	Pdlim1
1810037I17Rik	1.05287e-225	0.534354	0.995	0.962	2.29904e-221	early epicardium	1810037I17Rik
Oaz2	3.62592e-223	0.521725	0.973	0.829	7.91755e-219	early epicardium	Oaz2
Psat1	1.31587e-220	0.546952	0.927	0.644	2.87333e-216	early epicardium	Psat1
Lrrc59	5.59624e-217	0.537763	0.995	0.936	1.22199e-212	early epicardium	Lrrc59
Pttg1	1.19755e-214	0.730498	0.88	0.674	2.61496e-210	early epicardium	Pttg1
Zdhhc2	8.9973e-213	0.511752	0.892	0.507	1.96465e-208	early epicardium	Zdhhc2
Pkm	1.02018e-201	0.542736	1	0.999	2.22767e-197	early epicardium	Pkm
Capns1	3.31682e-193	0.517726	1	0.981	7.24261e-189	early epicardium	Capns1
Itm2a	1.05303e-192	0.697394	0.999	0.936	2.29939e-188	early epicardium	Itm2a
Lrrn4	3.1398e-192	0.505389	0.898	0.392	6.85607e-188	early epicardium	Lrrn4
Myl7	1.66591e-188	0.79413	0.996	0.687	3.63768e-184	early epicardium	Myl7
Pgk1	3.40811e-181	0.563012	1	0.988	7.44194e-177	early epicardium	Pgk1
Glipr2	5.42229e-172	0.503464	0.959	0.773	1.18401e-167	early epicardium	Glipr2
Slc16a3	1.36651e-169	0.536594	0.978	0.817	2.9839e-165	early epicardium	Slc16a3
Ldha	2.68779e-162	0.533146	1	0.996	5.86905e-158	early epicardium	Ldha
Isyna1	2.7667e-161	0.501073	0.97	0.819	6.04136e-157	early epicardium	Isyna1
Tbx18	1.06213e-152	0.529834	0.982	0.753	2.31928e-148	early epicardium	Tbx18
Ezr	9.14421e-151	0.562041	0.98	0.615	1.99673e-146	early epicardium	Ezr
Tubb6	7.7718e-128	0.527755	0.899	0.72	1.69705e-123	early epicardium	Tubb6
Ccnd2	3.42488e-113	0.501836	0.994	0.875	7.47856e-109	early epicardium	Ccnd2
Tubb3	2.94321e-96	0.579084	0.739	0.442	6.4268e-92	early epicardium	Tubb3
S100a6	0	1.18207	0.899	0.386	0	epicardium	S100a6
Cdkn1c	0	0.966567	1	0.959	0	epicardium	Cdkn1c
Ezr1	0	0.956759	0.992	0.589	0	epicardium	Ezr
Upk1b	0	0.945285	0.916	0.32	0	epicardium	Upk1b
Stk26	0	0.891366	0.981	0.446	0	epicardium	Stk26
Colec12	0	0.789312	0.986	0.787	0	epicardium	Colec12
S100a10	0	0.773194	0.999	0.971	0	epicardium	S100a10
Eef1b2	0	0.506683	1	0.999	0	epicardium	Eef1b2
Upk3b1	3.12163e-297	1.01615	0.99	0.433	6.81639e-293	epicardium	Upk3b
Bcam	9.95333e-296	0.710619	0.941	0.441	2.17341e-291	epicardium	Bcam
Pkdcc	2.6934e-293	0.719255	0.959	0.573	5.88131e-289	epicardium	Pkdcc
Krt7	3.32089e-292	0.881264	0.821	0.237	7.25149e-288	epicardium	Krt7
Sparc	1.23312e-287	0.770958	0.999	0.995	2.69265e-283	epicardium	Sparc
Apela	2.26597e-283	0.995486	0.898	0.356	4.94797e-279	epicardium	Apela
Arhgap29	5.66022e-280	0.731634	0.88	0.44	1.23597e-275	epicardium	Arhgap29
Ctsf	8.12173e-268	0.565879	0.843	0.333	1.77346e-263	epicardium	Ctsf
Ly6e	1.89607e-264	0.703867	0.972	0.705	4.14026e-260	epicardium	Ly6e
Rspo1	1.4526e-263	0.608497	0.768	0.239	3.17191e-259	epicardium	Rspo1
Tm4sf5	3.40524e-261	0.595725	0.663	0.154	7.43568e-257	epicardium	Tm4sf5
Egfl6	1.22922e-258	0.501616	0.583	0.112	2.68413e-254	epicardium	Egfl6
Krt19	1.01206e-257	0.797435	0.864	0.33	2.20994e-253	epicardium	Krt19
Smim1	1.50911e-256	0.713912	0.972	0.573	3.2953e-252	epicardium	Smim1
Maf	1.68881e-254	0.506407	0.71	0.202	3.68768e-250	epicardium	Maf
Sulf1	1.34168e-249	0.716048	0.816	0.322	2.9297e-245	epicardium	Sulf1
Dcn	1.24609e-241	1.08936	0.98	0.7	2.72097e-237	epicardium	Dcn
Myrf	6.66633e-241	0.529567	0.924	0.522	1.45566e-236	epicardium	Myrf
Gapdh	7.46781e-237	0.68587	1	0.999	1.63067e-232	epicardium	Gapdh
Sdc4	9.00557e-236	0.572082	0.954	0.609	1.96646e-231	epicardium	Sdc4
Aldh1a2	1.54762e-234	0.894565	0.81	0.32	3.37937e-230	epicardium	Aldh1a2
Mgst1	9.05599e-229	0.791968	0.949	0.583	1.97747e-224	epicardium	Mgst1
Hpgd	2.78198e-227	0.79143	0.763	0.296	6.07473e-223	epicardium	Hpgd
Tmem98	5.9611e-224	0.506652	0.965	0.767	1.30167e-219	epicardium	Tmem98
Aplp11	1.01569e-223	0.609322	0.974	0.588	2.21787e-219	epicardium	Aplp1
Itm2a1	1.29294e-217	0.763102	0.997	0.933	2.82325e-213	epicardium	Itm2a
Kcne1l	1.75512e-207	0.696924	0.885	0.434	3.83248e-203	epicardium	Kcne1l
Rps2	2.37216e-204	0.525382	0.999	0.961	5.17986e-200	epicardium	Rps2
Hspb1	1.05022e-195	0.7123	0.925	0.604	2.29326e-191	epicardium	Hspb1
Prxl2a	8.274e-195	0.623004	0.961	0.71	1.80671e-190	epicardium	Prxl2a
Tmem108	1.71919e-187	0.599742	0.973	0.715	3.75403e-183	epicardium	Tmem108
Gas1	3.86552e-187	0.738751	0.97	0.849	8.44075e-183	epicardium	Gas1
Golm1	1.59283e-185	0.615883	0.877	0.575	3.47811e-181	epicardium	Golm1
Cryab	4.34411e-184	0.609508	0.907	0.557	9.48581e-180	epicardium	Cryab
Dlk1	2.14108e-173	0.724306	0.97	0.674	4.67526e-169	epicardium	Dlk1
S100a11	7.64277e-165	0.560164	1	0.959	1.66887e-160	epicardium	S100a11
Loxl1	5.25286e-164	0.522001	0.939	0.658	1.14701e-159	epicardium	Loxl1
Krt18	6.75156e-156	0.508259	0.92	0.468	1.47427e-151	epicardium	Krt18
Peg3	7.18169e-147	0.538103	0.995	0.988	1.56819e-142	epicardium	Peg3
Syne2	2.3098e-144	0.599919	0.931	0.754	5.04368e-140	epicardium	Syne2
Fbln2	6.72634e-138	0.501765	0.986	0.815	1.46876e-133	epicardium	Fbln2
Ccnd21	2.31846e-136	0.54405	0.987	0.869	5.06259e-132	epicardium	Ccnd2
Capn6	1.75703e-116	0.91968	0.901	0.742	3.83665e-112	epicardium	Capn6
Igfbp5	3.74088e-94	0.557241	0.963	0.731	8.16859e-90	epicardium	Igfbp5
Nrk	6.35921e-64	0.523945	0.853	0.649	1.3886e-59	epicardium	Nrk
Ccnd1	2.7941e-60	0.539764	0.905	0.872	6.1012e-56	epicardium	Ccnd1
Spon2	1.36607e-42	0.546693	0.608	0.4	2.98295e-38	epicardium	Spon2
Hic1	0	0.690122	0.887	0.152	0	AV EPDCs	Hic1
Slc38a5	1.79704e-298	1.11744	0.791	0.14	3.92402e-294	AV EPDCs	Slc38a5
Rbp1	2.56549e-230	1.29185	0.998	0.922	5.602e-226	AV EPDCs	Rbp1
Pid1	1.05188e-217	0.575996	0.634	0.106	2.2969e-213	AV EPDCs	Pid1
Ccn4	1.68864e-206	0.589301	0.704	0.151	3.68732e-202	AV EPDCs	Ccn4
Megf6	1.73705e-205	0.504479	0.603	0.101	3.79303e-201	AV EPDCs	Megf6
Col6a2	5.73731e-189	0.733012	0.919	0.41	1.2528e-184	AV EPDCs	Col6a2
Pde1a	6.58545e-186	0.626891	0.883	0.308	1.438e-181	AV EPDCs	Pde1a
Itgb5	3.37814e-175	0.930174	0.953	0.625	7.37651e-171	AV EPDCs	Itgb5
Ptn	1.49029e-172	1.09608	0.994	0.965	3.2542e-168	AV EPDCs	Ptn
Col6a1	1.45158e-170	0.851647	0.915	0.461	3.16966e-166	AV EPDCs	Col6a1
Emilin1	6.68636e-161	0.772949	0.98	0.63	1.46003e-156	AV EPDCs	Emilin1
Lsp1	1.74246e-154	0.952406	0.955	0.688	3.80483e-150	AV EPDCs	Lsp1
Slit2	1.45898e-145	0.538292	0.715	0.234	3.18582e-141	AV EPDCs	Slit2
Spon21	1.10858e-138	0.970457	0.848	0.407	2.42069e-134	AV EPDCs	Spon2
Gucy1b1	2.33496e-137	0.628846	0.862	0.456	5.09862e-133	AV EPDCs	Gucy1b1
Ifitm3	9.83222e-137	0.512827	0.82	0.304	2.14696e-132	AV EPDCs	Ifitm3
Mfap4	4.38018e-128	0.899275	0.972	0.623	9.56456e-124	AV EPDCs	Mfap4
Sh3bp5	7.19377e-120	0.537031	0.816	0.405	1.57083e-115	AV EPDCs	Sh3bp5
Col5a1	5.13667e-119	0.602958	0.879	0.474	1.12164e-114	AV EPDCs	Col5a1
Mfap2	7.10772e-111	0.653571	1	0.928	1.55204e-106	AV EPDCs	Mfap2
Clca3a1	1.96041e-110	0.515982	0.816	0.404	4.28076e-106	AV EPDCs	Clca3a1
Raph1	4.16742e-110	0.677932	0.909	0.668	9.09997e-106	AV EPDCs	Raph1
Tpt1	5.4194e-110	0.521866	1	1	1.18338e-105	AV EPDCs	Tpt1
Nkain4	6.45034e-110	0.630008	0.931	0.563	1.4085e-105	AV EPDCs	Nkain4
Col3a1	1.12144e-109	0.997344	0.982	0.75	2.44877e-105	AV EPDCs	Col3a1
Rps10	1.39311e-109	0.703125	1	0.948	3.04199e-105	AV EPDCs	Rps10
Olfml3	1.92429e-108	0.557288	0.929	0.603	4.20187e-104	AV EPDCs	Olfml3
Lhfp	4.88182e-108	0.582342	0.943	0.638	1.06599e-103	AV EPDCs	Lhfp
Ckb	2.39476e-104	0.698796	0.872	0.554	5.2292e-100	AV EPDCs	Ckb
Bgn	1.0403e-98	0.580297	0.98	0.609	2.2716e-94	AV EPDCs	Bgn
Nrk1	3.83123e-98	0.674643	0.939	0.673	8.36588e-94	AV EPDCs	Nrk
Serpine2	4.92399e-96	0.610628	0.941	0.644	1.0752e-91	AV EPDCs	Serpine2
Mmp2	1.90491e-95	0.511073	0.945	0.539	4.15957e-91	AV EPDCs	Mmp2
Col1a1	1.05829e-92	0.884095	0.984	0.781	2.31089e-88	AV EPDCs	Col1a1
Gucy1a1	1.48101e-91	0.668858	0.915	0.636	3.23393e-87	AV EPDCs	Gucy1a1
Ugp2	4.83361e-91	0.658619	0.98	0.947	1.05547e-86	AV EPDCs	Ugp2
Nfia	2.34089e-90	0.52482	0.966	0.713	5.11157e-86	AV EPDCs	Nfia
Khdrbs3	3.50968e-88	0.510635	0.832	0.505	7.66373e-84	AV EPDCs	Khdrbs3
Pbx1	7.39339e-88	0.543314	0.972	0.868	1.61442e-83	AV EPDCs	Pbx1
Igfbp4	3.13269e-86	0.542015	0.992	0.941	6.84054e-82	AV EPDCs	Igfbp4
Zeb2	3.23837e-81	0.542254	0.917	0.663	7.0713e-77	AV EPDCs	Zeb2
Sfrp1	3.26784e-81	0.653846	0.98	0.804	7.13566e-77	AV EPDCs	Sfrp1
Pkdcc1	2.45154e-73	0.565955	0.925	0.642	5.35318e-69	AV EPDCs	Pkdcc
Col1a2	5.86844e-73	0.754633	0.988	0.859	1.28143e-68	AV EPDCs	Col1a2
Col4a1	3.17402e-69	0.566176	0.887	0.655	6.93079e-65	AV EPDCs	Col4a1
Akap12	4.31027e-61	0.597378	0.874	0.668	9.4119e-57	AV EPDCs	Akap12
Uba52	2.17759e-55	0.698074	0.988	0.857	4.75499e-51	AV EPDCs	Uba52
Sfrp2	3.92379e-48	0.519069	0.53	0.24	8.56799e-44	AV EPDCs	Sfrp2
Pdlim3	0	2.18886	0.972	0.356	0	AV mesenchyme	Pdlim3
Vcan	0	2.10599	0.994	0.669	0	AV mesenchyme	Vcan
Postn	0	2.06116	0.983	0.394	0	AV mesenchyme	Postn
Twist1	0	1.97712	0.983	0.641	0	AV mesenchyme	Twist1
Lum	0	1.49788	0.926	0.29	0	AV mesenchyme	Lum
Cthrc1	0	1.40859	0.972	0.581	0	AV mesenchyme	Cthrc1
Tagln2	0	1.35505	0.992	0.861	0	AV mesenchyme	Tagln2
Mgp	0	1.3186	0.906	0.24	0	AV mesenchyme	Mgp
Igf1	0	1.29498	0.943	0.439	0	AV mesenchyme	Igf1
Ramp2	0	1.26906	0.942	0.388	0	AV mesenchyme	Ramp2
Tbx20	0	1.23166	0.975	0.593	0	AV mesenchyme	Tbx20
Bgn1	0	1.22891	0.983	0.546	0	AV mesenchyme	Bgn
Dpysl3	0	1.22617	0.983	0.363	0	AV mesenchyme	Dpysl3
Apoe	0	1.21768	0.961	0.568	0	AV mesenchyme	Apoe
Htra1	0	1.1772	0.833	0.103	0	AV mesenchyme	Htra1
Col9a3	0	1.17717	0.906	0.279	0	AV mesenchyme	Col9a3
Igfbp7	0	1.13151	0.895	0.317	0	AV mesenchyme	Igfbp7
Tgfbi	0	1.11251	0.888	0.201	0	AV mesenchyme	Tgfbi
Meox1	0	1.10169	0.776	0.082	0	AV mesenchyme	Meox1
Msx1	0	1.02188	0.74	0.13	0	AV mesenchyme	Msx1
Ncam1	0	1.01773	0.987	0.565	0	AV mesenchyme	Ncam1
Nfix	0	1.01126	0.962	0.259	0	AV mesenchyme	Nfix
Col9a1	0	1.00902	0.851	0.12	0	AV mesenchyme	Col9a1
Nfib	0	1.00836	0.993	0.798	0	AV mesenchyme	Nfib
Fstl1	0	1.00687	0.997	0.926	0	AV mesenchyme	Fstl1
Thbs1	0	0.995798	0.847	0.264	0	AV mesenchyme	Thbs1
Clmp	0	0.984354	0.96	0.329	0	AV mesenchyme	Clmp
Mfap21	0	0.976844	0.998	0.916	0	AV mesenchyme	Mfap2
Prrx1	0	0.975681	0.882	0.095	0	AV mesenchyme	Prrx1
Mecom	0	0.956674	0.919	0.185	0	AV mesenchyme	Mecom
Tcf12	0	0.91549	0.987	0.744	0	AV mesenchyme	Tcf12
Nfia1	0	0.871467	0.977	0.668	0	AV mesenchyme	Nfia
Vcam1	0	0.848686	0.863	0.146	0	AV mesenchyme	Vcam1
Papss2	0	0.802429	0.688	0.073	0	AV mesenchyme	Papss2
Shisa2	0	0.790522	0.806	0.228	0	AV mesenchyme	Shisa2
Itm2b	0	0.764272	1	0.976	0	AV mesenchyme	Itm2b
Pmepa1	0	0.701759	0.953	0.424	0	AV mesenchyme	Pmepa1
Ociad2	0	0.701151	0.844	0.258	0	AV mesenchyme	Ociad2
Ptx3	0	0.682171	0.853	0.183	0	AV mesenchyme	Ptx3
Lmcd1	0	0.679477	0.815	0.145	0	AV mesenchyme	Lmcd1
Matn4	0	0.625469	0.636	0.041	0	AV mesenchyme	Matn4
Fgfrl1	0	0.583299	0.912	0.396	0	AV mesenchyme	Fgfrl1
Has2	0	0.558881	0.751	0.188	0	AV mesenchyme	Has2
Ptprb	0	0.557097	0.593	0.065	0	AV mesenchyme	Ptprb
Ltbp4	0	0.54377	0.867	0.242	0	AV mesenchyme	Ltbp4
Eln	0	0.536625	0.727	0.143	0	AV mesenchyme	Eln
Adam19	0	0.534404	0.868	0.246	0	AV mesenchyme	Adam19
Nav1	0	0.528538	0.865	0.29	0	AV mesenchyme	Nav1
Inhba	0	0.522996	0.726	0.138	0	AV mesenchyme	Inhba
Hmgcs2	0	0.519266	0.715	0.115	0	AV mesenchyme	Hmgcs2
Epha3	0	0.516585	0.721	0.096	0	AV mesenchyme	Epha3
Lhfp1	5.42588e-304	0.674066	0.974	0.577	1.1848e-299	AV mesenchyme	Lhfp
Mmp21	1.26305e-300	0.632217	0.973	0.461	2.75799e-296	AV mesenchyme	Mmp2
Lgals1	1.602e-298	0.733613	1	0.986	3.49814e-294	AV mesenchyme	Lgals1
Prss35	3.21414e-297	0.684252	0.813	0.26	7.0184e-293	AV mesenchyme	Prss35
Rasl11b	4.80519e-294	0.619104	0.911	0.401	1.04926e-289	AV mesenchyme	Rasl11b
Limch1	1.95277e-285	0.761126	0.817	0.323	4.26407e-281	AV mesenchyme	Limch1
Fbln1	1.35402e-281	0.653189	0.997	0.885	2.95663e-277	AV mesenchyme	Fbln1
Rtn1	5.40279e-280	1.09451	0.828	0.361	1.17975e-275	AV mesenchyme	Rtn1
Nucks1	1.61032e-277	0.578183	1	0.975	3.51631e-273	AV mesenchyme	Nucks1
Fbn2	3.35214e-276	0.833391	0.984	0.882	7.31974e-272	AV mesenchyme	Fbn2
H3f3b	7.41655e-273	0.503548	1	1	1.61948e-268	AV mesenchyme	H3f3b
Ndrg2	4.39744e-271	0.536593	0.816	0.294	9.60224e-267	AV mesenchyme	Ndrg2
Smad7	8.91649e-271	0.657798	0.98	0.606	1.947e-266	AV mesenchyme	Smad7
Acadl	9.42821e-271	0.565572	0.972	0.68	2.05874e-266	AV mesenchyme	Acadl
Tcf4	2.38665e-269	0.652524	0.972	0.697	5.21148e-265	AV mesenchyme	Tcf4
Nrep	1.85534e-267	0.614409	0.982	0.59	4.05132e-263	AV mesenchyme	Nrep
H2az2	2.15172e-264	0.579898	1	0.997	4.69849e-260	AV mesenchyme	H2az2
Ltbp1	2.19671e-261	0.596092	0.895	0.45	4.79673e-257	AV mesenchyme	Ltbp1
Hnrnpa0	5.98185e-261	0.627327	1	0.94	1.3062e-256	AV mesenchyme	Hnrnpa0
Col3a11	8.23679e-257	0.92084	0.985	0.71	1.79859e-252	AV mesenchyme	Col3a1
Irf2bp2	7.56136e-255	0.52418	0.952	0.514	1.6511e-250	AV mesenchyme	Irf2bp2
Csrp2	2.26181e-253	0.857789	0.988	0.715	4.93889e-249	AV mesenchyme	Csrp2
Meis2	7.1686e-252	0.783985	0.979	0.876	1.56534e-247	AV mesenchyme	Meis2
Ptms	2.1266e-247	0.651295	1	0.956	4.64363e-243	AV mesenchyme	Ptms
H1f10	2.89522e-243	0.76838	0.993	0.896	6.32199e-239	AV mesenchyme	H1f10
Sox9	4.0202e-243	1.08571	0.954	0.743	8.77851e-239	AV mesenchyme	Sox9
Enah	1.01849e-240	0.672341	0.946	0.664	2.22397e-236	AV mesenchyme	Enah
Cd63	1.07427e-240	0.524636	0.999	0.982	2.34579e-236	AV mesenchyme	Cd63
Ckap2l	6.85159e-238	0.569676	0.882	0.394	1.49611e-233	AV mesenchyme	Ckap2l
Ckap4	3.28392e-237	0.536588	0.997	0.961	7.17077e-233	AV mesenchyme	Ckap4
Kif11	1.49768e-235	0.570886	0.838	0.349	3.27032e-231	AV mesenchyme	Kif11
Mki67	7.1463e-233	0.765888	0.931	0.529	1.56047e-228	AV mesenchyme	Mki67
Actb	1.14578e-232	0.576843	1	1	2.50192e-228	AV mesenchyme	Actb
Mfap41	1.33859e-231	0.79487	0.946	0.572	2.92293e-227	AV mesenchyme	Mfap4
Ppp1r14c	1.56777e-231	0.69532	0.73	0.24	3.42339e-227	AV mesenchyme	Ppp1r14c
Cenpe	3.32567e-231	0.792559	0.939	0.503	7.26193e-227	AV mesenchyme	Cenpe
Azin1	8.40804e-229	0.515719	0.933	0.593	1.83598e-224	AV mesenchyme	Azin1
Ackr3	2.89774e-227	0.631071	0.755	0.278	6.3275e-223	AV mesenchyme	Ackr3
Serpine21	9.25561e-227	0.607278	0.956	0.59	2.02106e-222	AV mesenchyme	Serpine2
Mpped2	5.61503e-226	0.519958	0.821	0.324	1.2261e-221	AV mesenchyme	Mpped2
Hmgb2	1.17985e-225	0.606166	1	0.988	2.57632e-221	AV mesenchyme	Hmgb2
Emilin11	1.59128e-225	0.533601	0.969	0.574	3.47472e-221	AV mesenchyme	Emilin1
Sgo2a	1.72413e-220	0.545028	0.833	0.353	3.7648e-216	AV mesenchyme	Sgo2a
Hmgb1	5.53885e-218	0.51741	1	1	1.20946e-213	AV mesenchyme	Hmgb1
Enc1	2.82087e-215	0.51507	0.828	0.36	6.15965e-211	AV mesenchyme	Enc1
Tpx2	2.87689e-209	0.687311	0.966	0.617	6.28197e-205	AV mesenchyme	Tpx2
Msi2	1.1522e-205	0.530174	0.952	0.686	2.51595e-201	AV mesenchyme	Msi2
Sox4	2.17009e-203	0.654066	0.998	0.97	4.73862e-199	AV mesenchyme	Sox4
Jund	3.09691e-203	0.609128	1	0.975	6.76241e-199	AV mesenchyme	Jund
Tmsb4x	1.47844e-202	0.564995	1	1	3.22832e-198	AV mesenchyme	Tmsb4x
Slc38a2	5.9258e-200	0.504909	0.994	0.878	1.29396e-195	AV mesenchyme	Slc38a2
Lef1	7.70072e-200	0.581197	0.679	0.256	1.68153e-195	AV mesenchyme	Lef1
Rps101	9.83206e-196	0.674328	0.998	0.94	2.14693e-191	AV mesenchyme	Rps10
Emp3	2.42695e-192	0.512269	0.969	0.606	5.2995e-188	AV mesenchyme	Emp3
Prc1	1.76636e-191	0.877067	0.871	0.468	3.85703e-187	AV mesenchyme	Prc1
Col5a2	1.24827e-190	0.533893	0.955	0.649	2.72573e-186	AV mesenchyme	Col5a2
Smc2	7.18569e-190	0.549747	0.986	0.842	1.56907e-185	AV mesenchyme	Smc2
Cenpf	1.29225e-183	0.878348	0.945	0.563	2.82175e-179	AV mesenchyme	Cenpf
H1f0	2.52077e-179	0.769011	0.993	0.899	5.50436e-175	AV mesenchyme	H1f0
Hjurp	1.21666e-177	0.517461	0.903	0.615	2.65671e-173	AV mesenchyme	Hjurp
Junb	1.30868e-175	0.575584	0.674	0.236	2.85763e-171	AV mesenchyme	Junb
Vim	1.93668e-175	0.515186	1	0.997	4.22894e-171	AV mesenchyme	Vim
H2ac8	5.60021e-171	1.14937	0.774	0.378	1.22286e-166	AV mesenchyme	H2ac8
Nme2	1.84205e-167	0.501182	0.694	0.304	4.02229e-163	AV mesenchyme	Nme2
Tuba1c	9.65419e-163	0.687878	0.87	0.523	2.10809e-158	AV mesenchyme	Tuba1c
Uba521	1.26981e-162	0.997707	0.983	0.837	2.77277e-158	AV mesenchyme	Uba52
Top2a	6.70138e-156	0.799089	0.917	0.679	1.46331e-151	AV mesenchyme	Top2a
Txndc5	3.20043e-154	0.565809	0.996	0.96	6.98846e-150	AV mesenchyme	Txndc5
Incenp	1.4284e-151	0.518188	0.853	0.504	3.11906e-147	AV mesenchyme	Incenp
Egr1	2.20831e-146	0.774932	0.711	0.316	4.82207e-142	AV mesenchyme	Egr1
Nusap1	5.67122e-145	0.667804	0.785	0.422	1.23837e-140	AV mesenchyme	Nusap1
Hist1h2ap	5.63036e-144	1.35692	0.791	0.488	1.22945e-139	AV mesenchyme	Hist1h2ap
Hmmr	8.86511e-140	0.503972	0.863	0.472	1.93579e-135	AV mesenchyme	Hmmr
Kitl	1.18329e-138	0.540997	0.858	0.569	2.58383e-134	AV mesenchyme	Kitl
Ccn2	3.9358e-133	0.636604	0.64	0.269	8.5942e-129	AV mesenchyme	Ccn2
Spint2	4.33044e-133	0.519865	0.808	0.458	9.45595e-129	AV mesenchyme	Spint2
H1f4	6.22723e-132	0.546213	0.706	0.348	1.35978e-127	AV mesenchyme	H1f4
H1f5	1.28457e-131	0.856956	0.71	0.369	2.805e-127	AV mesenchyme	H1f5
Ube2c	2.76804e-122	0.786049	0.97	0.711	6.04428e-118	AV mesenchyme	Ube2c
Myh10	5.61313e-117	0.502983	0.985	0.943	1.22568e-112	AV mesenchyme	Myh10
Sfrp21	1.52615e-109	0.891315	0.522	0.193	3.3325e-105	AV mesenchyme	Sfrp2
Fos	1.80672e-108	0.833404	0.781	0.489	3.94516e-104	AV mesenchyme	Fos
Hapln1	4.16985e-93	0.56019	0.922	0.692	9.10529e-89	AV mesenchyme	Hapln1
Cenpa	1.3894e-90	0.571077	0.947	0.798	3.0339e-86	AV mesenchyme	Cenpa
Hes1	4.53685e-60	0.521542	0.797	0.611	9.90667e-56	AV mesenchyme	Hes1
Arl6ip1	4.58787e-52	0.548574	0.995	0.962	1.00181e-47	AV mesenchyme	Arl6ip1
Car3	5.037e-40	0.7937	0.451	0.267	1.09988e-35	AV mesenchyme	Car3

## Sheet: Sox9 cKO endocardial-lineages
	p_val	avg_log2FC	pct.1	pct.2	p_val_adj	cluster	gene
Irx51	1.14e-133	2.51986	0.373	0.046	2.5e-129	cKO AV endo	Irx5
Klhl41	3.46e-117	1.76394	0.567	0.131	7.56e-113	cKO AV endo	Klhl4
Rasip11	1.75e-103	1.20029	0.951	0.404	3.82e-99	cKO AV endo	Rasip1
Npr31	5.77e-97	1.86408	0.728	0.272	1.26e-92	cKO AV endo	Npr3
Emcn1	4.2e-87	2.59253	0.554	0.167	9.16e-83	cKO AV endo	Emcn
Gpr1821	7.01e-85	1.74581	0.565	0.169	1.53e-80	cKO AV endo	Gpr182
Gja41	2.49e-84	1.87631	0.42	0.094	5.45e-80	cKO AV endo	Gja4
Ctla2a1	1.27e-83	1.3388	0.852	0.375	2.78e-79	cKO AV endo	Ctla2a
Cdh51	7.97e-82	1.10522	0.899	0.425	1.74e-77	cKO AV endo	Cdh5
Rasgrp21	1.61e-80	1.2139	0.622	0.216	3.51e-76	cKO AV endo	Rasgrp2
Plvap1	1.86e-78	1.76547	0.943	0.685	4.06e-74	cKO AV endo	Plvap
Rps18	2.32e-77	0.861782	1	0.859	5.06e-73	cKO AV endo	Rps18
Gimap61	8.57e-76	1.00469	0.694	0.254	1.87e-71	cKO AV endo	Gimap6
Cdk11	3.86e-75	1.32291	0.972	0.727	8.42e-71	cKO AV endo	Cdk1
Gatm1	1.04e-74	1.48093	0.456	0.123	2.28e-70	cKO AV endo	Gatm
Myzap1	3.14e-73	0.97877	0.562	0.173	6.85e-69	cKO AV endo	Myzap
Exoc3l41	4.29e-73	1.03457	0.645	0.223	9.36e-69	cKO AV endo	Exoc3l4
Smagp1	2.66e-70	1.35645	0.71	0.288	5.81e-66	cKO AV endo	Smagp
Eef1b2	6.24e-69	0.626299	1	0.999	1.36e-64	cKO AV endo	Eef1b2
Hmgb21	2.59e-68	1.05354	1	0.966	5.66e-64	cKO AV endo	Hmgb2
Ecscr1	3.78e-68	1.19095	0.858	0.446	8.24e-64	cKO AV endo	Ecscr
Plxnd11	3.45e-64	1.31683	0.707	0.323	7.54e-60	cKO AV endo	Plxnd1
Kdr1	7.53e-64	1.37286	0.474	0.145	1.64e-59	cKO AV endo	Kdr
Ramp21	1.24e-63	0.85312	0.997	0.98	2.71e-59	cKO AV endo	Ramp2
Plagl11	1.4e-63	1.71817	0.801	0.476	3.06e-59	cKO AV endo	Plagl1
Afap1l11	1.02e-62	0.848982	0.946	0.674	2.23e-58	cKO AV endo	Afap1l1
Kif231	1.16e-62	1.45145	0.72	0.354	2.54e-58	cKO AV endo	Kif23
Car81	5.14e-61	0.926087	0.391	0.102	1.12e-56	cKO AV endo	Car8
Rps2	5.95e-61	0.891627	1	0.919	1.3e-56	cKO AV endo	Rps2
Icam21	3.28e-60	1.15184	0.938	0.74	7.16e-56	cKO AV endo	Icam2
Rpsa	2.63e-59	0.595361	1	1	5.75e-55	cKO AV endo	Rpsa
Rpl29	4.73e-59	0.691537	1	0.905	1.03e-54	cKO AV endo	Rpl29
Rpl9	2.32e-58	0.634609	1	0.999	5.07e-54	cKO AV endo	Rpl9
Esam1	2.82e-58	1.01797	0.637	0.247	6.15e-54	cKO AV endo	Esam
Egfl71	2.88e-58	1.36279	0.953	0.845	6.28e-54	cKO AV endo	Egfl7
Rpl28	8.84e-58	0.541291	1	1	1.93e-53	cKO AV endo	Rpl28
Mki671	1.7e-57	1.63026	0.785	0.454	3.71e-53	cKO AV endo	Mki67
Rpl26	2.74e-57	0.540074	1	1	5.99e-53	cKO AV endo	Rpl26
Pecam11	5.14e-56	0.826897	0.933	0.658	1.12e-51	cKO AV endo	Pecam1
Ube2c1	6.07e-56	1.63734	0.909	0.626	1.33e-51	cKO AV endo	Ube2c
Top2a1	6.78e-56	1.49004	0.873	0.571	1.48e-51	cKO AV endo	Top2a
Dusp21	7.96e-56	0.896789	0.526	0.187	1.74e-51	cKO AV endo	Dusp2
Nos31	2.89e-55	0.619458	0.604	0.227	6.32e-51	cKO AV endo	Nos3
Knl11	3.3e-55	1.16791	0.585	0.248	7.2e-51	cKO AV endo	Knl1
Lyl11	6.49e-55	0.761206	0.474	0.152	1.42e-50	cKO AV endo	Lyl1
Lmo21	5.28e-54	0.734643	0.552	0.189	1.15e-49	cKO AV endo	Lmo2
Nusap11	5.87e-54	1.29413	0.699	0.343	1.28e-49	cKO AV endo	Nusap1
Kif20b1	8.27e-54	1.21892	0.707	0.361	1.81e-49	cKO AV endo	Kif20b
Vwf1	1.15e-53	0.771427	0.37	0.102	2.51e-49	cKO AV endo	Vwf
Hba-a2	1.55e-53	0.766606	0.798	0.452	3.39e-49	cKO AV endo	Hba-a2
Tie11	5.33e-53	0.803478	0.78	0.396	1.16e-48	cKO AV endo	Tie1
Sgo2a1	7.88e-53	1.22894	0.658	0.326	1.72e-48	cKO AV endo	Sgo2a
Cdca81	8.28e-52	1.03491	0.894	0.576	1.81e-47	cKO AV endo	Cdca8
Ednrb1	9.22e-52	1.25379	0.645	0.308	2.01e-47	cKO AV endo	Ednrb
Bst21	2.83e-51	1.44019	0.536	0.222	6.18e-47	cKO AV endo	Bst2
Rps20	4.6e-51	0.523493	1	1	1e-46	cKO AV endo	Rps20
Flt11	4.81e-51	0.774684	0.712	0.345	1.05e-46	cKO AV endo	Flt1
Gngt21	9.45e-51	0.897782	0.951	0.741	2.06e-46	cKO AV endo	Gngt2
Tgfbr31	1.22e-50	1.05144	0.339	0.095	2.67e-46	cKO AV endo	Tgfbr3
Tspan181	2e-50	1.0006	0.759	0.43	4.37e-46	cKO AV endo	Tspan18
Incenp1	2.65e-50	1.1234	0.816	0.489	5.78e-46	cKO AV endo	Incenp
Tpx21	3.03e-50	1.04842	0.858	0.51	6.62e-46	cKO AV endo	Tpx2
Hmmr1	8.28e-50	1.29415	0.687	0.354	1.81e-45	cKO AV endo	Hmmr
Asf1b1	2.49e-49	0.979816	0.738	0.401	5.44e-45	cKO AV endo	Asf1b
Cenpe1	3.72e-49	1.48364	0.764	0.432	8.12e-45	cKO AV endo	Cenpe
Rpl12	4.14e-49	0.643994	1	1	9.04e-45	cKO AV endo	Rpl12
Ece11	6.49e-49	0.786582	0.961	0.816	1.42e-44	cKO AV endo	Ece1
Cenpf1	7.53e-49	1.53129	0.782	0.459	1.64e-44	cKO AV endo	Cenpf
Rps12	1.36e-48	0.593752	1	1	2.98e-44	cKO AV endo	Rps12
Prkch1	1.96e-48	0.608432	0.539	0.198	4.28e-44	cKO AV endo	Prkch
Rpl10	3.67e-48	0.637788	1	0.826	8.01e-44	cKO AV endo	Rpl10
Rps10	6.22e-48	0.648901	1	0.931	1.36e-43	cKO AV endo	Rps10
Nucks11	9.27e-48	0.836196	0.995	0.947	2.03e-43	cKO AV endo	Nucks1
Ndc801	1.24e-47	1.05403	0.64	0.317	2.71e-43	cKO AV endo	Ndc80
Iqgap21	1.58e-47	0.893721	0.655	0.321	3.45e-43	cKO AV endo	Iqgap2
Fgd5	2.66e-47	0.740131	0.632	0.282	5.81e-43	cKO AV endo	Fgd5
Kif111	2.85e-47	1.27124	0.64	0.321	6.22e-43	cKO AV endo	Kif11
Abi31	4.3e-47	0.808465	0.904	0.628	9.38e-43	cKO AV endo	Abi3
Stab11	5.31e-47	0.883008	0.549	0.222	1.16e-42	cKO AV endo	Stab1
Plk11	1.17e-46	1.07998	0.725	0.39	2.56e-42	cKO AV endo	Plk1
Dek1	1.21e-46	0.80395	0.995	0.908	2.65e-42	cKO AV endo	Dek
Aurkb1	1.55e-46	1.1677	0.692	0.38	3.39e-42	cKO AV endo	Aurkb
Pclaf1	3.17e-46	0.9088	0.982	0.715	6.92e-42	cKO AV endo	Pclaf
Prc11	4.88e-46	1.28226	0.72	0.409	1.07e-41	cKO AV endo	Prc1
Ckap2l1	9.81e-46	1.01821	0.687	0.348	2.14e-41	cKO AV endo	Ckap2l
H2ac81	2.14e-45	1.18881	0.663	0.33	4.68e-41	cKO AV endo	H2ac8
Lsm21	4.55e-45	0.767626	0.982	0.921	9.93e-41	cKO AV endo	Lsm2
Cemip21	7.86e-45	1.0017	0.907	0.743	1.72e-40	cKO AV endo	Cemip2
Mmrn21	1.3e-44	0.770481	0.43	0.15	2.85e-40	cKO AV endo	Mmrn2
Top1	3.77e-44	0.728166	0.997	0.982	8.24e-40	cKO AV endo	Top1
S1pr11	4.27e-44	0.664023	0.557	0.225	9.32e-40	cKO AV endo	S1pr1
Rpl5	6.12e-44	0.529127	1	1	1.34e-39	cKO AV endo	Rpl5
Rasgrp31	7.03e-44	0.546789	0.407	0.131	1.53e-39	cKO AV endo	Rasgrp3
Adgrf51	8.98e-44	0.795073	0.42	0.143	1.96e-39	cKO AV endo	Adgrf5
Gimap11	4.47e-43	0.92016	0.622	0.302	9.76e-39	cKO AV endo	Gimap1
Klf21	5.92e-43	0.947501	0.876	0.605	1.29e-38	cKO AV endo	Klf2
H1f5	6.03e-43	1.71594	0.661	0.37	1.32e-38	cKO AV endo	H1f5
Pcdh71	7.26e-43	0.797435	0.313	0.091	1.58e-38	cKO AV endo	Pcdh7
Birc51	7.54e-43	0.912991	0.92	0.675	1.65e-38	cKO AV endo	Birc5
Cmtm81	7.58e-43	0.906791	0.565	0.241	1.65e-38	cKO AV endo	Cmtm8
Kif221	4.38e-42	0.943796	0.759	0.45	9.57e-38	cKO AV endo	Kif22
Cks21	5.53e-42	0.916875	0.953	0.761	1.21e-37	cKO AV endo	Cks2
Rangap11	9.41e-42	0.868302	0.845	0.583	2.06e-37	cKO AV endo	Rangap1
Spc241	1.15e-41	0.786254	0.896	0.614	2.52e-37	cKO AV endo	Spc24
Shank3	2.68e-41	0.570594	0.342	0.105	5.85e-37	cKO AV endo	Shank3
Ccm2l1	2.85e-41	0.519946	0.427	0.147	6.22e-37	cKO AV endo	Ccm2l
Aurka1	3.05e-41	1.10813	0.653	0.345	6.66e-37	cKO AV endo	Aurka
Calm21	5.89e-41	0.500889	1	0.998	1.29e-36	cKO AV endo	Calm2
Tk11	8.39e-41	0.942729	0.883	0.598	1.83e-36	cKO AV endo	Tk1
Col23a11	2.51e-40	0.778175	0.282	0.079	5.48e-36	cKO AV endo	Col23a1
Rapgef51	6.18e-40	1.0867	0.389	0.145	1.35e-35	cKO AV endo	Rapgef5
Smc21	1.57e-39	0.840003	0.94	0.773	3.42e-35	cKO AV endo	Smc2
Sox18	2.76e-39	0.706934	0.663	0.335	6.03e-35	cKO AV endo	Sox18
Ccnb11	3.84e-39	0.728752	0.764	0.442	8.38e-35	cKO AV endo	Ccnb1
Selenoh	4.99e-39	0.568154	1	0.984	1.09e-34	cKO AV endo	Selenoh
Cre1	9.64e-39	0.548438	0.386	0.129	2.1e-34	cKO AV endo	Cre
H1f4	1.15e-38	1.43804	0.668	0.4	2.51e-34	cKO AV endo	H1f4
Ets21	1.28e-38	0.769123	0.617	0.305	2.8e-34	cKO AV endo	Ets2
Tek1	1.28e-38	0.732937	0.873	0.617	2.81e-34	cKO AV endo	Tek
Bik1	1.88e-38	0.680597	0.267	0.073	4.09e-34	cKO AV endo	Bik
Smc41	3.3e-38	0.844205	0.951	0.811	7.21e-34	cKO AV endo	Smc4
Esco21	6.86e-38	1.00824	0.492	0.226	1.5e-33	cKO AV endo	Esco2
Crip21	8.48e-38	0.545293	0.992	0.943	1.85e-33	cKO AV endo	Crip2
Tpt1	1.15e-37	0.516103	1	1	2.5e-33	cKO AV endo	Tpt1
Cd931	1.17e-37	0.929773	0.733	0.472	2.55e-33	cKO AV endo	Cd93
Cdca31	1.55e-37	0.831063	0.826	0.538	3.39e-33	cKO AV endo	Cdca3
Cdca21	3.57e-37	0.859035	0.573	0.284	7.79e-33	cKO AV endo	Cdca2
Arl6ip11	7.24e-37	1.28377	0.959	0.895	1.58e-32	cKO AV endo	Arl6ip1
Ccdc85b1	8.07e-37	0.909961	0.878	0.715	1.76e-32	cKO AV endo	Ccdc85b
Tubb4b1	1.25e-36	0.851799	0.995	0.937	2.74e-32	cKO AV endo	Tubb4b
Tyms1	2.12e-36	0.795386	0.948	0.808	4.62e-32	cKO AV endo	Tyms
Sox71	2.5e-36	0.531156	0.394	0.14	5.47e-32	cKO AV endo	Sox7
Fam83d1	2.8e-36	0.800496	0.466	0.201	6.12e-32	cKO AV endo	Fam83d
Add31	7.34e-36	0.757655	0.824	0.562	1.6e-31	cKO AV endo	Add3
Fbxo51	1.13e-35	1.01459	0.707	0.442	2.48e-31	cKO AV endo	Fbxo5
Pbk1	2.14e-35	0.852934	0.71	0.409	4.67e-31	cKO AV endo	Pbk
Nfatc1	2.42e-35	0.89131	0.788	0.527	5.3e-31	cKO AV endo	Nfatc1
Col4a11	2.55e-35	1.23568	0.863	0.681	5.58e-31	cKO AV endo	Col4a1
Bub11	3.19e-35	0.753698	0.684	0.39	6.97e-31	cKO AV endo	Bub1
Mis18bp11	4.35e-35	0.967665	0.598	0.319	9.49e-31	cKO AV endo	Mis18bp1
Hmgn51	7.47e-35	0.866756	0.736	0.458	1.63e-30	cKO AV endo	Hmgn5
Pimreg1	9.06e-35	1.00336	0.679	0.382	1.98e-30	cKO AV endo	Pimreg
Dock61	2.79e-34	0.734973	0.65	0.36	6.1e-30	cKO AV endo	Dock6
Slc29a11	4.61e-34	0.989247	0.562	0.29	1.01e-29	cKO AV endo	Slc29a1
Eva1a1	6.74e-34	0.57642	0.311	0.101	1.47e-29	cKO AV endo	Eva1a
Ckap21	1.69e-33	0.777072	0.614	0.331	3.68e-29	cKO AV endo	Ckap2
Jpt11	2.68e-33	0.678434	0.995	0.976	5.86e-29	cKO AV endo	Jpt1
Nek2	3.06e-33	0.719002	0.358	0.136	6.68e-29	cKO AV endo	Nek2
Aspm1	3.55e-33	1.09584	0.49	0.237	7.76e-29	cKO AV endo	Aspm
Cavin21	4.71e-33	1.4305	0.79	0.621	1.03e-28	cKO AV endo	Cavin2
Bex11	2.4e-32	0.878785	0.676	0.406	5.24e-28	cKO AV endo	Bex1
Rpl21	3.36e-32	0.518573	1	0.904	7.35e-28	cKO AV endo	Rpl21
Ccna21	6.24e-32	0.689176	0.816	0.501	1.36e-27	cKO AV endo	Ccna2
She1	7.3e-32	0.577935	0.645	0.354	1.59e-27	cKO AV endo	She
Cdc201	9.22e-32	0.832024	0.769	0.511	2.01e-27	cKO AV endo	Cdc20
Sf3b51	1.15e-31	0.858542	0.995	0.968	2.52e-27	cKO AV endo	Sf3b5
H2ax1	1.49e-31	0.985759	0.979	0.903	3.25e-27	cKO AV endo	H2ax
Tm4sf11	2.25e-31	1.61894	0.474	0.24	4.92e-27	cKO AV endo	Tm4sf1
Clec14a1	2.53e-31	0.706191	0.635	0.361	5.53e-27	cKO AV endo	Clec14a
Kif2c1	2.96e-31	0.766955	0.609	0.336	6.47e-27	cKO AV endo	Kif2c
Cenpq1	3.4e-31	0.723757	0.681	0.397	7.43e-27	cKO AV endo	Cenpq
Kif41	5.2e-31	0.800367	0.531	0.272	1.14e-26	cKO AV endo	Kif4
Haspin	7.52e-31	0.70879	0.459	0.214	1.64e-26	cKO AV endo	Haspin
Rrm11	1.57e-30	0.603755	0.94	0.752	3.43e-26	cKO AV endo	Rrm1
Kpna21	2.05e-30	0.786218	0.443	0.205	4.48e-26	cKO AV endo	Kpna2
H1f1	2.77e-30	1.04717	0.422	0.191	6.04e-26	cKO AV endo	H1f1
Dlgap51	3.61e-30	0.80372	0.604	0.331	7.89e-26	cKO AV endo	Dlgap5
Grrp11	6.68e-30	0.52622	0.311	0.11	1.46e-25	cKO AV endo	Grrp1
Ipo111	1.12e-29	0.85375	0.684	0.433	2.44e-25	cKO AV endo	Ipo11
Rad51ap11	2.63e-29	0.769558	0.604	0.343	5.75e-25	cKO AV endo	Rad51ap1
Palm1	3.09e-29	0.981841	0.767	0.559	6.75e-25	cKO AV endo	Palm
Frrs11	3.94e-29	0.693031	0.676	0.406	8.6e-25	cKO AV endo	Frrs1
Pcgf51	4.17e-29	0.826361	0.459	0.224	9.12e-25	cKO AV endo	Pcgf5
Dbf41	4.72e-29	0.647018	0.829	0.57	1.03e-24	cKO AV endo	Dbf4
Knstrn1	6.04e-29	0.743869	0.71	0.438	1.32e-24	cKO AV endo	Knstrn
Gldc1	9.89e-29	0.534238	0.365	0.141	2.16e-24	cKO AV endo	Gldc
Nuf21	1.61e-28	0.739248	0.57	0.31	3.52e-24	cKO AV endo	Nuf2
Palmd	1.77e-28	0.551111	0.306	0.108	3.87e-24	cKO AV endo	Palmd
Mest1	2.79e-28	1.28375	0.992	0.96	6.1e-24	cKO AV endo	Mest
Ccdc34	2.84e-28	0.684066	0.92	0.789	6.2e-24	cKO AV endo	Ccdc34
Ska11	3.1e-28	0.795796	0.549	0.296	6.77e-24	cKO AV endo	Ska1
Rrm21	4.67e-28	0.622611	0.889	0.636	1.02e-23	cKO AV endo	Rrm2
Calcrl1	4.87e-28	0.790228	0.705	0.465	1.06e-23	cKO AV endo	Calcrl
Notch11	5.07e-28	0.702501	0.824	0.623	1.11e-23	cKO AV endo	Notch1
Cep551	5.43e-28	0.794338	0.5	0.258	1.19e-23	cKO AV endo	Cep55
Snrk1	6.9e-28	0.756807	0.578	0.33	1.51e-23	cKO AV endo	Snrk
Ncapg1	7.4e-28	0.725263	0.549	0.303	1.62e-23	cKO AV endo	Ncapg
Plxnc1	9.22e-28	0.618378	0.697	0.428	2.01e-23	cKO AV endo	Plxnc1
Clspn	1.07e-27	0.962342	0.671	0.421	2.33e-23	cKO AV endo	Clspn
Spc251	1.59e-27	0.672602	0.712	0.436	3.48e-23	cKO AV endo	Spc25
Smc1a	1.64e-27	0.620962	0.969	0.909	3.58e-23	cKO AV endo	Smc1a
Ppp1r21	1.87e-27	0.556594	0.964	0.874	4.08e-23	cKO AV endo	Ppp1r2
Afdn	3.09e-27	0.647852	0.876	0.694	6.74e-23	cKO AV endo	Afdn
Rab11a1	7.8e-27	0.501407	0.966	0.899	1.7e-22	cKO AV endo	Rab11a
Shcbp11	9.67e-27	0.695343	0.63	0.368	2.11e-22	cKO AV endo	Shcbp1
Cenpx	1.43e-26	0.60166	0.933	0.796	3.13e-22	cKO AV endo	Cenpx
H4c4	2.26e-26	0.929891	0.422	0.198	4.94e-22	cKO AV endo	H4c4
Ncapd21	2.46e-26	0.667829	0.692	0.422	5.37e-22	cKO AV endo	Ncapd2
Bub1b1	3.12e-26	0.703815	0.624	0.372	6.82e-22	cKO AV endo	Bub1b
Kif18b	6.18e-26	0.509613	0.313	0.125	1.35e-21	cKO AV endo	Kif18b
Gng111	6.42e-26	1.13521	0.847	0.703	1.4e-21	cKO AV endo	Gng11
Kif151	7.48e-26	0.862875	0.632	0.374	1.63e-21	cKO AV endo	Kif15
Arhgap11a1	8.38e-26	0.851084	0.495	0.268	1.83e-21	cKO AV endo	Arhgap11a
Racgap11	2.01e-25	0.759326	0.842	0.69	4.39e-21	cKO AV endo	Racgap1
Ncl	2.24e-25	0.576994	1	0.998	4.9e-21	cKO AV endo	Ncl
Akap13	4.9e-25	0.594961	0.821	0.62	1.07e-20	cKO AV endo	Akap13
Hhex	5.68e-25	0.551929	0.544	0.292	1.24e-20	cKO AV endo	Hhex
Lyar1	5.79e-25	0.663811	0.917	0.775	1.26e-20	cKO AV endo	Lyar
Cdkn1c1	6.06e-25	2.06122	0.987	0.968	1.32e-20	cKO AV endo	Cdkn1c
Melk1	9.78e-25	0.620712	0.606	0.362	2.13e-20	cKO AV endo	Melk
Kif20a1	1.18e-24	0.586247	0.658	0.396	2.58e-20	cKO AV endo	Kif20a
H1f3	1.33e-24	0.688166	0.363	0.163	2.91e-20	cKO AV endo	H1f3
Cit1	2.36e-24	0.728887	0.539	0.306	5.16e-20	cKO AV endo	Cit
Tacc31	2.48e-24	0.560245	0.845	0.602	5.42e-20	cKO AV endo	Tacc3
Efnb21	2.72e-24	0.786073	0.565	0.315	5.94e-20	cKO AV endo	Efnb2
Foxm1	3.62e-24	0.5632	0.417	0.202	7.9e-20	cKO AV endo	Foxm1
Dapk1	9.04e-24	0.557688	0.552	0.302	1.97e-19	cKO AV endo	Dapk1
Sox171	1.06e-23	0.819802	0.378	0.168	2.31e-19	cKO AV endo	Sox17
Hjurp	1.09e-23	0.905756	0.782	0.625	2.37e-19	cKO AV endo	Hjurp
Ccnf1	1.17e-23	0.775293	0.518	0.292	2.56e-19	cKO AV endo	Ccnf
Arap3	1.41e-23	0.575504	0.702	0.453	3.07e-19	cKO AV endo	Arap3
Col4a21	1.89e-23	1.12151	0.718	0.538	4.12e-19	cKO AV endo	Col4a2
Tmpo1	1.89e-23	0.574788	0.984	0.92	4.13e-19	cKO AV endo	Tmpo
Stmn11	3.76e-23	0.527078	1	0.996	8.21e-19	cKO AV endo	Stmn1
Spdl1	4.65e-23	0.785185	0.466	0.259	1.01e-18	cKO AV endo	Spdl1
Rab3il1	5.15e-23	0.532632	0.712	0.464	1.12e-18	cKO AV endo	Rab3il1
Anln1	5.39e-23	0.723685	0.578	0.347	1.18e-18	cKO AV endo	Anln
Neil3	7.51e-23	0.68583	0.404	0.206	1.64e-18	cKO AV endo	Neil3
Ttk1	1.34e-22	0.594767	0.508	0.285	2.93e-18	cKO AV endo	Ttk
Arhgdib	1.89e-22	0.739089	0.933	0.833	4.12e-18	cKO AV endo	Arhgdib
Bora	2.09e-22	0.807672	0.606	0.392	4.56e-18	cKO AV endo	Bora
Ube2t	2.26e-22	0.616892	0.492	0.275	4.93e-18	cKO AV endo	Ube2t
Lbr1	2.27e-22	0.698585	0.676	0.456	4.95e-18	cKO AV endo	Lbr
Crybg3	2.33e-22	0.551499	0.433	0.222	5.08e-18	cKO AV endo	Crybg3
Tjp1	6.16e-22	0.711217	0.772	0.578	1.35e-17	cKO AV endo	Tjp1
Depdc1a1	1.2e-21	0.624162	0.43	0.222	2.62e-17	cKO AV endo	Depdc1a
Sod1	2.12e-21	0.534094	0.922	0.814	4.62e-17	cKO AV endo	Sod1
Sorbs1	3.44e-21	0.503255	0.487	0.261	7.51e-17	cKO AV endo	Sorbs1
Usp11	3.46e-21	0.683614	0.837	0.658	7.55e-17	cKO AV endo	Usp1
Cenpa1	8.17e-21	0.783659	0.858	0.668	1.78e-16	cKO AV endo	Cenpa
H2ac20	8.94e-21	0.721376	0.332	0.156	1.95e-16	cKO AV endo	H2ac20
Gmds1	9.38e-21	0.564871	0.723	0.518	2.05e-16	cKO AV endo	Gmds
Reep41	1.01e-20	0.716661	0.583	0.365	2.2e-16	cKO AV endo	Reep4
Vamp51	1.21e-20	0.877646	0.772	0.631	2.65e-16	cKO AV endo	Vamp5
Dok41	1.45e-20	0.835769	0.694	0.493	3.17e-16	cKO AV endo	Dok4
Slc9a3r11	1.56e-20	0.702512	0.453	0.251	3.4e-16	cKO AV endo	Slc9a3r1
Pla2g7	1.72e-20	0.537019	0.269	0.109	3.75e-16	cKO AV endo	Pla2g7
Troap	3.55e-20	0.623706	0.358	0.176	7.75e-16	cKO AV endo	Troap
Txnip	3.58e-20	0.555938	0.751	0.519	7.83e-16	cKO AV endo	Txnip
Hist1h2ap1	3.64e-20	0.892948	0.645	0.456	7.95e-16	cKO AV endo	Hist1h2ap
Arhgap291	3.81e-20	0.682613	0.49	0.286	8.32e-16	cKO AV endo	Arhgap29
Plk4	3.87e-20	0.60222	0.674	0.447	8.46e-16	cKO AV endo	Plk4
Nasp	3.99e-20	0.527076	0.977	0.944	8.72e-16	cKO AV endo	Nasp
Sh3bp51	4.66e-20	0.549295	0.484	0.27	1.02e-15	cKO AV endo	Sh3bp5
Sass6	5.37e-20	0.582112	0.544	0.33	1.17e-15	cKO AV endo	Sass6
Ppih	5.39e-20	0.525434	0.878	0.722	1.18e-15	cKO AV endo	Ppih
Ncapg2	6.35e-20	0.60159	0.508	0.294	1.39e-15	cKO AV endo	Ncapg2
Nsd2	6.89e-20	0.634744	0.782	0.615	1.5e-15	cKO AV endo	Nsd2
Myo61	7.44e-20	0.576663	0.596	0.37	1.62e-15	cKO AV endo	Myo6
Col26a11	7.45e-20	0.68851	0.282	0.122	1.63e-15	cKO AV endo	Col26a1
Fabp51	7.5e-20	0.730527	1	0.996	1.64e-15	cKO AV endo	Fabp5
Septin1	9.35e-20	0.518821	0.448	0.238	2.04e-15	cKO AV endo	Septin1
Igfbp41	1.01e-19	1.11125	0.969	0.956	2.21e-15	cKO AV endo	Igfbp4
Kifc1	1.17e-19	0.541041	0.438	0.242	2.55e-15	cKO AV endo	Kifc1
Taf15	1.44e-19	0.565917	0.878	0.692	3.14e-15	cKO AV endo	Taf15
Slc9a3r21	1.8e-19	0.501412	0.715	0.508	3.93e-15	cKO AV endo	Slc9a3r2
Cmc2	2.06e-19	0.552033	0.751	0.533	4.51e-15	cKO AV endo	Cmc2
Ncaph	2.29e-19	0.51178	0.554	0.334	5e-15	cKO AV endo	Ncaph
Rasa31	2.76e-19	0.55304	0.591	0.375	6.02e-15	cKO AV endo	Rasa3
Sgk11	2.89e-19	0.660158	0.275	0.119	6.31e-15	cKO AV endo	Sgk1
Mxd3	3.22e-19	0.568183	0.427	0.233	7.02e-15	cKO AV endo	Mxd3
Rap2a1	3.26e-19	0.817051	0.697	0.513	7.12e-15	cKO AV endo	Rap2a
Cdkn2d1	4.17e-19	0.765494	0.674	0.49	9.12e-15	cKO AV endo	Cdkn2d
Atp1b31	7.55e-19	0.543971	0.896	0.845	1.65e-14	cKO AV endo	Atp1b3
Espl1	8.42e-19	0.507611	0.368	0.188	1.84e-14	cKO AV endo	Espl1
Abhd17a1	1.34e-18	0.653744	0.961	0.871	2.93e-14	cKO AV endo	Abhd17a
Nhp2	2.36e-18	0.521291	0.972	0.915	5.14e-14	cKO AV endo	Nhp2
Pomp	2.58e-18	0.513369	0.992	0.987	5.63e-14	cKO AV endo	Pomp
Rdx1	2.84e-18	0.946775	0.995	0.987	6.19e-14	cKO AV endo	Rdx
Gap431	3.21e-18	0.578366	0.705	0.522	7.02e-14	cKO AV endo	Gap43
Lgals91	3.62e-18	0.57732	0.311	0.145	7.89e-14	cKO AV endo	Lgals9
Atad2	5.1e-18	0.692736	0.798	0.6	1.11e-13	cKO AV endo	Atad2
Chek2	8.37e-18	0.53875	0.409	0.223	1.83e-13	cKO AV endo	Chek2
Cdkn3	8.86e-18	0.705993	0.497	0.302	1.93e-13	cKO AV endo	Cdkn3
Wdr761	1.19e-17	0.50297	0.404	0.223	2.6e-13	cKO AV endo	Wdr76
H2ac4	1.47e-17	0.5213	0.262	0.115	3.2e-13	cKO AV endo	H2ac4
Spag5	1.76e-17	0.510295	0.433	0.24	3.84e-13	cKO AV endo	Spag5
Elavl4	2.08e-17	0.643492	0.347	0.177	4.54e-13	cKO AV endo	Elavl4
Acer21	2.14e-17	0.796627	0.435	0.266	4.68e-13	cKO AV endo	Acer2
Bard1	2.57e-17	0.505457	0.316	0.157	5.6e-13	cKO AV endo	Bard1
Ect21	2.57e-17	0.600388	0.422	0.24	5.61e-13	cKO AV endo	Ect2
Mastl	3.16e-17	0.544982	0.332	0.17	6.89e-13	cKO AV endo	Mastl
Diaph3	3.23e-17	0.627149	0.604	0.398	7.06e-13	cKO AV endo	Diaph3
Hebp11	5.57e-17	0.580896	0.816	0.686	1.22e-12	cKO AV endo	Hebp1
Sgo11	6.33e-17	0.543067	0.541	0.335	1.38e-12	cKO AV endo	Sgo1
Tfpi1	7.74e-17	0.83064	0.632	0.441	1.69e-12	cKO AV endo	Tfpi
Tiam1	7.77e-17	0.584679	0.477	0.292	1.7e-12	cKO AV endo	Tiam1
Bex41	1.1e-16	0.992107	0.762	0.619	2.41e-12	cKO AV endo	Bex4
H3c3	1.92e-16	0.586719	0.332	0.169	4.19e-12	cKO AV endo	H3c3
Spag9	3.66e-16	0.513842	0.894	0.779	8e-12	cKO AV endo	Spag9
Ubald21	4.34e-16	0.59053	0.94	0.876	9.47e-12	cKO AV endo	Ubald2
Fam111a1	4.89e-16	0.61793	0.637	0.451	1.07e-11	cKO AV endo	Fam111a
Trim471	9.42e-16	0.523139	0.687	0.504	2.06e-11	cKO AV endo	Trim47
Fbn1	1.11e-15	0.564336	0.863	0.79	2.42e-11	cKO AV endo	Fbn1
Itga61	1.34e-15	0.549375	0.591	0.396	2.92e-11	cKO AV endo	Itga6
Blvrb1	1.7e-15	0.622768	0.762	0.63	3.7e-11	cKO AV endo	Blvrb
Phactr2	2.27e-15	0.580635	0.676	0.491	4.96e-11	cKO AV endo	Phactr2
Kif18a1	4.01e-15	0.504747	0.316	0.165	8.77e-11	cKO AV endo	Kif18a
Gkap1	7.06e-15	0.504033	0.694	0.511	1.54e-10	cKO AV endo	Gkap1
Ckap5	1.84e-14	0.627782	0.759	0.59	4.02e-10	cKO AV endo	Ckap5
Tmem1081	3.26e-14	0.720826	0.772	0.628	7.13e-10	cKO AV endo	Tmem108
Nr2f21	4.27e-14	0.686671	0.596	0.423	9.32e-10	cKO AV endo	Nr2f2
Septin111	7.04e-14	0.537373	0.912	0.808	1.54e-09	cKO AV endo	Septin11
Lig1	8.11e-14	0.577567	0.87	0.757	1.77e-09	cKO AV endo	Lig1
Smap2	9.43e-14	0.506085	0.671	0.478	2.06e-09	cKO AV endo	Smap2
Ncapd3	1.4e-13	0.504457	0.632	0.456	3.06e-09	cKO AV endo	Ncapd3
Dusp31	2.05e-13	0.544567	0.521	0.352	4.47e-09	cKO AV endo	Dusp3
Hirip3	2.41e-13	0.554178	0.658	0.489	5.25e-09	cKO AV endo	Hirip3
Gas2l3	6.55e-13	0.625369	0.298	0.165	1.43e-08	cKO AV endo	Gas2l3
Ets1	8.32e-13	0.507516	0.788	0.649	1.82e-08	cKO AV endo	Ets1
Slfn9	1.08e-12	0.705304	0.407	0.258	2.37e-08	cKO AV endo	Slfn9
Ctsl1	1.7e-12	0.529372	0.966	0.984	3.72e-08	cKO AV endo	Ctsl
Bub31	1.73e-12	0.516184	0.933	0.88	3.77e-08	cKO AV endo	Bub3
Slk	1.82e-12	0.504654	0.705	0.547	3.98e-08	cKO AV endo	Slk
G2e31	2.09e-12	0.507476	0.474	0.316	4.57e-08	cKO AV endo	G2e3
Gls	2.41e-12	0.620832	0.617	0.447	5.26e-08	cKO AV endo	Gls
Nudt41	2.19e-11	0.525181	0.769	0.641	4.78e-07	cKO AV endo	Nudt4
Ifitm3	2.4e-11	0.511217	0.614	0.467	5.25e-07	cKO AV endo	Ifitm3
Ccne11	2.67e-11	0.83958	0.435	0.302	5.82e-07	cKO AV endo	Ccne1
Trim59	3.23e-11	0.595565	0.712	0.596	7.06e-07	cKO AV endo	Trim59
Hey2	5.22e-11	0.599847	0.516	0.387	1.14e-06	cKO AV endo	Hey2
Foxc11	6.57e-11	0.552726	0.365	0.224	1.43e-06	cKO AV endo	Foxc1
Sdf2l11	1.58e-10	0.580413	0.842	0.712	3.46e-06	cKO AV endo	Sdf2l1
Myl7	4.33e-10	1.07004	0.699	0.521	9.45e-06	cKO AV endo	Myl7
Akap121	8.66e-10	1.27187	0.549	0.448	1.89e-05	cKO AV endo	Akap12
Sms1	9.98e-10	0.527486	0.865	0.763	2.18e-05	cKO AV endo	Sms
Dnmt1	1.68e-09	0.518425	0.863	0.725	3.66e-05	cKO AV endo	Dnmt1
Tmem371	7.85e-09	0.502021	0.282	0.17	0.000171378	cKO AV endo	Tmem37
Pkdcc	1.04e-08	0.759162	0.456	0.348	0.000226809	cKO AV endo	Pkdcc
Tshz21	1.97e-08	0.636752	0.342	0.227	0.000430504	cKO AV endo	Tshz2
H1f10	4.52e-08	0.501873	0.94	0.878	0.000986149	cKO AV endo	H1f10
Gja1	4.57e-08	0.588532	0.557	0.435	0.000997469	cKO AV endo	Gja1
Ebf11	9.51e-08	0.891106	0.684	0.585	0.00207623	cKO AV endo	Ebf1
Nectin21	2.09e-07	0.536106	0.635	0.529	0.00455342	cKO AV endo	Nectin2
Myl4	3.67e-07	0.768219	0.598	0.454	0.00801515	cKO AV endo	Myl4
Maged21	1.71e-05	0.635584	0.977	0.982	0.372661	cKO AV endo	Maged2
Klf3	0.000330456	0.559225	0.837	0.799	1	cKO AV endo	Klf3
Tpm1	1.61e-184	1.45756	1	0.969	3.52e-180	cKO early AV mesenchyme	Tpm1
Col1a1	1.13e-162	2.16967	0.85	0.418	2.46e-158	cKO early AV mesenchyme	Col1a1
Dsp	7.69e-161	1.80067	0.767	0.322	1.68e-156	cKO early AV mesenchyme	Dsp
Hba-x1	3.49e-157	0.763607	0.995	0.909	7.63e-153	cKO early AV mesenchyme	Hba-x
Peg3	6.62e-155	1.72126	0.992	0.9	1.45e-150	cKO early AV mesenchyme	Peg3
St6galnac5	2.8e-150	1.42642	0.592	0.18	6.11e-146	cKO early AV mesenchyme	St6galnac5
Tagln	3.95e-137	2.30216	0.901	0.541	8.63e-133	cKO early AV mesenchyme	Tagln
Lgals7	2.21e-135	1.22703	0.538	0.157	4.83e-131	cKO early AV mesenchyme	Lgals7
Htra1	3.89e-135	1.93976	0.808	0.433	8.5e-131	cKO early AV mesenchyme	Htra1
Flrt2	8.07e-135	1.6767	0.592	0.209	1.76e-130	cKO early AV mesenchyme	Flrt2
Tnc1	1.37e-129	1.80662	0.775	0.397	2.99e-125	cKO early AV mesenchyme	Tnc
Col1a2	6.4e-126	2.03385	0.82	0.499	1.4e-121	cKO early AV mesenchyme	Col1a2
Bgn	1.39e-124	1.28185	0.978	0.848	3.03e-120	cKO early AV mesenchyme	Bgn
Hba-a22	9.65e-123	1.01504	0.807	0.422	2.11e-118	cKO early AV mesenchyme	Hba-a2
Postn1	2.42e-121	1.68754	0.921	0.641	5.28e-117	cKO early AV mesenchyme	Postn
Zim1	2.77e-120	1.21512	0.5	0.148	6.05e-116	cKO early AV mesenchyme	Zim1
Twist11	6.83e-113	0.983394	0.999	0.922	1.49e-108	cKO early AV mesenchyme	Twist1
Nrp11	9.18e-111	1.28894	0.933	0.723	2e-106	cKO early AV mesenchyme	Nrp1
Aff2	2.29e-106	0.722454	0.253	0.037	4.99e-102	cKO early AV mesenchyme	Aff2
Mfap41	7.61e-104	1.57231	0.722	0.352	1.66e-99	cKO early AV mesenchyme	Mfap4
Kif26b	2.24e-103	1.17961	0.637	0.27	4.9e-99	cKO early AV mesenchyme	Kif26b
Fst1	2.02e-102	1.87266	0.521	0.185	4.42e-98	cKO early AV mesenchyme	Fst
Myh10	1.24e-98	1.22675	0.971	0.864	2.71e-94	cKO early AV mesenchyme	Myh10
Cck	2.5e-98	1.89686	0.399	0.109	5.46e-94	cKO early AV mesenchyme	Cck
Bmp4	2.84e-97	1.41046	0.651	0.299	6.2e-93	cKO early AV mesenchyme	Bmp4
Meox11	7.03e-96	1.29506	0.645	0.28	1.54e-91	cKO early AV mesenchyme	Meox1
Fbn2	7.39e-95	0.96365	0.992	0.905	1.61e-90	cKO early AV mesenchyme	Fbn2
Col16a1	1.8e-93	0.945301	0.487	0.168	3.92e-89	cKO early AV mesenchyme	Col16a1
Mfap2	1.35e-92	0.836446	0.997	0.983	2.94e-88	cKO early AV mesenchyme	Mfap2
Rps182	6.47e-84	0.659111	1	0.847	1.41e-79	cKO early AV mesenchyme	Rps18
Rhou	1.81e-83	0.935409	0.964	0.841	3.94e-79	cKO early AV mesenchyme	Rhou
Adamtsl2	4.02e-82	0.77203	0.316	0.078	8.78e-78	cKO early AV mesenchyme	Adamtsl2
Pdgfrb	2.48e-81	1.01453	0.658	0.323	5.42e-77	cKO early AV mesenchyme	Pdgfrb
Pcolce1	2.7e-81	1.03299	0.938	0.648	5.9e-77	cKO early AV mesenchyme	Pcolce
Myl9	7.01e-80	1.50009	0.741	0.435	1.53e-75	cKO early AV mesenchyme	Myl9
Rps102	5.65e-79	0.633307	0.997	0.925	1.23e-74	cKO early AV mesenchyme	Rps10
Smad71	5.66e-79	0.943018	0.986	0.901	1.24e-74	cKO early AV mesenchyme	Smad7
Cst3	1.66e-78	0.820966	0.989	0.969	3.62e-74	cKO early AV mesenchyme	Cst3
Pde1a	1.25e-76	0.979202	0.703	0.373	2.73e-72	cKO early AV mesenchyme	Pde1a
Ptpn13	2.42e-74	0.90607	0.571	0.258	5.29e-70	cKO early AV mesenchyme	Ptpn13
Serinc2	9.7e-73	0.764186	0.268	0.064	2.12e-68	cKO early AV mesenchyme	Serinc2
S100a11	3.47e-72	0.752218	0.999	0.989	7.58e-68	cKO early AV mesenchyme	S100a11
Col5a21	7.46e-72	0.922597	0.947	0.782	1.63e-67	cKO early AV mesenchyme	Col5a2
Rpl212	2.23e-71	0.598578	1	0.896	4.87e-67	cKO early AV mesenchyme	Rpl21
Mmp231	1.47e-69	0.973999	0.766	0.451	3.2e-65	cKO early AV mesenchyme	Mmp23
Acta2	3.88e-68	2.24824	0.558	0.273	8.48e-64	cKO early AV mesenchyme	Acta2
Gata6	2.66e-66	0.748206	0.988	0.945	5.81e-62	cKO early AV mesenchyme	Gata6
Prrx21	4.17e-66	0.821029	0.955	0.688	9.11e-62	cKO early AV mesenchyme	Prrx2
Cald1	4.24e-66	0.817014	0.991	0.943	9.25e-62	cKO early AV mesenchyme	Cald1
Col6a1	2.05e-65	0.931916	0.5	0.217	4.48e-61	cKO early AV mesenchyme	Col6a1
Angpt1	4.12e-65	0.786991	0.251	0.063	8.99e-61	cKO early AV mesenchyme	Angpt1
Loxl2	5.03e-63	0.787621	0.98	0.898	1.1e-58	cKO early AV mesenchyme	Loxl2
Lor	1.06e-62	0.731295	0.432	0.171	2.31e-58	cKO early AV mesenchyme	Lor
Grk3	1.41e-62	0.731019	0.257	0.067	3.07e-58	cKO early AV mesenchyme	Grk3
Itga8	7.4e-62	0.692378	0.301	0.091	1.62e-57	cKO early AV mesenchyme	Itga8
Clstn2	2.38e-61	0.628722	0.326	0.105	5.19e-57	cKO early AV mesenchyme	Clstn2
Efnb3	1.84e-60	0.759304	0.395	0.149	4.02e-56	cKO early AV mesenchyme	Efnb3
mt-Co21	4.99e-60	0.589478	0.997	0.994	1.09e-55	cKO early AV mesenchyme	mt-Co2
Igfbp7	4.23e-59	0.731943	0.984	0.897	9.24e-55	cKO early AV mesenchyme	Igfbp7
Lgals11	7.79e-59	0.570527	1	0.995	1.7e-54	cKO early AV mesenchyme	Lgals1
Unc5b	9.48e-59	0.844827	0.892	0.699	2.07e-54	cKO early AV mesenchyme	Unc5b
Tbx2	1.3e-58	1.21495	0.554	0.279	2.84e-54	cKO early AV mesenchyme	Tbx2
Lef11	1.44e-58	0.935629	0.747	0.462	3.15e-54	cKO early AV mesenchyme	Lef1
P4ha1	1.51e-57	0.737813	0.868	0.702	3.29e-53	cKO early AV mesenchyme	P4ha1
Lrp1	3.62e-57	0.72764	0.676	0.377	7.9e-53	cKO early AV mesenchyme	Lrp1
Fzd21	4.72e-57	0.76647	0.93	0.731	1.03e-52	cKO early AV mesenchyme	Fzd2
Cyth3	5.38e-57	1.00943	0.695	0.438	1.17e-52	cKO early AV mesenchyme	Cyth3
Csrp2	2.37e-56	0.974663	0.963	0.85	5.18e-52	cKO early AV mesenchyme	Csrp2
mt-Nd21	3.4e-56	0.682999	0.996	0.99	7.43e-52	cKO early AV mesenchyme	mt-Nd2
Adamts15	1.89e-55	0.69856	0.27	0.081	4.12e-51	cKO early AV mesenchyme	Adamts15
Meis2	3.82e-55	0.672848	0.989	0.95	8.35e-51	cKO early AV mesenchyme	Meis2
Actc1	5.46e-55	1.66934	0.8	0.527	1.19e-50	cKO early AV mesenchyme	Actc1
Col6a2	7.19e-55	0.898511	0.488	0.23	1.57e-50	cKO early AV mesenchyme	Col6a2
Tut4	3.3e-54	0.651118	0.961	0.845	7.21e-50	cKO early AV mesenchyme	Tut4
Lum	2.89e-53	1.01496	0.386	0.158	6.32e-49	cKO early AV mesenchyme	Lum
Col3a1	2.95e-52	0.778277	0.991	0.943	6.45e-48	cKO early AV mesenchyme	Col3a1
Bex3	6.36e-52	0.598337	0.999	0.99	1.39e-47	cKO early AV mesenchyme	Bex3
Specc1	6.96e-52	0.910626	0.828	0.605	1.52e-47	cKO early AV mesenchyme	Specc1
Dpysl31	2.2e-51	0.569614	0.995	0.947	4.8e-47	cKO early AV mesenchyme	Dpysl3
Stbd1	2.88e-51	0.726775	0.311	0.11	6.29e-47	cKO early AV mesenchyme	Stbd1
Msi2	4.78e-51	0.763165	0.867	0.689	1.04e-46	cKO early AV mesenchyme	Msi2
Msx2	7.9e-51	1.4407	0.361	0.144	1.72e-46	cKO early AV mesenchyme	Msx2
Rac3	1.08e-50	0.663256	0.408	0.174	2.35e-46	cKO early AV mesenchyme	Rac3
Flna	1.72e-50	0.61368	0.97	0.9	3.75e-46	cKO early AV mesenchyme	Flna
Sdc2	2.25e-50	0.89996	0.547	0.292	4.92e-46	cKO early AV mesenchyme	Sdc2
Sfrp11	4.48e-50	0.833527	0.726	0.432	9.77e-46	cKO early AV mesenchyme	Sfrp1
Tln1	6.25e-50	0.62532	0.962	0.873	1.37e-45	cKO early AV mesenchyme	Tln1
Map4k4	6.3e-50	0.61253	0.961	0.868	1.37e-45	cKO early AV mesenchyme	Map4k4
Nenf	8.02e-50	0.620954	0.972	0.919	1.75e-45	cKO early AV mesenchyme	Nenf
Bhlhe40	1.13e-49	0.795077	0.329	0.124	2.47e-45	cKO early AV mesenchyme	Bhlhe40
Mrc2	1.29e-49	0.645949	0.433	0.194	2.82e-45	cKO early AV mesenchyme	Mrc2
Nrk	1.57e-49	1.04957	0.657	0.407	3.42e-45	cKO early AV mesenchyme	Nrk
Cdh21	1.58e-49	0.913456	0.639	0.362	3.44e-45	cKO early AV mesenchyme	Cdh2
Plac8	2.86e-49	1.90347	0.364	0.153	6.25e-45	cKO early AV mesenchyme	Plac8
Snai2	5.75e-49	0.869394	0.616	0.347	1.25e-44	cKO early AV mesenchyme	Snai2
Dcn	6.36e-49	0.781356	0.276	0.092	1.39e-44	cKO early AV mesenchyme	Dcn
Basp1	1.64e-48	0.603607	0.978	0.916	3.59e-44	cKO early AV mesenchyme	Basp1
Csrp3	4.87e-48	1.03833	0.413	0.183	1.06e-43	cKO early AV mesenchyme	Csrp3
Myh9	6.51e-48	0.890008	0.837	0.674	1.42e-43	cKO early AV mesenchyme	Myh9
Ptms	1.45e-47	0.56762	0.999	0.976	3.16e-43	cKO early AV mesenchyme	Ptms
Angptl4	1.65e-47	0.742324	0.562	0.303	3.6e-43	cKO early AV mesenchyme	Angptl4
Clmp1	1.77e-47	0.565425	0.786	0.469	3.87e-43	cKO early AV mesenchyme	Clmp
Aspscr1	2.59e-47	1.15311	0.837	0.678	5.65e-43	cKO early AV mesenchyme	Aspscr1
Trim44	4.6e-47	0.705435	0.882	0.69	1e-42	cKO early AV mesenchyme	Trim44
Tns1	5.66e-47	0.837804	0.73	0.494	1.24e-42	cKO early AV mesenchyme	Tns1
Abracl	5.79e-47	0.573414	0.986	0.967	1.26e-42	cKO early AV mesenchyme	Abracl
Ly6e	6.09e-47	0.707325	0.576	0.314	1.33e-42	cKO early AV mesenchyme	Ly6e
Vcam11	1.67e-46	0.726344	0.582	0.315	3.65e-42	cKO early AV mesenchyme	Vcam1
Nos1ap	9.02e-46	0.774962	0.391	0.174	1.97e-41	cKO early AV mesenchyme	Nos1ap
Ptn1	4.57e-45	1.76393	0.833	0.632	9.99e-41	cKO early AV mesenchyme	Ptn
Aebp1	5.96e-45	0.667235	0.539	0.291	1.3e-40	cKO early AV mesenchyme	Aebp1
Pcsk5	8.31e-45	0.910604	0.77	0.567	1.82e-40	cKO early AV mesenchyme	Pcsk5
Tbx3	2.77e-44	0.92429	0.436	0.211	6.04e-40	cKO early AV mesenchyme	Tbx3
Ptprb2	5.79e-44	0.659925	0.805	0.622	1.27e-39	cKO early AV mesenchyme	Ptprb
Chd4	1.94e-43	0.575013	0.979	0.941	4.23e-39	cKO early AV mesenchyme	Chd4
Samd1	2.73e-43	0.589512	0.825	0.597	5.97e-39	cKO early AV mesenchyme	Samd1
Dact11	3.56e-43	0.706024	0.538	0.291	7.77e-39	cKO early AV mesenchyme	Dact1
Aplp1	4.28e-43	0.694539	0.433	0.206	9.34e-39	cKO early AV mesenchyme	Aplp1
Sox91	8.92e-43	0.508062	0.987	0.749	1.95e-38	cKO early AV mesenchyme	Sox9
Pam16	9.02e-43	0.522387	0.818	0.547	1.97e-38	cKO early AV mesenchyme	Pam16
Ppp1r14c1	5.32e-42	1.08342	0.674	0.44	1.16e-37	cKO early AV mesenchyme	Ppp1r14c
Zeb2	5.69e-42	0.70318	0.88	0.717	1.24e-37	cKO early AV mesenchyme	Zeb2
Ptgis1	7.81e-42	0.616402	0.964	0.898	1.71e-37	cKO early AV mesenchyme	Ptgis
Selenom	8.3e-42	0.651971	0.864	0.685	1.81e-37	cKO early AV mesenchyme	Selenom
Pik3cb	9.72e-42	0.549366	0.337	0.141	2.12e-37	cKO early AV mesenchyme	Pik3cb
Pth1r	1.98e-41	0.70196	0.529	0.286	4.32e-37	cKO early AV mesenchyme	Pth1r
Cd248	4.59e-41	0.564349	0.387	0.175	1e-36	cKO early AV mesenchyme	Cd248
Fcgrt	1.31e-40	0.849328	0.471	0.243	2.87e-36	cKO early AV mesenchyme	Fcgrt
Colec11	1.97e-40	0.586034	0.328	0.134	4.29e-36	cKO early AV mesenchyme	Colec11
Pmm11	2.27e-40	0.519215	0.882	0.681	4.95e-36	cKO early AV mesenchyme	Pmm1
6330403K07Rik	4.32e-40	0.617774	0.917	0.746	9.42e-36	cKO early AV mesenchyme	6330403K07Rik
Tnnc1	2.54e-39	0.946655	0.541	0.304	5.55e-35	cKO early AV mesenchyme	Tnnc1
Chst11	4.39e-39	0.582345	0.547	0.311	9.58e-35	cKO early AV mesenchyme	Chst11
Ltbp3	4.92e-39	0.595453	0.455	0.233	1.07e-34	cKO early AV mesenchyme	Ltbp3
Enc11	6.31e-39	0.679972	0.85	0.688	1.38e-34	cKO early AV mesenchyme	Enc1
Lbh1	8.3e-39	1.17726	0.793	0.63	1.81e-34	cKO early AV mesenchyme	Lbh
Adgrl2	1.67e-38	0.793402	0.584	0.363	3.65e-34	cKO early AV mesenchyme	Adgrl2
Gpc11	2.14e-38	0.628532	0.775	0.543	4.68e-34	cKO early AV mesenchyme	Gpc1
Snai1	4.4e-38	0.741445	0.768	0.545	9.6e-34	cKO early AV mesenchyme	Snai1
E2f8	7.41e-38	0.890718	0.325	0.145	1.62e-33	cKO early AV mesenchyme	E2f8
Tmod1	1.02e-37	0.687967	0.374	0.175	2.23e-33	cKO early AV mesenchyme	Tmod1
Brd11	1.66e-37	0.543923	0.838	0.652	3.63e-33	cKO early AV mesenchyme	Brd1
Mgp	2.2e-37	1.56658	0.418	0.215	4.81e-33	cKO early AV mesenchyme	Mgp
Emp2	4.62e-37	0.567797	0.349	0.158	1.01e-32	cKO early AV mesenchyme	Emp2
Agfg1	4.66e-37	0.688082	0.9	0.768	1.02e-32	cKO early AV mesenchyme	Agfg1
Spry2	5.09e-37	0.729452	0.563	0.327	1.11e-32	cKO early AV mesenchyme	Spry2
Tox3	5.33e-37	0.758816	0.255	0.097	1.16e-32	cKO early AV mesenchyme	Tox3
Rbms3	6.63e-37	0.68521	0.72	0.5	1.45e-32	cKO early AV mesenchyme	Rbms3
Lrrn2	7.53e-37	0.547472	0.267	0.102	1.64e-32	cKO early AV mesenchyme	Lrrn2
Tpm21	7.69e-37	0.762321	0.508	0.288	1.68e-32	cKO early AV mesenchyme	Tpm2
Cdv3	1.66e-36	0.507901	0.986	0.957	3.63e-32	cKO early AV mesenchyme	Cdv3
Kcnmb4	3.07e-36	0.620411	0.672	0.446	6.7e-32	cKO early AV mesenchyme	Kcnmb4
1500009L16Rik	3.09e-36	0.710436	0.67	0.45	6.75e-32	cKO early AV mesenchyme	1500009L16Rik
Plxnb2	4.42e-36	0.65351	0.621	0.401	9.64e-32	cKO early AV mesenchyme	Plxnb2
Cyba	4.42e-36	0.637946	0.949	0.858	9.66e-32	cKO early AV mesenchyme	Cyba
Cda	7.64e-36	0.797749	0.476	0.262	1.67e-31	cKO early AV mesenchyme	Cda
Col11a1	2.88e-35	0.643059	0.472	0.265	6.29e-31	cKO early AV mesenchyme	Col11a1
Nrd1	6.05e-35	0.557491	0.868	0.753	1.32e-30	cKO early AV mesenchyme	Nrd1
Tbx5	6.7e-35	0.532649	0.491	0.27	1.46e-30	cKO early AV mesenchyme	Tbx5
Rasl11b	8.03e-35	0.534488	0.82	0.607	1.75e-30	cKO early AV mesenchyme	Rasl11b
Asb4	2.44e-34	0.651949	0.864	0.724	5.32e-30	cKO early AV mesenchyme	Asb4
H1f41	9.04e-34	1.04747	0.586	0.392	1.97e-29	cKO early AV mesenchyme	H1f4
Atp1b1	9.37e-34	1.13153	0.572	0.359	2.05e-29	cKO early AV mesenchyme	Atp1b1
Ddr11	1.22e-33	0.56081	0.52	0.295	2.66e-29	cKO early AV mesenchyme	Ddr1
Cdh13	1.28e-33	0.595386	0.279	0.117	2.79e-29	cKO early AV mesenchyme	Cdh13
Ldlrad4	1.33e-33	0.547507	0.488	0.273	2.9e-29	cKO early AV mesenchyme	Ldlrad4
Plod2	1.75e-33	0.692157	0.767	0.565	3.82e-29	cKO early AV mesenchyme	Plod2
Peg10	2.97e-33	0.855958	0.514	0.307	6.49e-29	cKO early AV mesenchyme	Peg10
Enah1	5.42e-33	0.603514	0.907	0.765	1.18e-28	cKO early AV mesenchyme	Enah
Chd3	9.27e-33	0.692278	0.749	0.575	2.02e-28	cKO early AV mesenchyme	Chd3
Adamts10	2.18e-32	0.684058	0.789	0.596	4.75e-28	cKO early AV mesenchyme	Adamts10
Dst	2.88e-32	0.822936	0.741	0.563	6.29e-28	cKO early AV mesenchyme	Dst
Nbea	2.92e-32	0.593074	0.512	0.304	6.38e-28	cKO early AV mesenchyme	Nbea
Afap1	3.26e-32	0.577631	0.612	0.402	7.12e-28	cKO early AV mesenchyme	Afap1
Palld	3.76e-32	0.667707	0.774	0.589	8.21e-28	cKO early AV mesenchyme	Palld
Frmd6	4.17e-32	0.688209	0.493	0.293	9.11e-28	cKO early AV mesenchyme	Frmd6
Ddx42	4.78e-32	0.503011	0.864	0.749	1.04e-27	cKO early AV mesenchyme	Ddx42
Dzip1l	1.21e-31	0.513377	0.429	0.231	2.64e-27	cKO early AV mesenchyme	Dzip1l
Crabp1	4.12e-31	0.977163	0.305	0.144	9e-27	cKO early AV mesenchyme	Crabp1
Rnd3	4.75e-31	0.608472	0.466	0.26	1.04e-26	cKO early AV mesenchyme	Rnd3
Hunk	7.56e-31	0.539666	0.32	0.152	1.65e-26	cKO early AV mesenchyme	Hunk
Id4	8.21e-31	0.604515	0.295	0.132	1.79e-26	cKO early AV mesenchyme	Id4
Myl42	1.78e-30	1.03114	0.657	0.432	3.9e-26	cKO early AV mesenchyme	Myl4
Khdrbs3	3.29e-30	0.542448	0.636	0.424	7.18e-26	cKO early AV mesenchyme	Khdrbs3
Samd4	3.35e-30	0.545087	0.467	0.266	7.33e-26	cKO early AV mesenchyme	Samd4
Pwwp3b	3.54e-30	0.576305	0.591	0.377	7.72e-26	cKO early AV mesenchyme	Pwwp3b
Gpc31	5.18e-30	0.500429	0.899	0.637	1.13e-25	cKO early AV mesenchyme	Gpc3
Ankrd1	9.86e-30	1.19576	0.311	0.147	2.15e-25	cKO early AV mesenchyme	Ankrd1
Ahnak	1.02e-29	0.635964	0.653	0.446	2.22e-25	cKO early AV mesenchyme	Ahnak
Nes	1.03e-29	0.68056	0.771	0.629	2.25e-25	cKO early AV mesenchyme	Nes
Celf4	1.06e-29	0.559242	0.509	0.301	2.31e-25	cKO early AV mesenchyme	Celf4
Myl71	1.11e-29	1.15836	0.705	0.505	2.43e-25	cKO early AV mesenchyme	Myl7
Etv4	1.44e-29	0.610993	0.368	0.193	3.14e-25	cKO early AV mesenchyme	Etv4
Prrx11	1.95e-29	0.536047	0.426	0.232	4.25e-25	cKO early AV mesenchyme	Prrx1
Baz1b	3.91e-29	0.569173	0.918	0.815	8.54e-25	cKO early AV mesenchyme	Baz1b
Arhgef401	1.15e-28	0.506632	0.809	0.59	2.51e-24	cKO early AV mesenchyme	Arhgef40
Tro	1.2e-28	0.531465	0.687	0.478	2.62e-24	cKO early AV mesenchyme	Tro
Larp1	1.96e-28	0.605874	0.733	0.548	4.28e-24	cKO early AV mesenchyme	Larp1
Tln2	2.64e-28	0.717807	0.409	0.231	5.77e-24	cKO early AV mesenchyme	Tln2
Hjurp1	4.19e-28	0.594139	0.77	0.613	9.14e-24	cKO early AV mesenchyme	Hjurp
Pds5b	1.09e-27	0.607316	0.691	0.522	2.39e-23	cKO early AV mesenchyme	Pds5b
Nab2	1.48e-27	0.56883	0.432	0.249	3.23e-23	cKO early AV mesenchyme	Nab2
H1f51	1.84e-27	1.19393	0.543	0.365	4.02e-23	cKO early AV mesenchyme	H1f5
Igf2	5.5e-27	0.608897	0.688	0.485	1.2e-22	cKO early AV mesenchyme	Igf2
Ptprs	5.69e-27	0.558408	0.803	0.635	1.24e-22	cKO early AV mesenchyme	Ptprs
Plac11	6.61e-27	0.854069	0.57	0.375	1.44e-22	cKO early AV mesenchyme	Plac1
Dync1h11	1.06e-26	0.505752	0.836	0.722	2.32e-22	cKO early AV mesenchyme	Dync1h1
Polr3g	1.18e-26	0.560314	0.476	0.29	2.57e-22	cKO early AV mesenchyme	Polr3g
Myl2	3.29e-26	0.930376	0.314	0.156	7.18e-22	cKO early AV mesenchyme	Myl2
Ier5l	3.32e-26	0.502757	0.667	0.467	7.25e-22	cKO early AV mesenchyme	Ier5l
Limk2	3.57e-26	0.606055	0.483	0.293	7.79e-22	cKO early AV mesenchyme	Limk2
Pcdh18	4.87e-26	0.571766	0.389	0.218	1.06e-21	cKO early AV mesenchyme	Pcdh18
Vcl	4.96e-26	0.601039	0.695	0.518	1.08e-21	cKO early AV mesenchyme	Vcl
Ccn41	5.24e-26	0.51515	0.418	0.239	1.14e-21	cKO early AV mesenchyme	Ccn4
Chst2	8.83e-26	0.600352	0.421	0.241	1.93e-21	cKO early AV mesenchyme	Chst2
Tcim1	1.63e-25	0.648416	0.636	0.44	3.56e-21	cKO early AV mesenchyme	Tcim
Col13a12	1.67e-25	0.57071	0.643	0.452	3.65e-21	cKO early AV mesenchyme	Col13a1
Tanc2	1.84e-25	0.551775	0.655	0.474	4.01e-21	cKO early AV mesenchyme	Tanc2
Tmem88	4.26e-25	0.544997	0.399	0.23	9.29e-21	cKO early AV mesenchyme	Tmem88
Sh3rf1	5.08e-25	0.539325	0.496	0.311	1.11e-20	cKO early AV mesenchyme	Sh3rf1
Zfhx3	9.63e-25	0.567783	0.67	0.491	2.1e-20	cKO early AV mesenchyme	Zfhx3
Qpct	1.1e-24	0.508984	0.654	0.448	2.39e-20	cKO early AV mesenchyme	Qpct
Kitl	2.07e-24	0.64007	0.778	0.603	4.52e-20	cKO early AV mesenchyme	Kitl
Adgrl1	2.42e-24	0.508649	0.709	0.523	5.29e-20	cKO early AV mesenchyme	Adgrl1
Loxl1	3.28e-24	0.539968	0.362	0.201	7.16e-20	cKO early AV mesenchyme	Loxl1
Klf6	3.58e-24	0.508966	0.836	0.687	7.81e-20	cKO early AV mesenchyme	Klf6
Slc38a2	3.86e-24	0.543945	0.974	0.911	8.44e-20	cKO early AV mesenchyme	Slc38a2
Tead1	4.63e-24	0.596325	0.718	0.574	1.01e-19	cKO early AV mesenchyme	Tead1
H4c9	2.49e-23	0.544136	0.517	0.344	5.44e-19	cKO early AV mesenchyme	H4c9
Zfp608	4.23e-23	0.627416	0.686	0.513	9.24e-19	cKO early AV mesenchyme	Zfp608
Myl3	2.1e-22	0.990233	0.446	0.274	4.59e-18	cKO early AV mesenchyme	Myl3
Egr1	4.13e-22	1.22776	0.287	0.152	9.02e-18	cKO early AV mesenchyme	Egr1
Ckap51	6.84e-22	0.528774	0.725	0.581	1.49e-17	cKO early AV mesenchyme	Ckap5
Inhba	2.76e-21	0.763293	0.461	0.292	6.03e-17	cKO early AV mesenchyme	Inhba
Nufip2	2.83e-21	0.502113	0.745	0.591	6.17e-17	cKO early AV mesenchyme	Nufip2
Stk17b	5.05e-21	0.599844	0.459	0.298	1.1e-16	cKO early AV mesenchyme	Stk17b
Ablim1	5.09e-21	0.532529	0.371	0.214	1.11e-16	cKO early AV mesenchyme	Ablim1
Adam19	5.43e-21	0.506495	0.755	0.602	1.19e-16	cKO early AV mesenchyme	Adam19
Filip1l1	7.42e-21	0.526447	0.687	0.516	1.62e-16	cKO early AV mesenchyme	Filip1l
Topbp1	1.98e-20	0.500507	0.783	0.651	4.33e-16	cKO early AV mesenchyme	Topbp1
Tnfrsf12a1	2.57e-20	0.631356	0.528	0.356	5.61e-16	cKO early AV mesenchyme	Tnfrsf12a
Eno3	1.73e-19	0.523105	0.416	0.261	3.79e-15	cKO early AV mesenchyme	Eno3
Mki672	2.09e-19	0.754879	0.6	0.458	4.56e-15	cKO early AV mesenchyme	Mki67
Sall3	4.18e-19	0.509416	0.537	0.378	9.12e-15	cKO early AV mesenchyme	Sall3
Mpdz	4.86e-19	0.506514	0.621	0.456	1.06e-14	cKO early AV mesenchyme	Mpdz
Bmx	5.87e-19	0.700846	0.555	0.403	1.28e-14	cKO early AV mesenchyme	Bmx
H3c31	6.43e-19	0.510082	0.293	0.162	1.4e-14	cKO early AV mesenchyme	H3c3
Wnt5a	1.24e-17	0.59895	0.543	0.393	2.7e-13	cKO early AV mesenchyme	Wnt5a
Zfp462	1.46e-17	0.574315	0.589	0.452	3.18e-13	cKO early AV mesenchyme	Zfp462
Sncaip	1.84e-17	0.53005	0.587	0.438	4.01e-13	cKO early AV mesenchyme	Sncaip
Atad21	2.17e-16	0.554134	0.718	0.597	4.74e-12	cKO early AV mesenchyme	Atad2
Clspn1	4.13e-16	0.513612	0.568	0.417	9.03e-12	cKO early AV mesenchyme	Clspn
Ccn11	4.14e-16	0.6327	0.725	0.593	9.03e-12	cKO early AV mesenchyme	Ccn1
Casp61	7.27e-16	0.614904	0.907	0.856	1.59e-11	cKO early AV mesenchyme	Casp6
Kif112	2.83e-15	0.57235	0.458	0.325	6.18e-11	cKO early AV mesenchyme	Kif11
H1f11	3.05e-15	0.532908	0.314	0.189	6.65e-11	cKO early AV mesenchyme	H1f1
Cebpd	2.13e-14	0.526009	0.48	0.344	4.66e-10	cKO early AV mesenchyme	Cebpd
Bok	3.71e-14	0.543927	0.367	0.242	8.1e-10	cKO early AV mesenchyme	Bok
H2bc41	5.43e-13	0.819188	0.463	0.338	1.19e-08	cKO early AV mesenchyme	H2bc4
Colec12	7.56e-13	0.552213	0.636	0.54	1.65e-08	cKO early AV mesenchyme	Colec12
Top2a2	2.69e-12	0.634542	0.683	0.578	5.88e-08	cKO early AV mesenchyme	Top2a
Cenpf2	2.8e-12	0.723301	0.582	0.466	6.11e-08	cKO early AV mesenchyme	Cenpf
Rpl101	1.2e-189	1.09651	1	0.816	2.63e-185	cKO VEC II	Rpl10
Cdh53	1.19e-176	1.59133	0.904	0.395	2.61e-172	cKO VEC II	Cdh5
Pecam13	2.09e-160	1.55291	0.956	0.637	4.56e-156	cKO VEC II	Pecam1
Ctla2a3	1.1e-156	1.64439	0.824	0.35	2.41e-152	cKO VEC II	Ctla2a
Rasip13	1.4e-149	1.40794	0.866	0.383	3.06e-145	cKO VEC II	Rasip1
Rpl91	3.33e-138	0.821276	1	0.999	7.28e-134	cKO VEC II	Rpl9
Hba-x	2.38e-135	1.2028	0.989	0.911	5.19e-131	cKO VEC II	Hba-x
Ramp23	4.38e-131	1.231	1	0.979	9.57e-127	cKO VEC II	Ramp2
Tpt11	4.84e-131	0.764386	1	1	1.06e-126	cKO VEC II	Tpt1
Rpl291	2.85e-126	0.835317	1	0.899	6.22e-122	cKO VEC II	Rpl29
Eng2	5.16e-125	1.2083	0.991	0.896	1.13e-120	cKO VEC II	Eng
Rps181	7.97e-117	0.911825	1	0.85	1.74e-112	cKO VEC II	Rps18
Tie13	2.33e-113	1.41077	0.767	0.375	5.1e-109	cKO VEC II	Tie1
Vim1	7.94e-113	0.989968	1	1	1.73e-108	cKO VEC II	Vim
Rps201	1.42e-110	0.637969	1	1	3.11e-106	cKO VEC II	Rps20
Eef1a11	2.28e-110	0.550265	1	1	4.97e-106	cKO VEC II	Eef1a1
Pdlim11	2.66e-110	1.27025	0.977	0.902	5.81e-106	cKO VEC II	Pdlim1
Klf23	8.05e-109	1.63219	0.884	0.587	1.76e-104	cKO VEC II	Klf2
Nfatc12	9.04e-108	1.49698	0.816	0.507	1.97e-103	cKO VEC II	Nfatc1
Afap1l13	9.43e-108	1.28647	0.901	0.663	2.06e-103	cKO VEC II	Afap1l1
Rpl23	3.49e-107	0.510019	1	1	7.61e-103	cKO VEC II	Rpl23
Rps7	9.67e-107	0.526879	1	1	2.11e-102	cKO VEC II	Rps7
Ecscr3	1.46e-106	1.28004	0.818	0.427	3.2e-102	cKO VEC II	Ecscr
Rpl261	1.66e-106	0.642119	1	1	3.62e-102	cKO VEC II	Rpl26
Map1b1	2.68e-106	1.4094	0.985	0.945	5.85e-102	cKO VEC II	Map1b
Hspg21	3.09e-106	1.51345	0.938	0.779	6.74e-102	cKO VEC II	Hspg2
Erg1	4.89e-106	1.35028	0.53	0.179	1.07e-101	cKO VEC II	Erg
Prrt42	1.72e-102	1.31754	0.541	0.181	3.77e-98	cKO VEC II	Prrt4
Msn1	5.27e-102	1.12644	0.977	0.897	1.15e-97	cKO VEC II	Msn
Rpl281	9.02e-102	0.632983	1	1	1.97e-97	cKO VEC II	Rpl28
Ece13	8.1e-100	1.14463	0.958	0.807	1.77e-95	cKO VEC II	Ece1
Exoc3l43	1.03e-99	1.32911	0.569	0.208	2.26e-95	cKO VEC II	Exoc3l4
Fxyd51	1.8e-99	1.79149	0.789	0.475	3.92e-95	cKO VEC II	Fxyd5
Flt13	9.95e-98	1.57758	0.685	0.326	2.17e-93	cKO VEC II	Flt1
Crip23	9.08e-97	1.09953	0.991	0.94	1.98e-92	cKO VEC II	Crip2
Ifitm21	3.22e-96	0.890674	0.994	0.994	7.04e-92	cKO VEC II	Ifitm2
Ccdc802	2.47e-94	1.03944	0.947	0.748	5.4e-90	cKO VEC II	Ccdc80
Rps101	2.49e-94	0.843058	0.995	0.927	5.45e-90	cKO VEC II	Rps10
Rpl17	3.47e-93	0.542162	1	1	7.58e-89	cKO VEC II	Rpl17
mt-Co2	8.31e-92	0.756324	1	0.994	1.81e-87	cKO VEC II	mt-Co2
Cmas2	1.2e-89	1.12871	0.935	0.857	2.62e-85	cKO VEC II	Cmas
Pi161	2.61e-89	2.05919	0.48	0.167	5.71e-85	cKO VEC II	Pi16
Jam21	4.03e-88	1.22884	0.614	0.279	8.79e-84	cKO VEC II	Jam2
Eef1b21	9.6e-88	0.596611	1	0.999	2.1e-83	cKO VEC II	Eef1b2
Rpl211	2.66e-85	0.706127	1	0.899	5.8e-81	cKO VEC II	Rpl21
Plxnc12	4.03e-84	1.21749	0.723	0.407	8.79e-80	cKO VEC II	Plxnc1
Hey22	3.56e-83	1.3438	0.673	0.356	7.78e-79	cKO VEC II	Hey2
Plvap3	1.71e-80	0.794844	0.91	0.674	3.72e-76	cKO VEC II	Plvap
Clec14a3	3.1e-80	1.30741	0.675	0.338	6.77e-76	cKO VEC II	Clec14a
Tinagl11	9.48e-80	1.77261	0.739	0.479	2.07e-75	cKO VEC II	Tinagl1
Cdo11	3.34e-78	1.77783	0.741	0.499	7.3e-74	cKO VEC II	Cdo1
Nfic	6.91e-78	1.36553	0.883	0.71	1.51e-73	cKO VEC II	Nfic
Tek3	1.47e-77	1.04579	0.854	0.604	3.22e-73	cKO VEC II	Tek
Myct1	2.82e-77	1.35529	0.39	0.126	6.16e-73	cKO VEC II	Myct1
Hba-a21	4.74e-76	1.1005	0.732	0.441	1.03e-71	cKO VEC II	Hba-a2
mt-Cytb	1.05e-75	0.593299	1	0.997	2.3e-71	cKO VEC II	mt-Cytb
Klk81	2.35e-75	1.34857	0.791	0.564	5.13e-71	cKO VEC II	Klk8
Gimap63	3.5e-73	1.19865	0.557	0.247	7.65e-69	cKO VEC II	Gimap6
Atp2b41	9.09e-73	1.33467	0.577	0.278	1.99e-68	cKO VEC II	Atp2b4
Igf2r1	2.64e-72	1.10541	0.992	0.951	5.75e-68	cKO VEC II	Igf2r
Foxo12	1.39e-71	1.20489	0.732	0.467	3.03e-67	cKO VEC II	Foxo1
Ppp3ca2	2.36e-70	1.05864	0.902	0.769	5.16e-66	cKO VEC II	Ppp3ca
Notch13	2.51e-69	1.12476	0.813	0.612	5.49e-65	cKO VEC II	Notch1
Tnfaip22	3.43e-69	1.14247	0.506	0.204	7.49e-65	cKO VEC II	Tnfaip2
Gngt23	3.35e-67	0.946053	0.895	0.737	7.31e-63	cKO VEC II	Gngt2
Sptbn11	4.1e-67	1.18098	0.982	0.925	8.96e-63	cKO VEC II	Sptbn1
Ogt1	3.41e-66	1.17529	0.893	0.777	7.44e-62	cKO VEC II	Ogt
S1pr13	3.85e-66	1.07252	0.497	0.213	8.4e-62	cKO VEC II	S1pr1
mt-Co1	6.54e-66	0.65217	1	0.995	1.43e-61	cKO VEC II	mt-Co1
Ccdc1411	2.2e-64	1.78198	0.584	0.31	4.81e-60	cKO VEC II	Ccdc141
Fgd52	3.65e-64	1.10839	0.55	0.272	7.97e-60	cKO VEC II	Fgd5
Cre3	7.28e-64	1.01639	0.36	0.117	1.59e-59	cKO VEC II	Cre
Tnnt2	2.82e-63	1.41193	0.779	0.552	6.15e-59	cKO VEC II	Tnnt2
Nts1	3.14e-63	2.82843	0.369	0.131	6.86e-59	cKO VEC II	Nts
Esam3	4.31e-63	0.878494	0.545	0.237	9.42e-59	cKO VEC II	Esam
Rps121	1.27e-62	0.546529	1	1	2.77e-58	cKO VEC II	Rps12
Clta1	1.8e-62	0.632033	0.994	0.995	3.93e-58	cKO VEC II	Clta
Fam129a1	1.06e-61	1.1463	0.396	0.151	2.3e-57	cKO VEC II	Fam129a
Sox182	2.79e-61	1.49609	0.592	0.325	6.09e-57	cKO VEC II	Sox18
Spag92	4.22e-61	1.06011	0.88	0.774	9.21e-57	cKO VEC II	Spag9
Stab13	6.3e-61	0.937017	0.483	0.212	1.38e-56	cKO VEC II	Stab1
Edn11	8.29e-61	1.51354	0.634	0.362	1.81e-56	cKO VEC II	Edn1
Nos33	1.62e-60	1.12129	0.495	0.22	3.53e-56	cKO VEC II	Nos3
mt-Nd2	1.09e-58	0.715174	1	0.989	2.38e-54	cKO VEC II	mt-Nd2
Cd59a2	1.17e-58	1.10326	0.651	0.404	2.55e-54	cKO VEC II	Cd59a
Sema6a1	1.85e-58	1.22541	0.541	0.286	4.03e-54	cKO VEC II	Sema6a
Cemip23	3.9e-58	0.997065	0.864	0.739	8.53e-54	cKO VEC II	Cemip2
Lmo23	1.35e-56	0.903344	0.444	0.183	2.94e-52	cKO VEC II	Lmo2
mt-Co3	1.24e-55	0.642427	1	0.997	2.7e-51	cKO VEC II	mt-Co3
Plcd11	1.42e-55	1.04731	0.733	0.536	3.1e-51	cKO VEC II	Plcd1
Ypel31	3.2e-55	1.21091	0.824	0.706	6.99e-51	cKO VEC II	Ypel3
Fam43a1	1.76e-54	1.18306	0.598	0.361	3.85e-50	cKO VEC II	Fam43a
Cd401	3.3e-54	1.14123	0.532	0.284	7.2e-50	cKO VEC II	Cd40
Edil31	5.98e-54	1.06575	0.855	0.737	1.31e-49	cKO VEC II	Edil3
Cd92	1.13e-53	1.8044	0.667	0.422	2.46e-49	cKO VEC II	Cd9
Cmtm83	1.78e-53	0.854091	0.494	0.231	3.89e-49	cKO VEC II	Cmtm8
Cracr2b2	7.19e-53	0.844757	0.432	0.188	1.57e-48	cKO VEC II	Cracr2b
Tspan62	1.17e-52	0.749224	0.958	0.952	2.56e-48	cKO VEC II	Tspan6
Sox173	2.35e-52	1.02812	0.389	0.153	5.14e-48	cKO VEC II	Sox17
Npc21	5.21e-52	0.667126	0.997	0.987	1.14e-47	cKO VEC II	Npc2
Wnt41	6e-52	1.65286	0.429	0.182	1.31e-47	cKO VEC II	Wnt4
Mical21	3.96e-51	0.952961	0.92	0.815	8.65e-47	cKO VEC II	Mical2
Tmem176b1	5.89e-51	0.667344	0.965	0.94	1.29e-46	cKO VEC II	Tmem176b
mt-Nd4	1.72e-50	0.535686	1	0.994	3.75e-46	cKO VEC II	mt-Nd4
Klf32	3.74e-50	1.00632	0.893	0.788	8.16e-46	cKO VEC II	Klf3
Slc9a3r23	8.9e-50	1.39707	0.69	0.499	1.94e-45	cKO VEC II	Slc9a3r2
Pmm1	1.54e-49	1.01573	0.837	0.692	3.36e-45	cKO VEC II	Pmm1
Efna12	3.42e-49	0.88713	0.473	0.225	7.46e-45	cKO VEC II	Efna1
Itpr21	7e-49	1.14133	0.581	0.361	1.53e-44	cKO VEC II	Itpr2
Cbfa2t31	2.89e-48	1.41813	0.687	0.495	6.31e-44	cKO VEC II	Cbfa2t3
F11r1	3.22e-48	0.928565	0.586	0.352	7.03e-44	cKO VEC II	F11r
Cttnbp2nl1	4.1e-48	1.02138	0.745	0.615	8.95e-44	cKO VEC II	Cttnbp2nl
Ecm11	6.22e-48	1.06081	0.902	0.847	1.36e-43	cKO VEC II	Ecm1
Ptprb1	1.4e-47	1.2625	0.795	0.627	3.06e-43	cKO VEC II	Ptprb
Kcnj21	2.07e-47	0.946782	0.416	0.191	4.52e-43	cKO VEC II	Kcnj2
Arap32	2.13e-47	0.943595	0.657	0.444	4.64e-43	cKO VEC II	Arap3
Ppp1r13b1	4.23e-47	0.938593	0.634	0.428	9.23e-43	cKO VEC II	Ppp1r13b
S100a131	6.58e-47	0.864638	0.715	0.529	1.44e-42	cKO VEC II	S100a13
Cd933	1.08e-46	1.02349	0.684	0.464	2.36e-42	cKO VEC II	Cd93
Arl4d1	1.35e-46	0.976045	0.328	0.124	2.95e-42	cKO VEC II	Arl4d
Dusp23	1.95e-46	1.11367	0.413	0.182	4.27e-42	cKO VEC II	Dusp2
Fgd61	2.6e-46	0.832837	0.343	0.141	5.67e-42	cKO VEC II	Fgd6
Col13a11	3.72e-46	1.05218	0.678	0.451	8.11e-42	cKO VEC II	Col13a1
Aff4	4.74e-46	0.962459	0.845	0.708	1.03e-41	cKO VEC II	Aff4
Rab3il12	5.06e-46	0.835757	0.664	0.455	1.1e-41	cKO VEC II	Rab3il1
Smad7	1.24e-45	0.797371	0.946	0.909	2.72e-41	cKO VEC II	Smad7
Grasp2	4.55e-45	0.87088	0.681	0.486	9.93e-41	cKO VEC II	Grasp
Cyp26b12	5.79e-45	1.35198	0.303	0.109	1.26e-40	cKO VEC II	Cyp26b1
Icam23	8.48e-45	0.737592	0.892	0.734	1.85e-40	cKO VEC II	Icam2
Tspan183	1.82e-44	0.925481	0.634	0.428	3.97e-40	cKO VEC II	Tspan18
Pla2g12a1	7.28e-44	0.920881	0.854	0.743	1.59e-39	cKO VEC II	Pla2g12a
Mtdh	1.27e-43	0.67646	0.968	0.941	2.77e-39	cKO VEC II	Mtdh
Entpd11	1.6e-43	0.873865	0.358	0.151	3.48e-39	cKO VEC II	Entpd1
Plxnd13	1.7e-43	0.962023	0.547	0.323	3.7e-39	cKO VEC II	Plxnd1
Elavl42	6.59e-43	1.23466	0.366	0.163	1.44e-38	cKO VEC II	Elavl4
Ass12	7.64e-43	0.962096	0.467	0.237	1.67e-38	cKO VEC II	Ass1
Mxd41	2.72e-42	0.776422	0.819	0.677	5.94e-38	cKO VEC II	Mxd4
She3	4.54e-42	0.834577	0.563	0.348	9.91e-38	cKO VEC II	She
Abi33	4.69e-42	0.694034	0.81	0.625	1.02e-37	cKO VEC II	Abi3
Txnip2	5.22e-42	0.934728	0.699	0.512	1.14e-37	cKO VEC II	Txnip
Arpc31	1.12e-41	0.541688	0.986	0.98	2.45e-37	cKO VEC II	Arpc3
Ccm2l3	4.34e-41	0.721786	0.342	0.142	9.48e-37	cKO VEC II	Ccm2l
Vamp81	1.15e-40	0.833489	0.89	0.827	2.52e-36	cKO VEC II	Vamp8
Hes71	6.04e-40	0.846241	0.366	0.167	1.32e-35	cKO VEC II	Hes7
Galnt181	2.02e-39	0.963152	0.282	0.105	4.41e-35	cKO VEC II	Galnt18
Ctsl3	3.52e-39	0.786027	0.985	0.982	7.68e-35	cKO VEC II	Ctsl
4931406P16Rik	3.58e-39	0.848254	0.833	0.726	7.82e-35	cKO VEC II	4931406P16Rik
Piezo11	1.13e-38	1.0044	0.598	0.413	2.47e-34	cKO VEC II	Piezo1
Atxn7l3b	2.06e-38	0.520037	0.989	0.981	4.51e-34	cKO VEC II	Atxn7l3b
Ddah22	3.66e-38	0.542865	0.991	0.984	7.99e-34	cKO VEC II	Ddah2
Mef2a1	7.02e-38	0.838445	0.834	0.737	1.53e-33	cKO VEC II	Mef2a
F2r2	1.32e-37	0.686475	0.938	0.881	2.88e-33	cKO VEC II	F2r
Zfpm1	1.37e-37	0.858254	0.873	0.762	3e-33	cKO VEC II	Zfpm1
Lmo71	1.42e-37	0.966022	0.408	0.209	3.1e-33	cKO VEC II	Lmo7
Ptgis	6.99e-37	0.67378	0.95	0.902	1.53e-32	cKO VEC II	Ptgis
Itpr11	7.49e-37	1.08176	0.521	0.331	1.64e-32	cKO VEC II	Itpr1
Dock63	1.44e-36	0.761342	0.553	0.356	3.13e-32	cKO VEC II	Dock6
Smagp3	1.46e-36	0.625828	0.527	0.289	3.2e-32	cKO VEC II	Smagp
Btg21	2.65e-36	1.12397	0.625	0.457	5.79e-32	cKO VEC II	Btg2
Apobec21	2.68e-36	1.36639	0.333	0.15	5.85e-32	cKO VEC II	Apobec2
Frmd4b1	5.21e-36	0.862079	0.607	0.434	1.14e-31	cKO VEC II	Frmd4b
Aqp12	5.43e-36	1.17492	0.349	0.161	1.18e-31	cKO VEC II	Aqp1
Igfbp51	9.01e-36	2.01307	0.678	0.55	1.97e-31	cKO VEC II	Igfbp5
Myzap3	1.05e-35	0.849795	0.373	0.177	2.3e-31	cKO VEC II	Myzap
Podxl1	1.81e-35	0.821514	0.364	0.176	3.94e-31	cKO VEC II	Podxl
Adgrf53	2.56e-35	0.780329	0.319	0.141	5.59e-31	cKO VEC II	Adgrf5
Rasgrp33	3.74e-35	0.623241	0.307	0.129	8.16e-31	cKO VEC II	Rasgrp3
Maml3	5.32e-35	0.902883	0.422	0.24	1.16e-30	cKO VEC II	Maml3
Ehd21	7.11e-35	0.85737	0.482	0.288	1.55e-30	cKO VEC II	Ehd2
Nfkbia1	8.36e-35	1.02539	0.806	0.736	1.83e-30	cKO VEC II	Nfkbia
Shank31	9.04e-35	0.674649	0.262	0.102	1.97e-30	cKO VEC II	Shank3
Fbn12	9.55e-35	0.816407	0.86	0.786	2.09e-30	cKO VEC II	Fbn1
Uba52	3.12e-33	0.505663	0.973	0.87	6.82e-29	cKO VEC II	Uba52
Gas61	4.28e-33	0.979306	0.669	0.516	9.34e-29	cKO VEC II	Gas6
Akap132	8.15e-33	1.13179	0.721	0.623	1.78e-28	cKO VEC II	Akap13
Mtus11	8.52e-33	0.772005	0.617	0.466	1.86e-28	cKO VEC II	Mtus1
Heg11	1.2e-32	1.28969	0.551	0.382	2.62e-28	cKO VEC II	Heg1
Ube2h1	2.34e-32	0.796528	0.747	0.63	5.12e-28	cKO VEC II	Ube2h
Luzp1	5.37e-32	0.715757	0.848	0.779	1.17e-27	cKO VEC II	Luzp1
Smap1	7.11e-32	0.536193	0.943	0.904	1.55e-27	cKO VEC II	Smap1
Elmo11	8.07e-32	0.748651	0.352	0.177	1.76e-27	cKO VEC II	Elmo1
Iqgap23	1.03e-31	0.876479	0.505	0.322	2.26e-27	cKO VEC II	Iqgap2
Cdkn1a	1.19e-31	1.62082	0.342	0.167	2.59e-27	cKO VEC II	Cdkn1a
Egfl73	4.24e-31	0.790063	0.886	0.848	9.25e-27	cKO VEC II	Egfl7
Wasf2	7.31e-31	0.592426	0.911	0.852	1.6e-26	cKO VEC II	Wasf2
Lrrc8c	9.04e-31	0.677181	0.742	0.616	1.97e-26	cKO VEC II	Lrrc8c
Ppp1r16b1	4.53e-30	0.634601	0.358	0.183	9.9e-26	cKO VEC II	Ppp1r16b
Frrs13	5.03e-30	0.653058	0.584	0.403	1.1e-25	cKO VEC II	Frrs1
Prkch3	5.39e-30	0.63893	0.383	0.2	1.18e-25	cKO VEC II	Prkch
Myl12b	6.05e-30	0.679936	0.907	0.807	1.32e-25	cKO VEC II	Myl12b
Slk2	6.9e-30	0.783347	0.672	0.542	1.51e-25	cKO VEC II	Slk
Tmem2041	1e-29	0.729655	0.259	0.109	2.19e-25	cKO VEC II	Tmem204
Brd1	1.61e-29	0.664183	0.795	0.662	3.51e-25	cKO VEC II	Brd1
H2-D12	3.61e-29	1.21603	0.407	0.222	7.88e-25	cKO VEC II	H2-D1
Gimap13	3.83e-29	0.675092	0.489	0.302	8.36e-25	cKO VEC II	Gimap1
Rap1b2	4.16e-29	0.66912	0.938	0.938	9.08e-25	cKO VEC II	Rap1b
Arhgap28	5.59e-29	1.01271	0.726	0.634	1.22e-24	cKO VEC II	Arhgap28
Rab11a3	6.72e-29	0.709531	0.923	0.901	1.47e-24	cKO VEC II	Rab11a
Asap21	9.92e-29	0.819432	0.696	0.597	2.17e-24	cKO VEC II	Asap2
Dapk12	1.23e-28	0.807709	0.462	0.299	2.7e-24	cKO VEC II	Dapk1
Rcan11	2e-28	0.992079	0.553	0.398	4.37e-24	cKO VEC II	Rcan1
2900026A02Rik1	2.9e-28	0.891765	0.414	0.253	6.34e-24	cKO VEC II	2900026A02Rik
Sox73	3.34e-28	0.645959	0.297	0.138	7.3e-24	cKO VEC II	Sox7
Rras	1.05e-27	0.576958	0.887	0.807	2.3e-23	cKO VEC II	Rras
Calcrl3	1.16e-27	0.626513	0.631	0.461	2.53e-23	cKO VEC II	Calcrl
Mknk21	1.59e-27	0.682591	0.717	0.609	3.47e-23	cKO VEC II	Mknk2
Rhob1	2.04e-27	0.816052	0.937	0.921	4.45e-23	cKO VEC II	Rhob
Npdc11	2.78e-27	0.827543	0.539	0.373	6.06e-23	cKO VEC II	Npdc1
Bad	3.17e-27	0.617826	0.849	0.799	6.92e-23	cKO VEC II	Bad
Npr33	3.32e-27	0.617887	0.468	0.282	7.26e-23	cKO VEC II	Npr3
Kank32	3.9e-27	0.651498	0.306	0.146	8.51e-23	cKO VEC II	Kank3
Aprt1	4.61e-27	0.787845	0.967	0.946	1.01e-22	cKO VEC II	Aprt
Art41	6.39e-27	0.900455	0.502	0.349	1.4e-22	cKO VEC II	Art4
Crip12	8.72e-27	0.879374	0.949	0.927	1.9e-22	cKO VEC II	Crip1
Adam152	1e-26	0.69765	0.414	0.248	2.18e-22	cKO VEC II	Adam15
Rfk2	1.23e-26	0.612032	0.666	0.532	2.69e-22	cKO VEC II	Rfk
Col18a11	1.85e-26	0.573574	0.988	0.968	4.04e-22	cKO VEC II	Col18a1
Creb3l2	4.02e-26	0.627939	0.908	0.848	8.78e-22	cKO VEC II	Creb3l2
Hhex2	4.25e-26	0.805296	0.456	0.29	9.27e-22	cKO VEC II	Hhex
Lgals93	4.29e-26	0.50307	0.294	0.137	9.37e-22	cKO VEC II	Lgals9
Arhgap312	5.22e-26	0.56933	0.767	0.641	1.14e-21	cKO VEC II	Arhgap31
Fst	1.35e-25	1.51793	0.383	0.212	2.96e-21	cKO VEC II	Fst
Fyn	1.49e-25	0.667673	0.745	0.662	3.26e-21	cKO VEC II	Fyn
Bcl6b1	1.77e-25	0.617613	0.277	0.131	3.87e-21	cKO VEC II	Bcl6b
Ccn4	1.96e-25	1.04317	0.401	0.245	4.28e-21	cKO VEC II	Ccn4
Rgs31	2.57e-25	0.676612	0.693	0.583	5.61e-21	cKO VEC II	Rgs3
Ubn1	2.58e-25	0.545128	0.864	0.778	5.63e-21	cKO VEC II	Ubn1
Hdac7	3.33e-25	0.663624	0.628	0.488	7.27e-21	cKO VEC II	Hdac7
Srgap1	3.38e-25	0.70365	0.649	0.521	7.39e-21	cKO VEC II	Srgap1
1110032F04Rik1	5.12e-25	0.587021	0.613	0.453	1.12e-20	cKO VEC II	1110032F04Rik
Carhsp11	9.46e-25	0.564439	0.884	0.856	2.07e-20	cKO VEC II	Carhsp1
Btg12	1.01e-24	0.71667	0.818	0.783	2.21e-20	cKO VEC II	Btg1
Thsd12	1.36e-24	0.53399	0.325	0.169	2.96e-20	cKO VEC II	Thsd1
Mier1	1.61e-24	0.635885	0.801	0.731	3.52e-20	cKO VEC II	Mier1
Afdn1	1.68e-24	0.609699	0.777	0.698	3.67e-20	cKO VEC II	Afdn
Cgnl1	2.19e-24	0.754519	0.92	0.899	4.78e-20	cKO VEC II	Cgnl1
Mtss1	2.54e-24	0.880633	0.497	0.357	5.56e-20	cKO VEC II	Mtss1
Pold41	3.06e-24	0.709828	0.506	0.364	6.68e-20	cKO VEC II	Pold4
Thbs1	3.13e-24	1.15393	0.794	0.702	6.84e-20	cKO VEC II	Thbs1
Myo63	3.7e-24	0.682446	0.515	0.368	8.08e-20	cKO VEC II	Myo6
Kif1b	3.71e-24	0.618685	0.803	0.727	8.1e-20	cKO VEC II	Kif1b
Tcp11l21	1.07e-23	0.647667	0.309	0.163	2.33e-19	cKO VEC II	Tcp11l2
Atrx	2.07e-23	0.52076	0.965	0.937	4.53e-19	cKO VEC II	Atrx
Nrp1	2.68e-23	0.779704	0.792	0.748	5.85e-19	cKO VEC II	Nrp1
Gdpd11	3.73e-23	0.728119	0.497	0.355	8.14e-19	cKO VEC II	Gdpd1
Kdm1a	6.68e-23	0.517021	0.892	0.856	1.46e-18	cKO VEC II	Kdm1a
Ext1	9.69e-23	0.738565	0.658	0.553	2.12e-18	cKO VEC II	Ext1
Prdx31	9.88e-23	0.569444	0.843	0.797	2.16e-18	cKO VEC II	Prdx3
Golgb1	9.93e-23	0.691416	0.845	0.772	2.17e-18	cKO VEC II	Golgb1
Ltbp41	1.12e-22	1.01673	0.718	0.636	2.43e-18	cKO VEC II	Ltbp4
Gata5	1.21e-22	0.587849	0.88	0.811	2.64e-18	cKO VEC II	Gata5
Jpt13	1.6e-22	0.649491	0.977	0.978	3.48e-18	cKO VEC II	Jpt1
Bmyc1	1.85e-22	0.991001	0.819	0.768	4.05e-18	cKO VEC II	Bmyc
Trim473	2.42e-22	0.613107	0.637	0.5	5.29e-18	cKO VEC II	Trim47
Syne2	4.96e-22	0.728431	0.729	0.646	1.08e-17	cKO VEC II	Syne2
Bbc3	6.9e-22	0.62699	0.45	0.311	1.51e-17	cKO VEC II	Bbc3
Arhgef12	7.94e-22	0.701411	0.663	0.568	1.73e-17	cKO VEC II	Arhgef12
Plaur1	9.56e-22	0.825038	0.294	0.158	2.09e-17	cKO VEC II	Plaur
Tmem176a	1.04e-21	0.511002	0.836	0.786	2.27e-17	cKO VEC II	Tmem176a
Ccdc85b3	1.39e-21	0.563518	0.789	0.718	3.05e-17	cKO VEC II	Ccdc85b
Jup	2.18e-21	0.69851	0.524	0.391	4.76e-17	cKO VEC II	Jup
Ddx6	2.62e-21	0.539073	0.86	0.79	5.72e-17	cKO VEC II	Ddx6
Pkn31	2.84e-21	0.564689	0.295	0.158	6.21e-17	cKO VEC II	Pkn3
Macf1	4.81e-21	0.528225	0.872	0.827	1.05e-16	cKO VEC II	Macf1
Tmod31	6.64e-21	0.569727	0.831	0.792	1.45e-16	cKO VEC II	Tmod3
Pdgfrl1	9.61e-21	0.947727	0.383	0.247	2.1e-16	cKO VEC II	Pdgfrl
Ifitm101	1.2e-20	0.797117	0.398	0.261	2.63e-16	cKO VEC II	Ifitm10
Plpp12	1.51e-20	1.0721	0.563	0.461	3.3e-16	cKO VEC II	Plpp1
Cpe1	1.62e-20	0.601284	0.521	0.379	3.54e-16	cKO VEC II	Cpe
Tspan91	2.22e-20	0.692117	0.508	0.385	4.86e-16	cKO VEC II	Tspan9
Rgs7bp1	2.8e-20	0.744903	0.569	0.442	6.11e-16	cKO VEC II	Rgs7bp
Sema3f	2.8e-20	0.659179	0.313	0.183	6.12e-16	cKO VEC II	Sema3f
Fabp53	3.66e-20	0.862586	0.992	0.996	8e-16	cKO VEC II	Fabp5
Nid1	4.43e-20	0.651498	0.776	0.724	9.67e-16	cKO VEC II	Nid1
Nfat5	4.67e-20	0.73602	0.593	0.495	1.02e-15	cKO VEC II	Nfat5
Anxa31	5.01e-20	0.727875	0.738	0.691	1.09e-15	cKO VEC II	Anxa3
Arhgef7	5.89e-20	0.618916	0.462	0.335	1.29e-15	cKO VEC II	Arhgef7
Adcy41	6.75e-20	0.774495	0.467	0.343	1.47e-15	cKO VEC II	Adcy4
Trim161	7.76e-20	0.595703	0.373	0.236	1.69e-15	cKO VEC II	Trim16
Arhgef152	8.65e-20	0.523637	0.315	0.177	1.89e-15	cKO VEC II	Arhgef15
Kdm5a	9.45e-20	0.614614	0.732	0.658	2.06e-15	cKO VEC II	Kdm5a
Camta1	1.17e-19	0.512838	0.803	0.741	2.55e-15	cKO VEC II	Camta1
Dennd5b1	1.32e-19	0.609593	0.625	0.534	2.87e-15	cKO VEC II	Dennd5b
Tjp11	2.44e-19	0.674144	0.667	0.582	5.32e-15	cKO VEC II	Tjp1
Auts2	3.25e-19	0.583432	0.87	0.815	7.1e-15	cKO VEC II	Auts2
Nabp21	3.51e-19	0.568634	0.821	0.766	7.66e-15	cKO VEC II	Nabp2
Tgfb12	3.81e-19	0.627622	0.723	0.663	8.33e-15	cKO VEC II	Tgfb1
Cxcl161	5.66e-19	0.863041	0.477	0.352	1.24e-14	cKO VEC II	Cxcl16
Foxn31	6.91e-19	0.529503	0.804	0.744	1.51e-14	cKO VEC II	Foxn3
Spon11	7.7e-19	0.859356	0.37	0.237	1.68e-14	cKO VEC II	Spon1
Kdm5b	8.36e-19	0.523551	0.852	0.776	1.83e-14	cKO VEC II	Kdm5b
Pnrc1	8.46e-19	0.582006	0.836	0.806	1.85e-14	cKO VEC II	Pnrc1
Ypel2	8.49e-19	0.781177	0.386	0.262	1.85e-14	cKO VEC II	Ypel2
Sorbs12	9.59e-19	0.569157	0.393	0.261	2.09e-14	cKO VEC II	Sorbs1
Parvb1	1.25e-18	0.683639	0.351	0.221	2.73e-14	cKO VEC II	Parvb
Sulf11	1.29e-18	1.09185	0.386	0.265	2.82e-14	cKO VEC II	Sulf1
Ephb41	1.4e-18	0.612219	0.649	0.557	3.05e-14	cKO VEC II	Ephb4
Pon22	1.83e-18	0.540181	0.669	0.582	4e-14	cKO VEC II	Pon2
Slit21	2.1e-18	0.627216	0.345	0.213	4.6e-14	cKO VEC II	Slit2
Zdhhc121	3.2e-18	0.603974	0.703	0.634	6.99e-14	cKO VEC II	Zdhhc12
Sptan1	3.58e-18	0.649487	0.795	0.737	7.83e-14	cKO VEC II	Sptan1
Elf1	3.93e-18	0.692136	0.48	0.37	8.58e-14	cKO VEC II	Elf1
Dhh1	5.06e-18	0.813849	0.377	0.251	1.1e-13	cKO VEC II	Dhh
Smtnl22	5.38e-18	0.614919	0.524	0.402	1.18e-13	cKO VEC II	Smtnl2
Enc1	8.99e-18	0.750977	0.755	0.705	1.96e-13	cKO VEC II	Enc1
Tcaf1	1.15e-17	0.526104	0.782	0.725	2.51e-13	cKO VEC II	Tcaf1
Tmbim11	1.49e-17	0.734301	0.544	0.453	3.25e-13	cKO VEC II	Tmbim1
Ckb	1.59e-17	0.977287	0.815	0.759	3.47e-13	cKO VEC II	Ckb
Hspb11	2.52e-17	2.19656	0.562	0.462	5.49e-13	cKO VEC II	Hspb1
Tnks	3.11e-17	0.702978	0.611	0.538	6.79e-13	cKO VEC II	Tnks
Lamp21	3.26e-17	0.508267	0.852	0.815	7.12e-13	cKO VEC II	Lamp2
Atp13a21	3.3e-17	0.630223	0.506	0.4	7.21e-13	cKO VEC II	Atp13a2
Isyna11	3.34e-17	0.512992	0.767	0.723	7.29e-13	cKO VEC II	Isyna1
BC0285281	5.26e-17	0.622929	0.473	0.352	1.15e-12	cKO VEC II	BC028528
Col5a2	5.52e-17	0.593078	0.849	0.8	1.2e-12	cKO VEC II	Col5a2
Hbb-bt	5.65e-17	0.546546	0.298	0.178	1.23e-12	cKO VEC II	Hbb-bt
Rab211	6.99e-17	0.531767	0.73	0.659	1.53e-12	cKO VEC II	Rab21
Aff1	7.12e-17	0.580657	0.289	0.175	1.56e-12	cKO VEC II	Aff1
Ptprf	1.06e-16	0.657375	0.595	0.512	2.31e-12	cKO VEC II	Ptprf
Zfp385a1	1.39e-16	0.561104	0.387	0.265	3.04e-12	cKO VEC II	Zfp385a
Baz2b1	1.57e-16	0.553686	0.745	0.705	3.43e-12	cKO VEC II	Baz2b
Amotl1	2.69e-16	0.55007	0.748	0.692	5.88e-12	cKO VEC II	Amotl1
Adam10	2.93e-16	0.522789	0.819	0.769	6.39e-12	cKO VEC II	Adam10
Tiam12	3.14e-16	0.795691	0.408	0.29	6.85e-12	cKO VEC II	Tiam1
Gkap12	3.65e-16	0.519546	0.607	0.512	7.96e-12	cKO VEC II	Gkap1
Tmem1083	4.3e-16	0.75085	0.703	0.629	9.39e-12	cKO VEC II	Tmem108
Sat11	4.47e-16	0.753	0.693	0.65	9.75e-12	cKO VEC II	Sat1
Uchl11	6.87e-16	0.845973	0.508	0.41	1.5e-11	cKO VEC II	Uchl1
Zmiz1	6.92e-16	0.787956	0.694	0.634	1.51e-11	cKO VEC II	Zmiz1
Plk22	8.95e-16	0.992985	0.67	0.617	1.95e-11	cKO VEC II	Plk2
Dock4	9.65e-16	0.526167	0.291	0.176	2.11e-11	cKO VEC II	Dock4
Thbd	1.5e-15	0.607694	0.27	0.159	3.27e-11	cKO VEC II	Thbd
Peli21	1.62e-15	0.627719	0.315	0.202	3.53e-11	cKO VEC II	Peli2
Skap21	1.78e-15	0.506665	0.37	0.252	3.88e-11	cKO VEC II	Skap2
E030030I06Rik	1.99e-15	0.575875	0.316	0.205	4.34e-11	cKO VEC II	E030030I06Rik
Ccdc50	2.01e-15	0.518154	0.837	0.789	4.4e-11	cKO VEC II	Ccdc50
Daam11	2.16e-15	0.60644	0.536	0.438	4.71e-11	cKO VEC II	Daam1
Pam	2.28e-15	0.732154	0.56	0.475	4.98e-11	cKO VEC II	Pam
Ets23	2.38e-15	0.542525	0.431	0.313	5.2e-11	cKO VEC II	Ets2
Mgat4b1	3.7e-15	0.556458	0.664	0.621	8.08e-11	cKO VEC II	Mgat4b
Itga51	4.84e-15	0.553748	0.61	0.52	1.06e-10	cKO VEC II	Itga5
Gsta42	6.51e-15	0.702944	0.886	0.858	1.42e-10	cKO VEC II	Gsta4
Kras	1.12e-14	0.548862	0.843	0.848	2.44e-10	cKO VEC II	Kras
Cavin11	1.57e-14	0.637461	0.602	0.514	3.43e-10	cKO VEC II	Cavin1
Wnt111	1.66e-14	0.608973	0.617	0.51	3.63e-10	cKO VEC II	Wnt11
Gstm11	1.69e-14	0.538968	0.358	0.245	3.69e-10	cKO VEC II	Gstm1
Cxxc4	1.72e-14	0.50423	0.292	0.183	3.76e-10	cKO VEC II	Cxxc4
H2bc4	1.74e-14	1.32576	0.438	0.344	3.8e-10	cKO VEC II	H2bc4
Bmp1	2.98e-14	0.541889	0.715	0.673	6.52e-10	cKO VEC II	Bmp1
Casp6	3.12e-14	0.721574	0.873	0.862	6.81e-10	cKO VEC II	Casp6
Tmcc21	4.32e-14	0.575951	0.306	0.198	9.43e-10	cKO VEC II	Tmcc2
Fkbp7	7.28e-14	0.551599	0.697	0.646	1.59e-09	cKO VEC II	Fkbp7
Sh2b32	7.74e-14	0.504844	0.408	0.296	1.69e-09	cKO VEC II	Sh2b3
Acap2	8.92e-14	0.568157	0.514	0.424	1.95e-09	cKO VEC II	Acap2
Col4a13	1.13e-13	0.834164	0.745	0.687	2.46e-09	cKO VEC II	Col4a1
Efnb22	1.32e-13	0.586119	0.426	0.32	2.89e-09	cKO VEC II	Efnb2
Tcn21	2.26e-13	0.517769	0.667	0.603	4.94e-09	cKO VEC II	Tcn2
Ehd11	3.29e-13	0.50418	0.852	0.841	7.18e-09	cKO VEC II	Ehd1
Mllt3	3.47e-13	0.722739	0.449	0.37	7.57e-09	cKO VEC II	Mllt3
Klf41	4.56e-13	1.03499	0.473	0.409	9.96e-09	cKO VEC II	Klf4
Tjp2	5.68e-13	0.676101	0.459	0.37	1.24e-08	cKO VEC II	Tjp2
Ppp1r23	7.41e-13	0.691518	0.878	0.881	1.62e-08	cKO VEC II	Ppp1r2
Abcc5	2.04e-12	0.609568	0.494	0.408	4.46e-08	cKO VEC II	Abcc5
Olfml2b	2.34e-12	0.693296	0.458	0.368	5.1e-08	cKO VEC II	Olfml2b
Klf101	2.69e-12	0.580597	0.268	0.169	5.87e-08	cKO VEC II	Klf10
Eif2s3y	3.16e-12	0.509692	0.351	0.245	6.89e-08	cKO VEC II	Eif2s3y
S100a61	3.37e-12	1.01897	0.5	0.418	7.36e-08	cKO VEC II	S100a6
Psen21	3.7e-12	0.513883	0.456	0.366	8.08e-08	cKO VEC II	Psen2
Filip1l	5.74e-12	0.667281	0.587	0.534	1.25e-07	cKO VEC II	Filip1l
S100a101	5.87e-12	0.704551	0.979	0.977	1.28e-07	cKO VEC II	S100a10
Cd342	6.13e-12	0.651486	0.705	0.677	1.34e-07	cKO VEC II	Cd34
Mast4	6.5e-12	0.572422	0.571	0.508	1.42e-07	cKO VEC II	Mast4
Atp13a3	7.74e-12	0.878973	0.464	0.399	1.69e-07	cKO VEC II	Atp13a3
L3mbtl3	7.92e-12	0.533263	0.419	0.326	1.73e-07	cKO VEC II	L3mbtl3
Ackr3	1.01e-11	0.711139	0.741	0.727	2.21e-07	cKO VEC II	Ackr3
Cdc42bpb	1.01e-11	0.525587	0.577	0.515	2.21e-07	cKO VEC II	Cdc42bpb
Vav31	1.02e-11	0.565316	0.283	0.184	2.22e-07	cKO VEC II	Vav3
Fam222b1	1.04e-11	0.587269	0.536	0.472	2.28e-07	cKO VEC II	Fam222b
C1qtnf7	1.13e-11	0.69474	0.276	0.186	2.47e-07	cKO VEC II	C1qtnf7
Gas1	1.14e-11	0.794831	0.648	0.612	2.5e-07	cKO VEC II	Gas1
Fcho2	1.25e-11	0.556239	0.571	0.513	2.74e-07	cKO VEC II	Fcho2
Mxi1	1.26e-11	0.502932	0.497	0.416	2.75e-07	cKO VEC II	Mxi1
Prex1	1.44e-11	0.594413	0.325	0.237	3.15e-07	cKO VEC II	Prex1
Rps6ka2	1.58e-11	0.540078	0.587	0.527	3.45e-07	cKO VEC II	Rps6ka2
Gap433	1.59e-11	0.736253	0.577	0.53	3.48e-07	cKO VEC II	Gap43
Bach1	1.96e-11	0.591487	0.521	0.462	4.28e-07	cKO VEC II	Bach1
Plec1	2.74e-11	0.860145	0.518	0.46	5.97e-07	cKO VEC II	Plec
Col4a3bp	3.39e-11	0.531053	0.398	0.312	7.4e-07	cKO VEC II	Col4a3bp
Pbxip1	3.75e-11	0.511874	0.426	0.342	8.18e-07	cKO VEC II	Pbxip1
Itga63	3.77e-11	0.694678	0.48	0.4	8.24e-07	cKO VEC II	Itga6
Shf1	4.67e-11	0.564928	0.5	0.427	1.02e-06	cKO VEC II	Shf
Spats2l1	5.05e-11	0.661003	0.581	0.541	1.1e-06	cKO VEC II	Spats2l
Tut7	5.71e-11	0.506486	0.657	0.609	1.25e-06	cKO VEC II	Tut7
Mxra7	6.77e-11	0.530968	0.602	0.548	1.48e-06	cKO VEC II	Mxra7
Meis3	8.4e-11	0.61237	0.428	0.355	1.83e-06	cKO VEC II	Meis3
Agrn	1.3e-10	0.512222	0.542	0.49	2.83e-06	cKO VEC II	Agrn
Ifitm32	2e-10	0.718749	0.536	0.469	4.36e-06	cKO VEC II	Ifitm3
Rai14	2.1e-10	0.556695	0.75	0.707	4.59e-06	cKO VEC II	Rai14
Col4a5	2.56e-10	0.520963	0.283	0.199	5.59e-06	cKO VEC II	Col4a5
Ncor2	2.81e-10	0.6716	0.539	0.486	6.13e-06	cKO VEC II	Ncor2
Chn1	3.28e-10	0.526614	0.482	0.42	7.16e-06	cKO VEC II	Chn1
Greb1l	3.7e-10	0.573087	0.316	0.236	8.08e-06	cKO VEC II	Greb1l
Kif26a1	9.27e-10	0.591182	0.321	0.236	2.03e-05	cKO VEC II	Kif26a
S100a1	1.08e-09	0.516209	0.402	0.321	2.36e-05	cKO VEC II	S100a1
Ncoa7	1.19e-09	0.557821	0.45	0.386	2.6e-05	cKO VEC II	Ncoa7
Mxra81	1.69e-09	0.560715	0.512	0.451	3.7e-05	cKO VEC II	Mxra8
Myl41	1.96e-09	0.590383	0.526	0.456	4.29e-05	cKO VEC II	Myl4
Rb1cc1	2.06e-09	0.51938	0.574	0.534	4.5e-05	cKO VEC II	Rb1cc1
Arfgef11	2.13e-09	0.50862	0.535	0.478	4.65e-05	cKO VEC II	Arfgef1
Smpdl3a	2.25e-09	0.509257	0.471	0.409	4.9e-05	cKO VEC II	Smpdl3a
Vamp52	2.42e-09	0.548175	0.663	0.638	5.27e-05	cKO VEC II	Vamp5
Sgms1	2.53e-09	0.516872	0.455	0.39	5.52e-05	cKO VEC II	Sgms1
D10Wsu102e	2.54e-09	0.619338	0.652	0.62	5.54e-05	cKO VEC II	D10Wsu102e
Pcmtd1	4.12e-09	0.508819	0.529	0.465	8.99e-05	cKO VEC II	Pcmtd1
Eml41	4.3e-09	0.586337	0.825	0.834	9.39e-05	cKO VEC II	Eml4
Numb	4.87e-09	0.515306	0.408	0.343	0.000106306	cKO VEC II	Numb
Tbcel	8.91e-09	0.584489	0.357	0.29	0.00019446	cKO VEC II	Tbcel
Arid5b	9.03e-09	0.615529	0.639	0.619	0.000197273	cKO VEC II	Arid5b
Trip11	1.33e-08	0.547679	0.556	0.521	0.00029106	cKO VEC II	Trip11
Pear1	1.39e-08	0.527333	0.309	0.235	0.000303161	cKO VEC II	Pear1
Dync1h1	1.47e-08	0.514818	0.759	0.736	0.000322078	cKO VEC II	Dync1h1
Sgk3	1.51e-08	0.614728	0.358	0.284	0.000329818	cKO VEC II	Sgk3
Lars2	1.79e-08	0.645086	0.55	0.504	0.000391934	cKO VEC II	Lars2
Agap1	2.22e-08	0.536979	0.426	0.372	0.000485646	cKO VEC II	Agap1
Emp3	2.24e-08	0.810253	0.822	0.834	0.000489437	cKO VEC II	Emp3
Slc22a15	2.34e-08	0.627119	0.419	0.359	0.00051188	cKO VEC II	Slc22a15
Uaca2	2.62e-08	0.647817	0.551	0.499	0.00057198	cKO VEC II	Uaca
Fbxl20	3.1e-08	0.500456	0.315	0.241	0.000677436	cKO VEC II	Fbxl20
Arid3a1	3.49e-08	0.517448	0.563	0.528	0.000761986	cKO VEC II	Arid3a
Arf22	4.86e-08	0.787424	0.426	0.368	0.0010607	cKO VEC II	Arf2
Col5a11	8.47e-08	1.13214	0.523	0.504	0.00184935	cKO VEC II	Col5a1
Stk38l	8.71e-08	0.679994	0.444	0.391	0.0019013	cKO VEC II	Stk38l
Pgf1	1.22e-07	1.00616	0.312	0.243	0.00265308	cKO VEC II	Pgf
Col4a23	1.72e-07	0.584235	0.575	0.548	0.00375641	cKO VEC II	Col4a2
Baz2a	1.99e-07	0.511506	0.483	0.447	0.00433878	cKO VEC II	Baz2a
Pik3r1	2.21e-07	0.52048	0.3	0.235	0.0048295	cKO VEC II	Pik3r1
Wnk4	2.36e-07	0.541271	0.434	0.373	0.00514336	cKO VEC II	Wnk4
Prnp1	4.37e-07	1.51785	0.434	0.393	0.00953801	cKO VEC II	Prnp
Lrrfip1	6.39e-07	0.563372	0.569	0.549	0.0139439	cKO VEC II	Lrrfip1
Tmtc2	9.82e-07	0.560754	0.256	0.194	0.0214398	cKO VEC II	Tmtc2
Apcdd11	1.49e-06	0.875728	0.377	0.318	0.0324692	cKO VEC II	Apcdd1
Clip1	6.69e-06	0.50871	0.563	0.552	0.146102	cKO VEC II	Clip1
Tcim	8.09e-06	0.521082	0.495	0.465	0.176561	cKO VEC II	Tcim
Cplx2	9.57e-06	0.518772	0.285	0.235	0.208902	cKO VEC II	Cplx2
Tnc	2.02e-05	0.751143	0.471	0.449	0.440046	cKO VEC II	Tnc
Phlda31	2.08e-05	0.603308	0.661	0.698	0.454444	cKO VEC II	Phlda3
Rasgef1b	3.67e-05	0.502831	0.431	0.397	0.802158	cKO VEC II	Rasgef1b
Ctsk1	5.41e-05	0.54821	0.452	0.416	1	cKO VEC II	Ctsk
Angptl21	5.68e-05	0.893063	0.468	0.464	1	cKO VEC II	Angptl2
Eln	5.84e-05	0.651382	0.265	0.217	1	cKO VEC II	Eln
Hecw2	6.79e-05	0.502333	0.337	0.301	1	cKO VEC II	Hecw2
Dab21	0.000125435	0.590621	0.453	0.442	1	cKO VEC II	Dab2
Gja12	0.000169393	0.573441	0.455	0.443	1	cKO VEC II	Gja1
Lbh	0.000257502	0.512643	0.664	0.653	1	cKO VEC II	Lbh
Cdc42ep21	0.000411484	0.632864	0.363	0.341	1	cKO VEC II	Cdc42ep2
Vegfa	0.00102739	0.575581	0.292	0.264	1	cKO VEC II	Vegfa
Cryab1	0.00134827	0.703822	0.36	0.329	1	cKO VEC II	Cryab
Emcn	9.79e-110	2.51313	0.629	0.165	2.14e-105	WT AV endo	Emcn
Klhl4	1.17e-97	1.65427	0.554	0.136	2.56e-93	WT AV endo	Klhl4
Smagp	2.23e-94	1.58041	0.777	0.287	4.88e-90	WT AV endo	Smagp
Gpr182	1.45e-92	1.67581	0.612	0.169	3.16e-88	WT AV endo	Gpr182
Irx5	6.4e-89	1.98383	0.333	0.052	1.4e-84	WT AV endo	Irx5
Calm2	1.46e-83	1.02206	1	0.998	3.19e-79	WT AV endo	Calm2
Ecscr	9.33e-81	1.30538	0.901	0.447	2.04e-76	WT AV endo	Ecscr
Esam	3.17e-79	1.39765	0.696	0.246	6.93e-75	WT AV endo	Esam
Rasip1	3.67e-78	1.21391	0.896	0.413	8e-74	WT AV endo	Rasip1
Plvap	1.43e-77	1.6787	0.959	0.686	3.13e-73	WT AV endo	Plvap
Gja4	2.9e-75	2.02131	0.42	0.096	6.34e-71	WT AV endo	Gja4
Npr3	4.37e-74	1.60292	0.704	0.278	9.54e-70	WT AV endo	Npr3
Lyl1	4.7e-73	1.29551	0.516	0.152	1.03e-68	WT AV endo	Lyl1
Cdh5	3.25e-69	1.05539	0.901	0.429	7.1e-65	WT AV endo	Cdh5
Plagl1	2.02e-65	1.70829	0.832	0.477	4.42e-61	WT AV endo	Plagl1
Slc29a1	2.85e-65	1.49454	0.664	0.285	6.23e-61	WT AV endo	Slc29a1
Mmrn2	1.8e-63	1.45032	0.49	0.149	3.93e-59	WT AV endo	Mmrn2
Afap1l1	1.19e-62	0.927027	0.962	0.675	2.59e-58	WT AV endo	Afap1l1
Icam2	3.52e-59	1.12848	0.936	0.741	7.68e-55	WT AV endo	Icam2
Crip2	9.95e-59	1.07301	1	0.943	2.17e-54	WT AV endo	Crip2
Rasgrp2	3.68e-57	1.06186	0.594	0.221	8.04e-53	WT AV endo	Rasgrp2
Hmgb2	5.64e-55	1.01908	0.997	0.967	1.23e-50	WT AV endo	Hmgb2
Sox7	7.11e-54	0.71588	0.458	0.137	1.55e-49	WT AV endo	Sox7
Gldc	7.43e-54	0.884398	0.446	0.137	1.62e-49	WT AV endo	Gldc
Myzap	1.09e-53	1.04904	0.525	0.179	2.39e-49	WT AV endo	Myzap
Gatm	9.41e-53	1.23983	0.417	0.128	2.05e-48	WT AV endo	Gatm
Cdk1	1.12e-52	1.25501	0.936	0.731	2.44e-48	WT AV endo	Cdk1
Tnfaip2	1.89e-52	0.735676	0.594	0.217	4.12e-48	WT AV endo	Tnfaip2
Tyms	5.18e-52	1.13075	0.959	0.808	1.13e-47	WT AV endo	Tyms
Kdr	5.49e-52	1.37154	0.455	0.149	1.2e-47	WT AV endo	Kdr
Prkch	4.18e-50	0.863367	0.542	0.2	9.13e-46	WT AV endo	Prkch
Lmo2	3.8e-49	0.935232	0.533	0.193	8.29e-45	WT AV endo	Lmo2
Cemip2	5.63e-49	1.0063	0.916	0.744	1.23e-44	WT AV endo	Cemip2
Egfl7	5.72e-49	1.16841	0.962	0.845	1.25e-44	WT AV endo	Egfl7
Col23a1	6.84e-49	0.977434	0.313	0.079	1.49e-44	WT AV endo	Col23a1
Tie1	8.71e-49	0.878677	0.797	0.399	1.9e-44	WT AV endo	Tie1
Mest	1.38e-47	1.63705	0.983	0.961	3.01e-43	WT AV endo	Mest
Nos3	7.77e-47	0.753544	0.588	0.231	1.7e-42	WT AV endo	Nos3
Rdx	1.15e-46	1.24395	0.994	0.987	2.5e-42	WT AV endo	Rdx
Rab11a	1.4e-45	0.857253	0.962	0.899	3.06e-41	WT AV endo	Rab11a
Tk1	3.21e-45	1.0755	0.89	0.6	7.02e-41	WT AV endo	Tk1
Ran	4.78e-45	0.568118	1	0.998	1.04e-40	WT AV endo	Ran
Cd9	1.62e-44	0.610468	0.765	0.431	3.53e-40	WT AV endo	Cd9
Exoc3l	6.84e-43	0.678475	0.267	0.064	1.49e-38	WT AV endo	Exoc3l
Kif23	1.59e-42	0.960785	0.693	0.359	3.47e-38	WT AV endo	Kif23
Rasgrp3	2.85e-42	0.864502	0.406	0.134	6.23e-38	WT AV endo	Rasgrp3
Hmmr	1.2e-41	1.20158	0.678	0.357	2.63e-37	WT AV endo	Hmmr
Ctla2a	1.66e-41	0.907613	0.73	0.388	3.62e-37	WT AV endo	Ctla2a
Clec14a	3.08e-41	1.27027	0.693	0.359	6.72e-37	WT AV endo	Clec14a
Pclaf	3.49e-41	0.881053	0.971	0.718	7.63e-37	WT AV endo	Pclaf
Nusap1	6.9e-41	1.57672	0.646	0.35	1.51e-36	WT AV endo	Nusap1
Eng	2.91e-40	0.709474	0.988	0.903	6.35e-36	WT AV endo	Eng
Ramp2	2.94e-40	0.637578	0.994	0.981	6.43e-36	WT AV endo	Ramp2
Car8	4.08e-40	0.764832	0.348	0.108	8.9e-36	WT AV endo	Car8
Plk1	1.03e-39	1.18632	0.696	0.395	2.25e-35	WT AV endo	Plk1
Ckap2l	1.17e-39	1.00988	0.667	0.352	2.55e-35	WT AV endo	Ckap2l
Stab1	1.2e-39	1.00904	0.542	0.226	2.62e-35	WT AV endo	Stab1
Asf1b	1.23e-39	0.966556	0.71	0.406	2.68e-35	WT AV endo	Asf1b
Abi3	2.15e-39	0.883935	0.881	0.632	4.7e-35	WT AV endo	Abi3
Gimap1	3.05e-39	0.838307	0.635	0.304	6.66e-35	WT AV endo	Gimap1
Dok4	3.18e-39	1.39764	0.748	0.491	6.94e-35	WT AV endo	Dok4
Ece1	4.47e-39	0.721167	0.959	0.817	9.76e-35	WT AV endo	Ece1
Cdkn1c	5.6e-39	1.88175	0.983	0.969	1.22e-34	WT AV endo	Cdkn1c
Gimap6	9.01e-39	0.852826	0.591	0.265	1.97e-34	WT AV endo	Gimap6
Ccna2	1.08e-38	0.929457	0.814	0.504	2.37e-34	WT AV endo	Ccna2
Rrm2	1.35e-38	1.14988	0.89	0.639	2.95e-34	WT AV endo	Rrm2
Cdc20	3.5e-38	1.27388	0.78	0.513	7.63e-34	WT AV endo	Cdc20
Flt1	3.96e-38	0.766526	0.69	0.35	8.65e-34	WT AV endo	Flt1
Klf2	5.83e-38	1.12482	0.87	0.608	1.27e-33	WT AV endo	Klf2
Kif22	6.39e-38	1.07252	0.751	0.453	1.39e-33	WT AV endo	Kif22
Snx5	8.79e-38	0.924066	0.957	0.879	1.92e-33	WT AV endo	Snx5
Smc4	3.09e-37	1.03858	0.93	0.813	6.76e-33	WT AV endo	Smc4
Ube2c	5.07e-37	1.59857	0.872	0.631	1.11e-32	WT AV endo	Ube2c
Tuba1b	5.68e-37	0.616548	1	0.993	1.24e-32	WT AV endo	Tuba1b
Ppp1r2	7.68e-37	0.793134	0.962	0.875	1.68e-32	WT AV endo	Ppp1r2
Smc2	1.15e-36	0.889635	0.919	0.776	2.51e-32	WT AV endo	Smc2
Bex1	1.9e-36	1.16297	0.693	0.407	4.15e-32	WT AV endo	Bex1
Tgfbr3	4.54e-36	0.882017	0.313	0.099	9.91e-32	WT AV endo	Tgfbr3
Aurka	5.06e-36	1.27735	0.632	0.349	1.11e-31	WT AV endo	Aurka
Ccnb1	1.21e-35	1.17037	0.725	0.448	2.64e-31	WT AV endo	Ccnb1
Prdx1	1.45e-35	0.516614	0.997	0.997	3.17e-31	WT AV endo	Prdx1
Ccnf	1.68e-35	0.989442	0.577	0.29	3.67e-31	WT AV endo	Ccnf
S1pr1	1.24e-34	0.633187	0.525	0.23	2.7e-30	WT AV endo	S1pr1
Cks2	4.59e-34	0.837572	0.939	0.764	1e-29	WT AV endo	Cks2
Top2a	5.09e-34	1.02092	0.849	0.575	1.11e-29	WT AV endo	Top2a
Aurkb	7.08e-34	1.14763	0.649	0.386	1.55e-29	WT AV endo	Aurkb
Birc5	7.76e-34	0.912475	0.925	0.677	1.69e-29	WT AV endo	Birc5
Tek	8.94e-34	0.774912	0.858	0.621	1.95e-29	WT AV endo	Tek
Cavin2	3.49e-33	1.216	0.823	0.62	7.63e-29	WT AV endo	Cavin2
Rapgef5	7.14e-33	0.751961	0.388	0.147	1.56e-28	WT AV endo	Rapgef5
Spc25	7.19e-33	0.959437	0.722	0.437	1.57e-28	WT AV endo	Spc25
Kif20a	1.07e-32	1.0148	0.67	0.397	2.34e-28	WT AV endo	Kif20a
Mapk3	2.21e-32	0.715272	0.933	0.769	4.83e-28	WT AV endo	Mapk3
Cmas	3.55e-32	0.582442	0.957	0.861	7.75e-28	WT AV endo	Cmas
Tspan6	4.05e-32	0.759715	0.962	0.952	8.85e-28	WT AV endo	Tspan6
Exoc3l4	5.71e-32	0.616131	0.528	0.235	1.25e-27	WT AV endo	Exoc3l4
Arhgef15	5.9e-32	0.650883	0.432	0.178	1.29e-27	WT AV endo	Arhgef15
Grrp1	9.69e-32	0.573955	0.328	0.11	2.12e-27	WT AV endo	Grrp1
Tubb4b	9.98e-32	0.941043	0.988	0.938	2.18e-27	WT AV endo	Tubb4b
Incenp	1.02e-31	1.0105	0.748	0.497	2.22e-27	WT AV endo	Incenp
Calcrl	2.24e-31	0.847831	0.733	0.465	4.88e-27	WT AV endo	Calcrl
Gngt2	2.34e-31	0.77024	0.913	0.746	5.12e-27	WT AV endo	Gngt2
Sox17	3.72e-31	0.818647	0.417	0.167	8.13e-27	WT AV endo	Sox17
Cdca8	4.09e-31	0.843062	0.835	0.583	8.93e-27	WT AV endo	Cdca8
Snx3	6.28e-31	0.66115	0.98	0.968	1.37e-26	WT AV endo	Snx3
Bik	1.21e-30	0.745209	0.255	0.076	2.64e-26	WT AV endo	Bik
Pecam1	1.7e-30	0.569554	0.916	0.661	3.72e-26	WT AV endo	Pecam1
Dusp2	2.12e-30	1.06666	0.446	0.195	4.62e-26	WT AV endo	Dusp2
Ednrb	4.03e-30	0.960403	0.586	0.315	8.81e-26	WT AV endo	Ednrb
Slc1a5	5.27e-30	0.75404	0.626	0.354	1.15e-25	WT AV endo	Slc1a5
Tpx2	6.81e-30	1.00917	0.774	0.519	1.49e-25	WT AV endo	Tpx2
Pbk	8.31e-30	0.933424	0.675	0.414	1.81e-25	WT AV endo	Pbk
Ndc80	8.53e-30	0.872402	0.586	0.324	1.86e-25	WT AV endo	Ndc80
Ets2	1.07e-29	0.856624	0.58	0.31	2.34e-25	WT AV endo	Ets2
Thsd1	1.11e-29	0.636279	0.42	0.172	2.43e-25	WT AV endo	Thsd1
Tacc3	1.73e-29	0.915017	0.823	0.606	3.77e-25	WT AV endo	Tacc3
Cep55	2.03e-29	0.733705	0.516	0.259	4.44e-25	WT AV endo	Cep55
Cenpe	3.88e-29	0.876491	0.704	0.439	8.48e-25	WT AV endo	Cenpe
Efna1	6.29e-29	0.626287	0.513	0.239	1.37e-24	WT AV endo	Efna1
Kif2c	8.16e-29	0.953872	0.612	0.338	1.78e-24	WT AV endo	Kif2c
Pimreg	1.34e-28	0.931299	0.649	0.386	2.93e-24	WT AV endo	Pimreg
Knl1	6.2e-28	0.769914	0.51	0.256	1.35e-23	WT AV endo	Knl1
Racgap1	8.35e-28	0.879072	0.855	0.69	1.82e-23	WT AV endo	Racgap1
Jpt1	8.76e-28	0.734982	0.997	0.976	1.91e-23	WT AV endo	Jpt1
Plxnd1	1.24e-27	0.737652	0.603	0.334	2.7e-23	WT AV endo	Plxnd1
Dek	1.29e-27	0.748001	0.971	0.911	2.81e-23	WT AV endo	Dek
Cmtm8	1.42e-27	0.752629	0.504	0.248	3.09e-23	WT AV endo	Cmtm8
Sypl	1.44e-27	0.712798	0.817	0.649	3.14e-23	WT AV endo	Sypl
Gmds	2.85e-27	0.792407	0.748	0.518	6.22e-23	WT AV endo	Gmds
Nuf2	3.67e-27	0.64828	0.58	0.312	8.01e-23	WT AV endo	Nuf2
Igfbp4	4.17e-27	0.87518	0.977	0.956	9.12e-23	WT AV endo	Igfbp4
Stmn1	5.01e-27	0.565977	0.997	0.997	1.09e-22	WT AV endo	Stmn1
Lbr	1.04e-26	0.768613	0.707	0.456	2.28e-22	WT AV endo	Lbr
Palm	1.22e-26	1.01252	0.757	0.561	2.66e-22	WT AV endo	Palm
F2r	1.33e-26	0.727557	0.968	0.883	2.91e-22	WT AV endo	F2r
Tmem108	1.86e-26	0.718549	0.82	0.625	4.07e-22	WT AV endo	Tmem108
Abhd17a	2e-26	0.789255	0.933	0.874	4.38e-22	WT AV endo	Abhd17a
Knstrn	3.16e-26	0.959485	0.67	0.443	6.89e-22	WT AV endo	Knstrn
Ddx39	3.46e-26	0.671078	0.939	0.843	7.56e-22	WT AV endo	Ddx39
Foxc1	3.53e-26	0.767626	0.455	0.219	7.72e-22	WT AV endo	Foxc1
Pcgf5	3.75e-26	0.81211	0.455	0.226	8.2e-22	WT AV endo	Pcgf5
Ipo11	4.17e-26	0.84806	0.661	0.436	9.11e-22	WT AV endo	Ipo11
Lsm2	5.23e-26	0.565865	0.98	0.922	1.14e-21	WT AV endo	Lsm2
Sgk1	6.08e-26	0.785956	0.31	0.117	1.33e-21	WT AV endo	Sgk1
Kif20b	7.17e-26	0.941748	0.617	0.37	1.57e-21	WT AV endo	Kif20b
Prc1	7.67e-26	1.02912	0.664	0.416	1.67e-21	WT AV endo	Prc1
Scarf1	9.62e-26	0.679347	0.455	0.217	2.1e-21	WT AV endo	Scarf1
Shcbp1	2.51e-25	0.723813	0.617	0.371	5.48e-21	WT AV endo	Shcbp1
Ubald2	3.04e-25	0.700023	0.945	0.876	6.64e-21	WT AV endo	Ubald2
Cenpq	3.39e-25	0.724069	0.649	0.402	7.39e-21	WT AV endo	Cenpq
Cdca3	5.67e-25	0.761724	0.777	0.544	1.24e-20	WT AV endo	Cdca3
Dlgap5	6.01e-25	0.829766	0.574	0.336	1.31e-20	WT AV endo	Dlgap5
Ddah2	7.32e-25	0.563504	0.991	0.985	1.6e-20	WT AV endo	Ddah2
Ggta1	7.85e-25	0.870475	0.554	0.317	1.72e-20	WT AV endo	Ggta1
Ckap2	1.53e-24	0.753673	0.577	0.336	3.35e-20	WT AV endo	Ckap2
Cdca2	1.82e-24	0.730582	0.536	0.289	3.97e-20	WT AV endo	Cdca2
Cd93	2.61e-24	0.660978	0.733	0.475	5.7e-20	WT AV endo	Cd93
Ccdc85b	2.61e-24	0.696121	0.861	0.717	5.7e-20	WT AV endo	Ccdc85b
Bcat2	2.78e-24	0.714812	0.699	0.478	6.07e-20	WT AV endo	Bcat2
Kif11	3.35e-24	0.769654	0.58	0.328	7.32e-20	WT AV endo	Kif11
Ccm2l	8.28e-24	0.546276	0.365	0.154	1.81e-19	WT AV endo	Ccm2l
Slc9a3r1	9.95e-24	0.87627	0.47	0.251	2.17e-19	WT AV endo	Slc9a3r1
Ppp3ca	1.18e-23	0.613479	0.904	0.777	2.57e-19	WT AV endo	Ppp3ca
Fam83d	2.07e-23	0.751141	0.426	0.206	4.52e-19	WT AV endo	Fam83d
Cd59a	2.59e-23	0.673911	0.667	0.419	5.65e-19	WT AV endo	Cd59a
Rangap1	2.95e-23	0.706992	0.803	0.588	6.45e-19	WT AV endo	Rangap1
Cenpf	3.34e-23	0.906877	0.704	0.467	7.3e-19	WT AV endo	Cenpf
Lgals9	3.48e-23	0.667015	0.345	0.144	7.59e-19	WT AV endo	Lgals9
Sgo2a	4.76e-23	0.833759	0.568	0.335	1.04e-18	WT AV endo	Sgo2a
Arl6ip1	5.41e-23	1.02922	0.933	0.897	1.18e-18	WT AV endo	Arl6ip1
Rap1a	7.14e-23	0.592698	0.936	0.859	1.56e-18	WT AV endo	Rap1a
Hmgn5	9.4e-23	0.680284	0.699	0.463	2.05e-18	WT AV endo	Hmgn5
Pcdh7	1e-22	0.610933	0.264	0.097	2.18e-18	WT AV endo	Pcdh7
Elk3	1.5e-22	0.68206	0.907	0.789	3.27e-18	WT AV endo	Elk3
Bst2	1.97e-22	0.681479	0.449	0.23	4.31e-18	WT AV endo	Bst2
Trim47	1.97e-22	0.768944	0.713	0.504	4.31e-18	WT AV endo	Trim47
Adam15	2.78e-22	0.67309	0.49	0.254	6.07e-18	WT AV endo	Adam15
Tm4sf1	3.36e-22	2.08214	0.443	0.245	7.33e-18	WT AV endo	Tm4sf1
H2-D1	5.46e-22	0.804073	0.452	0.231	1.19e-17	WT AV endo	H2-D1
Rap1b	5.61e-22	0.515508	0.977	0.936	1.23e-17	WT AV endo	Rap1b
Tfpi	5.9e-22	0.823666	0.649	0.442	1.29e-17	WT AV endo	Tfpi
Ska1	6.67e-22	0.588044	0.53	0.299	1.46e-17	WT AV endo	Ska1
Plk2	7.92e-22	0.756231	0.812	0.611	1.73e-17	WT AV endo	Plk2
Cit	1.48e-21	0.587432	0.53	0.309	3.24e-17	WT AV endo	Cit
Kank3	1.88e-21	0.56201	0.351	0.153	4.11e-17	WT AV endo	Kank3
Gdpd5	2.1e-21	0.541041	0.348	0.153	4.59e-17	WT AV endo	Gdpd5
Cks1b	2.68e-21	0.556083	0.994	0.938	5.84e-17	WT AV endo	Cks1b
Ica1	3.5e-21	0.550214	0.391	0.187	7.64e-17	WT AV endo	Ica1
Tmpo	4.44e-21	0.534368	0.957	0.923	9.7e-17	WT AV endo	Tmpo
Ctsl	4.61e-21	0.789006	0.971	0.984	1.01e-16	WT AV endo	Ctsl
Capza2	5.38e-21	0.502751	0.968	0.933	1.17e-16	WT AV endo	Capza2
Adgrf5	6.04e-21	0.624207	0.345	0.151	1.32e-16	WT AV endo	Adgrf5
Dbf4	8.42e-21	0.838545	0.736	0.579	1.84e-16	WT AV endo	Dbf4
Rfk	1e-20	0.774731	0.728	0.536	2.19e-16	WT AV endo	Rfk
Oip5	1.03e-20	0.51484	0.348	0.161	2.25e-16	WT AV endo	Oip5
Slc9a3r2	1.23e-20	0.637891	0.707	0.51	2.7e-16	WT AV endo	Slc9a3r2
Mad2l1	1.44e-20	0.602194	0.675	0.454	3.15e-16	WT AV endo	Mad2l1
Anln	1.52e-20	0.658569	0.583	0.349	3.32e-16	WT AV endo	Anln
Col26a1	2.72e-20	0.962805	0.287	0.123	5.94e-16	WT AV endo	Col26a1
Gata2	3.24e-20	0.595716	0.371	0.179	7.07e-16	WT AV endo	Gata2
Eme1	3.73e-20	0.557833	0.539	0.314	8.14e-16	WT AV endo	Eme1
Vwf	5.6e-20	0.512112	0.281	0.111	1.22e-15	WT AV endo	Vwf
Lyar	5.84e-20	0.714522	0.893	0.778	1.27e-15	WT AV endo	Lyar
Smtnl2	7.6e-20	0.723012	0.629	0.402	1.66e-15	WT AV endo	Smtnl2
Iqgap2	8.5e-20	0.598361	0.559	0.33	1.86e-15	WT AV endo	Iqgap2
Cracr2b	1.37e-19	0.53136	0.414	0.205	3e-15	WT AV endo	Cracr2b
Rrm1	1.55e-19	0.581452	0.899	0.756	3.38e-15	WT AV endo	Rrm1
Zc3hav1	2.84e-19	0.602605	0.406	0.205	6.21e-15	WT AV endo	Zc3hav1
Tnfaip1	3.57e-19	0.620685	0.91	0.788	7.8e-15	WT AV endo	Tnfaip1
Bub1	3.6e-19	0.654777	0.623	0.396	7.85e-15	WT AV endo	Bub1
Uchl5	7.49e-19	0.579417	0.745	0.553	1.64e-14	WT AV endo	Uchl5
Ccnb2	1.1e-18	0.718293	0.765	0.567	2.41e-14	WT AV endo	Ccnb2
H2ax	1.17e-18	0.830336	0.951	0.906	2.55e-14	WT AV endo	H2ax
Bex4	1.55e-18	0.984746	0.751	0.621	3.39e-14	WT AV endo	Bex4
Nup35	1.63e-18	0.647747	0.632	0.423	3.56e-14	WT AV endo	Nup35
Abhd17b	1.99e-18	0.588942	0.617	0.396	4.36e-14	WT AV endo	Abhd17b
Col4a1	2.34e-18	0.992726	0.791	0.688	5.11e-14	WT AV endo	Col4a1
Snrk	2.52e-18	0.833564	0.53	0.336	5.51e-14	WT AV endo	Snrk
Fam111a	2.75e-18	0.684206	0.667	0.451	6e-14	WT AV endo	Fam111a
She	2.86e-18	0.568938	0.574	0.362	6.24e-14	WT AV endo	She
Foxo1	3.7e-18	0.58315	0.681	0.488	8.09e-14	WT AV endo	Foxo1
Esco2	4.21e-18	0.594857	0.432	0.233	9.19e-14	WT AV endo	Esco2
Gsta4	4.72e-18	0.704156	0.913	0.858	1.03e-13	WT AV endo	Gsta4
Eva1a	5.88e-18	0.58227	0.258	0.107	1.28e-13	WT AV endo	Eva1a
Frrs1	5.91e-18	0.542997	0.62	0.412	1.29e-13	WT AV endo	Frrs1
Pon2	6.79e-18	0.545561	0.783	0.579	1.48e-13	WT AV endo	Pon2
Trip13	6.91e-18	0.551097	0.655	0.437	1.51e-13	WT AV endo	Trip13
Cyp26b1	7.61e-18	0.655293	0.287	0.123	1.66e-13	WT AV endo	Cyp26b1
Depdc1a	8.17e-18	0.711151	0.406	0.226	1.78e-13	WT AV endo	Depdc1a
Sgo1	8.27e-18	0.74132	0.539	0.337	1.81e-13	WT AV endo	Sgo1
Arhgap31	9.53e-18	0.571679	0.8	0.647	2.08e-13	WT AV endo	Arhgap31
Mapk12	9.66e-18	0.568888	0.342	0.167	2.11e-13	WT AV endo	Mapk12
Itga6	1.06e-17	0.67485	0.606	0.397	2.31e-13	WT AV endo	Itga6
Add3	1.24e-17	0.704207	0.73	0.571	2.71e-13	WT AV endo	Add3
Kif18a	1.27e-17	0.55422	0.339	0.164	2.77e-13	WT AV endo	Kif18a
Sh3bp5	1.44e-17	0.528076	0.472	0.273	3.15e-13	WT AV endo	Sh3bp5
Mki67	1.47e-17	0.686642	0.684	0.464	3.21e-13	WT AV endo	Mki67
Slc25a5	1.52e-17	0.734178	0.994	0.981	3.33e-13	WT AV endo	Slc25a5
Dcaf12l1	1.98e-17	0.690633	0.31	0.146	4.32e-13	WT AV endo	Dcaf12l1
Bub1b	2.22e-17	0.663096	0.586	0.377	4.84e-13	WT AV endo	Bub1b
Gap43	2.76e-17	0.794297	0.699	0.524	6.02e-13	WT AV endo	Gap43
Cenpw	3.65e-17	0.555664	0.814	0.621	7.97e-13	WT AV endo	Cenpw
Grap	4.04e-17	0.535485	0.301	0.14	8.83e-13	WT AV endo	Grap
Ttk	4.73e-17	0.564323	0.484	0.288	1.03e-12	WT AV endo	Ttk
Mis18bp1	8.69e-17	0.64424	0.533	0.327	1.9e-12	WT AV endo	Mis18bp1
Bace2	9.28e-17	0.841974	0.67	0.505	2.03e-12	WT AV endo	Bace2
Cre	9.73e-17	0.745646	0.301	0.137	2.13e-12	WT AV endo	Cre
Cenpa	1.05e-16	0.733965	0.843	0.671	2.29e-12	WT AV endo	Cenpa
Nucks1	1.07e-16	0.537099	0.988	0.948	2.33e-12	WT AV endo	Nucks1
Dock6	1.09e-16	0.533517	0.58	0.367	2.39e-12	WT AV endo	Dock6
Fbxo5	1.13e-16	0.739511	0.635	0.45	2.46e-12	WT AV endo	Fbxo5
Dgkz	1.29e-16	0.604505	0.432	0.243	2.82e-12	WT AV endo	Dgkz
Bub3	1.49e-16	0.605192	0.913	0.882	3.25e-12	WT AV endo	Bub3
Rasa3	1.8e-16	0.648795	0.568	0.379	3.92e-12	WT AV endo	Rasa3
Nup85	2.3e-16	0.589599	0.655	0.46	5.03e-12	WT AV endo	Nup85
Spc24	3.61e-16	0.522833	0.806	0.623	7.88e-12	WT AV endo	Spc24
S100a16	4.06e-16	0.732809	0.649	0.455	8.86e-12	WT AV endo	S100a16
Plpp1	4.5e-16	0.550302	0.661	0.46	9.82e-12	WT AV endo	Plpp1
Tspan18	5.19e-16	0.634163	0.629	0.442	1.13e-11	WT AV endo	Tspan18
Nectin2	8.09e-16	0.806776	0.672	0.527	1.77e-11	WT AV endo	Nectin2
Notch1	8.38e-16	0.519045	0.791	0.627	1.83e-11	WT AV endo	Notch1
Sf3b5	9.29e-16	0.572586	0.977	0.97	2.03e-11	WT AV endo	Sf3b5
Acsl5	1.05e-15	0.558622	0.565	0.375	2.28e-11	WT AV endo	Acsl5
Sms	1.1e-15	0.634131	0.884	0.763	2.41e-11	WT AV endo	Sms
Ccdc80	1.34e-15	0.522414	0.887	0.765	2.92e-11	WT AV endo	Ccdc80
Acer2	1.46e-15	0.603104	0.443	0.267	3.18e-11	WT AV endo	Acer2
Tusc2	1.74e-15	0.585352	0.641	0.47	3.79e-11	WT AV endo	Tusc2
Selenop	1.74e-15	1.00326	0.49	0.299	3.81e-11	WT AV endo	Selenop
Nt5c3	2.51e-15	0.555982	0.643	0.476	5.47e-11	WT AV endo	Nt5c3
Col4a2	3.14e-15	0.675752	0.69	0.542	6.86e-11	WT AV endo	Col4a2
Prrt4	3.91e-15	0.641705	0.4	0.215	8.54e-11	WT AV endo	Prrt4
Vamp5	4.14e-15	0.679778	0.788	0.631	9.05e-11	WT AV endo	Vamp5
Cdkn2c	6.36e-15	0.527492	0.267	0.125	1.39e-10	WT AV endo	Cdkn2c
Nrxn3	7.24e-15	0.523329	0.351	0.185	1.58e-10	WT AV endo	Nrxn3
Ifrd2	7.34e-15	0.600575	0.533	0.351	1.6e-10	WT AV endo	Ifrd2
Efnb2	8.7e-15	0.540055	0.513	0.321	1.9e-10	WT AV endo	Efnb2
Tgfb1	9.04e-15	0.600175	0.78	0.663	1.97e-10	WT AV endo	Tgfb1
Rap2a	9.09e-15	0.634682	0.658	0.517	1.99e-10	WT AV endo	Rap2a
Atp1b3	1.13e-14	0.505387	0.919	0.843	2.46e-10	WT AV endo	Atp1b3
Tmem37	1.17e-14	0.514695	0.328	0.168	2.55e-10	WT AV endo	Tmem37
Usp1	1.23e-14	0.5338	0.812	0.662	2.69e-10	WT AV endo	Usp1
Tmem164	1.28e-14	0.77469	0.533	0.362	2.78e-10	WT AV endo	Tmem164
Ect2	1.29e-14	0.518838	0.423	0.242	2.83e-10	WT AV endo	Ect2
Smco4	1.29e-14	0.501915	0.62	0.433	2.83e-10	WT AV endo	Smco4
Rad51	1.89e-14	0.52403	0.568	0.373	4.13e-10	WT AV endo	Rad51
Dusp3	2.39e-14	0.723882	0.528	0.353	5.22e-10	WT AV endo	Dusp3
Ripk3	2.59e-14	0.696872	0.62	0.462	5.66e-10	WT AV endo	Ripk3
Fen1	2.6e-14	0.567678	0.736	0.558	5.68e-10	WT AV endo	Fen1
Melk	2.72e-14	0.578818	0.551	0.368	5.93e-10	WT AV endo	Melk
Sh2b3	2.72e-14	0.572414	0.478	0.299	5.95e-10	WT AV endo	Sh2b3
Cenpl	3.09e-14	0.524526	0.345	0.189	6.75e-10	WT AV endo	Cenpl
Kif15	3.24e-14	0.571087	0.571	0.381	7.07e-10	WT AV endo	Kif15
Klhl6	4.59e-14	0.562636	0.568	0.389	1e-09	WT AV endo	Klhl6
Kif4	6.81e-14	0.624891	0.452	0.28	1.49e-09	WT AV endo	Kif4
B4galt4	7.29e-14	0.525449	0.617	0.453	1.59e-09	WT AV endo	B4galt4
Ostf1	8.71e-14	0.577897	0.797	0.648	1.9e-09	WT AV endo	Ostf1
Fdps	8.86e-14	0.540911	0.829	0.713	1.93e-09	WT AV endo	Fdps
Impdh2	9.12e-14	0.514823	0.936	0.894	1.99e-09	WT AV endo	Impdh2
Cip2a	9.14e-14	0.544222	0.475	0.295	2e-09	WT AV endo	Cip2a
Abcb10	1.01e-13	0.570542	0.458	0.286	2.2e-09	WT AV endo	Abcb10
Tspan12	1.02e-13	0.625782	0.617	0.44	2.22e-09	WT AV endo	Tspan12
Ccnd3	1.35e-13	0.584363	0.945	0.931	2.95e-09	WT AV endo	Ccnd3
Slc43a3	1.53e-13	0.57779	0.736	0.563	3.35e-09	WT AV endo	Slc43a3
Sapcd2	1.54e-13	0.583578	0.287	0.148	3.37e-09	WT AV endo	Sapcd2
Ncapg	1.94e-13	0.547865	0.487	0.31	4.23e-09	WT AV endo	Ncapg
H1f0	2.03e-13	0.943811	0.922	0.877	4.43e-09	WT AV endo	H1f0
Hist1h2ap	3.81e-13	0.977218	0.623	0.459	8.32e-09	WT AV endo	Hist1h2ap
Poc1a	4.32e-13	0.522541	0.412	0.251	9.44e-09	WT AV endo	Poc1a
Ass1	4.6e-13	0.696731	0.417	0.256	1e-08	WT AV endo	Ass1
Golph3	4.95e-13	0.526869	0.777	0.63	1.08e-08	WT AV endo	Golph3
Btg1	6.13e-13	0.518346	0.841	0.783	1.34e-08	WT AV endo	Btg1
Kpna2	8.29e-13	0.91246	0.357	0.213	1.81e-08	WT AV endo	Kpna2
Ebf1	1.06e-12	0.962646	0.699	0.585	2.32e-08	WT AV endo	Ebf1
Fli1	1.26e-12	0.625044	0.58	0.418	2.75e-08	WT AV endo	Fli1
Ehd4	1.57e-12	0.542112	0.545	0.378	3.42e-08	WT AV endo	Ehd4
Tshz2	2.66e-12	0.546407	0.374	0.226	5.8e-08	WT AV endo	Tshz2
Nudt4	4.4e-12	0.543153	0.777	0.642	9.62e-08	WT AV endo	Nudt4
Ncapd2	5.89e-12	0.543156	0.6	0.431	1.29e-07	WT AV endo	Ncapd2
Prr5	7.06e-12	0.576618	0.609	0.461	1.54e-07	WT AV endo	Prr5
Aspm	1.01e-11	0.641426	0.4	0.246	2.21e-07	WT AV endo	Aspm
Ctso	1.09e-11	0.516916	0.264	0.136	2.37e-07	WT AV endo	Ctso
Apoe	2.61e-11	0.503211	0.98	0.982	5.7e-07	WT AV endo	Apoe
Samd5	4.38e-11	0.660383	0.307	0.174	9.56e-07	WT AV endo	Samd5
Rad51ap1	6.73e-11	0.512457	0.507	0.352	1.47e-06	WT AV endo	Rad51ap1
Arhgap11a	7.11e-11	0.585065	0.429	0.274	1.55e-06	WT AV endo	Arhgap11a
Haus4	7.22e-11	0.513338	0.62	0.491	1.58e-06	WT AV endo	Haus4
Procr	7.91e-11	0.640072	0.368	0.23	1.73e-06	WT AV endo	Procr
Tspan4	1.28e-10	0.620056	0.655	0.518	2.79e-06	WT AV endo	Tspan4
Aqp1	1.65e-10	0.730458	0.31	0.176	3.61e-06	WT AV endo	Aqp1
Nr2f2	1.88e-10	0.539948	0.565	0.427	4.11e-06	WT AV endo	Nr2f2
Reep4	2.06e-10	0.626692	0.504	0.372	4.5e-06	WT AV endo	Reep4
Blvrb	2.62e-10	0.567866	0.751	0.632	5.72e-06	WT AV endo	Blvrb
Uaca	3.23e-10	0.530416	0.635	0.496	7.04e-06	WT AV endo	Uaca
Cd34	4.42e-10	0.611825	0.765	0.675	9.65e-06	WT AV endo	Cd34
Vbp1	6.21e-10	0.52829	0.745	0.613	1.36e-05	WT AV endo	Vbp1
Nde1	8.52e-10	0.517091	0.699	0.596	1.86e-05	WT AV endo	Nde1
Hebp1	1.01e-09	0.542466	0.78	0.69	2.21e-05	WT AV endo	Hebp1
Fam107b	1.47e-09	0.532187	0.475	0.342	3.22e-05	WT AV endo	Fam107b
Rpa2	1.69e-09	0.509886	0.791	0.664	3.68e-05	WT AV endo	Rpa2
Mcm5	1.99e-09	0.523374	0.814	0.708	4.35e-05	WT AV endo	Mcm5
Arf2	2.13e-09	0.524723	0.519	0.365	4.65e-05	WT AV endo	Arf2
Grasp	2.96e-09	0.556706	0.626	0.502	6.46e-05	WT AV endo	Grasp
Myo6	4.08e-09	0.516534	0.519	0.377	8.91e-05	WT AV endo	Myo6
Arhgap29	7.04e-09	0.514551	0.429	0.292	0.000153654	WT AV endo	Arhgap29
Septin11	1.7e-08	0.507309	0.884	0.811	0.00037183	WT AV endo	Septin11
Asns	2.09e-08	0.689761	0.696	0.585	0.000455378	WT AV endo	Asns
Vasp	2.54e-08	0.506874	0.91	0.851	0.000554397	WT AV endo	Vasp
Gng11	3.2e-08	0.603668	0.786	0.709	0.0006986	WT AV endo	Gng11
Akap12	4.24e-08	0.87198	0.557	0.449	0.000926178	WT AV endo	Akap12
Wdr76	4.29e-08	0.523546	0.345	0.229	0.000937386	WT AV endo	Wdr76
Ccne1	5.09e-08	0.864782	0.412	0.305	0.0011119	WT AV endo	Ccne1
Maged2	5.2e-08	0.870197	0.98	0.982	0.0011359	WT AV endo	Maged2
Sdf2l1	8.16e-08	0.602137	0.783	0.717	0.0017827	WT AV endo	Sdf2l1
Timm8a1	2.22e-07	0.521331	0.817	0.718	0.00483682	WT AV endo	Timm8a1
Fabp5	6.28e-07	0.892054	1	0.996	0.0137095	WT AV endo	Fabp5
Cdc6	7.46e-07	0.511233	0.432	0.317	0.0162974	WT AV endo	Cdc6
Cdkn2d	9.48e-07	0.544056	0.588	0.497	0.0206947	WT AV endo	Cdkn2d
G2e3	1.64e-06	0.506062	0.438	0.32	0.0359156	WT AV endo	G2e3
Arl6ip5	1.8e-05	0.656901	0.368	0.284	0.393786	WT AV endo	Arl6ip5
Fxyd6	1.84e-05	0.564773	0.699	0.627	0.40123	WT AV endo	Fxyd6
Tuba1c	2.01e-05	0.55304	0.725	0.677	0.438711	WT AV endo	Tuba1c
H2ac8	4.75e-05	0.543171	0.438	0.349	1	WT AV endo	H2ac8
Crip1	0.000406716	0.608229	0.939	0.929	1	WT AV endo	Crip1
Rps18-ps6	0.00159704	0.526165	0.333	0.269	1	WT AV endo	Rps18-ps6
Ccne2	0.00683684	0.757526	0.386	0.361	1	WT AV endo	Ccne2
Col9a3	0	2.91771	0.889	0.095	0	WT early AV mesenchyme	Col9a3
Col9a1	0	2.90119	0.797	0.077	0	WT early AV mesenchyme	Col9a1
Rtn1	0	2.74186	0.819	0.302	0	WT early AV mesenchyme	Rtn1
Papss2	0	2.6811	0.68	0.11	0	WT early AV mesenchyme	Papss2
Lmcd1	0	2.47926	0.624	0.065	0	WT early AV mesenchyme	Lmcd1
Dbi	0	2.34487	0.999	0.99	0	WT early AV mesenchyme	Dbi
Serpine2	0	2.34148	0.968	0.581	0	WT early AV mesenchyme	Serpine2
Spint2	0	2.04367	0.9	0.373	0	WT early AV mesenchyme	Spint2
Tgfbi	0	2.00852	0.873	0.435	0	WT early AV mesenchyme	Tgfbi
Ociad2	0	1.97436	0.806	0.238	0	WT early AV mesenchyme	Ociad2
Gpc3	0	1.77735	0.949	0.438	0	WT early AV mesenchyme	Gpc3
Sipa1l1	0	1.67869	0.791	0.359	0	WT early AV mesenchyme	Sipa1l1
Ccnd1	0	1.66302	0.976	0.631	0	WT early AV mesenchyme	Ccnd1
Ppp1r14a	0	1.65071	0.794	0.287	0	WT early AV mesenchyme	Ppp1r14a
Gyg	0	1.63875	0.966	0.778	0	WT early AV mesenchyme	Gyg
Fbln2	0	1.58951	0.972	0.614	0	WT early AV mesenchyme	Fbln2
Itgb5	0	1.57137	0.941	0.584	0	WT early AV mesenchyme	Itgb5
Mif	0	1.54991	1	0.978	0	WT early AV mesenchyme	Mif
Cthrc1	0	1.54516	0.99	0.707	0	WT early AV mesenchyme	Cthrc1
Hmga2	0	1.4999	0.983	0.799	0	WT early AV mesenchyme	Hmga2
Cnn3	0	1.22145	0.998	0.978	0	WT early AV mesenchyme	Cnn3
Slc25a4	0	0.840882	1	0.998	0	WT early AV mesenchyme	Slc25a4
Tmsb4x	0	0.834775	1	1	0	WT early AV mesenchyme	Tmsb4x
Hmgn1	0	0.761505	1	1	0	WT early AV mesenchyme	Hmgn1
Rpl41	0	0.749334	1	1	0	WT early AV mesenchyme	Rpl41
Eno1	1.63e-307	1.45709	0.99	0.895	3.55e-303	WT early AV mesenchyme	Eno1
Haus7	5.81e-306	1.40061	0.901	0.551	1.27e-301	WT early AV mesenchyme	Haus7
Epha3	9.41e-300	1.71361	0.656	0.163	2.06e-295	WT early AV mesenchyme	Epha3
Akr1b8	1.58e-299	1.78339	0.787	0.339	3.44e-295	WT early AV mesenchyme	Akr1b8
Pcolce	1.74e-284	1.11255	0.924	0.488	3.81e-280	WT early AV mesenchyme	Pcolce
Sec61g	1.91e-279	0.741971	1	0.998	4.17e-275	WT early AV mesenchyme	Sec61g
Klf1	1.6e-276	1.60436	0.488	0.057	3.49e-272	WT early AV mesenchyme	Klf1
Clmp	7.7e-273	1.34308	0.784	0.282	1.68e-268	WT early AV mesenchyme	Clmp
Car3	2.04e-271	2.42311	0.558	0.098	4.46e-267	WT early AV mesenchyme	Car3
Hmgcs2	7.13e-270	1.73463	0.69	0.224	1.56e-265	WT early AV mesenchyme	Hmgcs2
Tubb3	2.07e-265	1.42467	0.858	0.409	4.53e-261	WT early AV mesenchyme	Tubb3
Erbb3	3.81e-264	1.34569	0.481	0.059	8.31e-260	WT early AV mesenchyme	Erbb3
Sox5	4.99e-263	1.3717	0.698	0.231	1.09e-258	WT early AV mesenchyme	Sox5
Robo2	8.47e-258	1.48983	0.576	0.126	1.85e-253	WT early AV mesenchyme	Robo2
Itga4	1.08e-254	1.36715	0.674	0.221	2.35e-250	WT early AV mesenchyme	Itga4
Hmgn2	2.04e-253	1.13375	0.994	0.957	4.45e-249	WT early AV mesenchyme	Hmgn2
Garnl3	4.77e-251	1.20478	0.49	0.075	1.04e-246	WT early AV mesenchyme	Garnl3
Epb41l3	1.61e-246	1.32893	0.752	0.317	3.51e-242	WT early AV mesenchyme	Epb41l3
Snrpg	1.46e-244	0.699243	1	0.998	3.18e-240	WT early AV mesenchyme	Snrpg
Ldha	2.52e-244	1.02801	0.998	0.987	5.5e-240	WT early AV mesenchyme	Ldha
Phgdh	2.59e-242	1.45261	0.785	0.377	5.66e-238	WT early AV mesenchyme	Phgdh
Ptx3	7.68e-241	1.26306	0.435	0.048	1.68e-236	WT early AV mesenchyme	Ptx3
Matn4	2.93e-239	1.52008	0.373	0.018	6.4e-235	WT early AV mesenchyme	Matn4
Serpinf1	5.49e-236	1.21952	0.849	0.465	1.2e-231	WT early AV mesenchyme	Serpinf1
Scrn1	1.46e-234	1.20791	0.507	0.095	3.2e-230	WT early AV mesenchyme	Scrn1
Dusp9	1.47e-224	1.47658	0.692	0.286	3.22e-220	WT early AV mesenchyme	Dusp9
Actg1	2.54e-216	0.677967	0.999	0.999	5.55e-212	WT early AV mesenchyme	Actg1
Pcbp4	1.09e-212	0.981048	0.975	0.836	2.39e-208	WT early AV mesenchyme	Pcbp4
Metrn	6.61e-211	1.28152	0.75	0.407	1.44e-206	WT early AV mesenchyme	Metrn
Id2	4.44e-206	0.970866	0.997	0.918	9.69e-202	WT early AV mesenchyme	Id2
Acot1	2.19e-204	1.2304	0.801	0.438	4.77e-200	WT early AV mesenchyme	Acot1
Lmo4	3.73e-201	1.15152	0.947	0.811	8.14e-197	WT early AV mesenchyme	Lmo4
Gstp1	5.84e-201	1.75219	0.783	0.452	1.28e-196	WT early AV mesenchyme	Gstp1
Ldhb	1.83e-200	1.24168	0.931	0.72	3.99e-196	WT early AV mesenchyme	Ldhb
Gpc6	2.59e-198	1.2429	0.504	0.131	5.66e-194	WT early AV mesenchyme	Gpc6
Uqcrq	6.99e-198	0.752549	0.996	0.981	1.53e-193	WT early AV mesenchyme	Uqcrq
Car2	2.71e-195	1.36296	0.574	0.191	5.92e-191	WT early AV mesenchyme	Car2
Vcan	5.73e-195	0.928782	0.993	0.899	1.25e-190	WT early AV mesenchyme	Vcan
Sox9	2.93e-193	0.940546	0.963	0.628	6.4e-189	WT early AV mesenchyme	Sox9
Tmem167	4.7e-193	0.72197	0.995	0.979	1.03e-188	WT early AV mesenchyme	Tmem167
Ranbp1	1.33e-192	0.651067	0.999	0.996	2.91e-188	WT early AV mesenchyme	Ranbp1
Rnd2	2.26e-190	1.06418	0.917	0.682	4.95e-186	WT early AV mesenchyme	Rnd2
Pdgfra	2.35e-190	1.13352	0.804	0.432	5.13e-186	WT early AV mesenchyme	Pdgfra
Ptn	1.29e-189	0.528729	0.861	0.487	2.81e-185	WT early AV mesenchyme	Ptn
Cdh11	1.29e-187	1.05482	0.796	0.402	2.81e-183	WT early AV mesenchyme	Cdh11
Sfrp1	2.75e-187	1.12352	0.696	0.284	6e-183	WT early AV mesenchyme	Sfrp1
Plce1	7.89e-184	1.03566	0.478	0.119	1.72e-179	WT early AV mesenchyme	Plce1
Bambi	1.08e-183	0.845094	0.975	0.826	2.35e-179	WT early AV mesenchyme	Bambi
Baalc	2.38e-179	1.20366	0.547	0.174	5.19e-175	WT early AV mesenchyme	Baalc
Rpl35	5.43e-178	0.583791	1	0.999	1.19e-173	WT early AV mesenchyme	Rpl35
Ncam1	6.43e-178	0.835492	0.978	0.82	1.4e-173	WT early AV mesenchyme	Ncam1
Cdh2	2.56e-177	0.948998	0.62	0.214	5.59e-173	WT early AV mesenchyme	Cdh2
Tubb6	2.11e-176	1.1139	0.828	0.495	4.6e-172	WT early AV mesenchyme	Tubb6
Csrp1	4.72e-176	0.90242	0.972	0.874	1.03e-171	WT early AV mesenchyme	Csrp1
Atp5mpl	4.46e-171	0.718837	0.996	0.982	9.74e-167	WT early AV mesenchyme	Atp5mpl
Sparc	7.14e-170	0.627659	0.999	0.993	1.56e-165	WT early AV mesenchyme	Sparc
Srsf2	8.25e-170	0.690914	0.998	0.978	1.8e-165	WT early AV mesenchyme	Srsf2
Lpar1	1.32e-169	1.13074	0.65	0.283	2.88e-165	WT early AV mesenchyme	Lpar1
Me1	2.23e-169	1.04864	0.688	0.319	4.86e-165	WT early AV mesenchyme	Me1
Marcksl1	4.81e-166	0.62643	1	0.999	1.05e-161	WT early AV mesenchyme	Marcksl1
Myl12a	3.07e-164	0.609096	1	0.998	6.7e-160	WT early AV mesenchyme	Myl12a
Rps18-ps5	1.77e-163	1.83346	0.436	0.112	3.86e-159	WT early AV mesenchyme	Rps18-ps5
Rps18-ps61	2.37e-161	2.25607	0.45	0.12	5.18e-157	WT early AV mesenchyme	Rps18-ps6
Postn	4.87e-159	0.543358	0.882	0.508	1.06e-154	WT early AV mesenchyme	Postn
Phlda1	1.1e-158	0.65013	0.877	0.593	2.4e-154	WT early AV mesenchyme	Phlda1
Pkm	1.82e-158	0.638444	1	0.993	3.98e-154	WT early AV mesenchyme	Pkm
Erh	3.53e-158	1.00922	0.985	0.947	7.7e-154	WT early AV mesenchyme	Erh
Prrx2	8.23e-158	0.792339	0.908	0.57	1.8e-153	WT early AV mesenchyme	Prrx2
Hsd17b11	9.84e-157	1.29458	0.724	0.434	2.15e-152	WT early AV mesenchyme	Hsd17b11
Ndfip1	8.16e-156	0.840732	0.971	0.895	1.78e-151	WT early AV mesenchyme	Ndfip1
Psat1	9.31e-156	1.08526	0.713	0.383	2.03e-151	WT early AV mesenchyme	Psat1
Vdac3	2.03e-154	0.658636	0.996	0.981	4.43e-150	WT early AV mesenchyme	Vdac3
Rcn3	1.24e-153	0.702493	0.994	0.959	2.71e-149	WT early AV mesenchyme	Rcn3
Fkbp3	1.57e-153	0.658083	0.994	0.962	3.43e-149	WT early AV mesenchyme	Fkbp3
Aldoa	4.8e-152	0.743261	0.998	0.984	1.05e-147	WT early AV mesenchyme	Aldoa
Gm15013	1.69e-150	1.42233	0.377	0.077	3.69e-146	WT early AV mesenchyme	Gm15013
Ccnd2	3.64e-150	0.701756	0.924	0.675	7.96e-146	WT early AV mesenchyme	Ccnd2
Fgfr2	7.48e-150	0.965101	0.425	0.112	1.63e-145	WT early AV mesenchyme	Fgfr2
Nek6	9.33e-150	0.944903	0.682	0.354	2.04e-145	WT early AV mesenchyme	Nek6
Gm20379	9.54e-150	1.33401	0.326	0.048	2.08e-145	WT early AV mesenchyme	Gm20379
Dnm1	9.38e-149	0.847027	0.402	0.095	2.05e-144	WT early AV mesenchyme	Dnm1
Tafa5	6.76e-148	0.798574	0.3	0.036	1.48e-143	WT early AV mesenchyme	Tafa5
Rpl22l1	4.63e-147	0.817077	0.999	0.993	1.01e-142	WT early AV mesenchyme	Rpl22l1
Lsm5	6.98e-147	0.802155	0.97	0.881	1.52e-142	WT early AV mesenchyme	Lsm5
Cnn2	1.4e-146	0.929145	0.947	0.825	3.05e-142	WT early AV mesenchyme	Cnn2
Pebp1	2.42e-146	0.516558	0.999	0.995	5.28e-142	WT early AV mesenchyme	Pebp1
Lgals1	1.61e-144	0.595091	1	0.992	3.52e-140	WT early AV mesenchyme	Lgals1
Ugdh	5.58e-144	0.897644	0.937	0.751	1.22e-139	WT early AV mesenchyme	Ugdh
Rps27l	1.16e-143	0.701452	0.998	0.987	2.54e-139	WT early AV mesenchyme	Rps27l
Tbca	1.59e-142	0.580316	0.998	0.984	3.46e-138	WT early AV mesenchyme	Tbca
Cox6c	3.13e-142	0.5072	1	0.997	6.84e-138	WT early AV mesenchyme	Cox6c
Aldh2	3.54e-142	0.972454	0.776	0.494	7.73e-138	WT early AV mesenchyme	Aldh2
Dcakd	5.06e-142	0.766627	0.944	0.827	1.11e-137	WT early AV mesenchyme	Dcakd
Hnrnpa1	2.1e-141	0.522027	1	0.998	4.58e-137	WT early AV mesenchyme	Hnrnpa1
Ppp1r14c	8.31e-141	0.902273	0.671	0.304	1.82e-136	WT early AV mesenchyme	Ppp1r14c
Mfap4	1.35e-140	0.606592	0.612	0.227	2.95e-136	WT early AV mesenchyme	Mfap4
Flrt3	1.06e-138	0.935316	0.554	0.219	2.31e-134	WT early AV mesenchyme	Flrt3
Gcnt1	1.7e-137	0.898451	0.452	0.138	3.71e-133	WT early AV mesenchyme	Gcnt1
Slirp	3.59e-137	0.801574	0.927	0.789	7.85e-133	WT early AV mesenchyme	Slirp
Adk	2.04e-136	0.959945	0.912	0.744	4.46e-132	WT early AV mesenchyme	Adk
Fzd1	2.99e-136	1.06024	0.56	0.232	6.52e-132	WT early AV mesenchyme	Fzd1
Sdhb	1.35e-135	0.614023	0.986	0.956	2.94e-131	WT early AV mesenchyme	Sdhb
Tuba1a	7.49e-135	0.563749	1	0.998	1.64e-130	WT early AV mesenchyme	Tuba1a
Ftl1-ps1	9.64e-135	1.46162	0.654	0.366	2.1e-130	WT early AV mesenchyme	Ftl1-ps1
Gas7	5.93e-134	0.897932	0.445	0.142	1.29e-129	WT early AV mesenchyme	Gas7
Mpzl1	5.18e-132	0.879745	0.912	0.778	1.13e-127	WT early AV mesenchyme	Mpzl1
Ilk	2.52e-131	0.776571	0.934	0.8	5.5e-127	WT early AV mesenchyme	Ilk
Atp5md	3.68e-130	0.515793	0.997	0.987	8.03e-126	WT early AV mesenchyme	Atp5md
Phb	6.13e-130	0.96218	0.85	0.628	1.34e-125	WT early AV mesenchyme	Phb
Tmem256	4.4e-129	0.727012	0.969	0.906	9.62e-125	WT early AV mesenchyme	Tmem256
Nid2	9.73e-128	0.85046	0.566	0.24	2.13e-123	WT early AV mesenchyme	Nid2
Gm9844	2.7e-127	1.38234	0.635	0.356	5.9e-123	WT early AV mesenchyme	Gm9844
Ddr1	7.87e-127	0.787696	0.5	0.178	1.72e-122	WT early AV mesenchyme	Ddr1
Slc25a51	2.73e-126	0.749016	0.994	0.972	5.95e-122	WT early AV mesenchyme	Slc25a5
Mid1ip1	4.68e-125	1.11535	0.532	0.225	1.02e-120	WT early AV mesenchyme	Mid1ip1
Swi5	7.61e-125	0.527117	0.996	0.988	1.66e-120	WT early AV mesenchyme	Swi5
Rps17	2.13e-124	0.537283	1	1	4.66e-120	WT early AV mesenchyme	Rps17
Fkbp4	1.86e-123	0.611805	0.986	0.947	4.06e-119	WT early AV mesenchyme	Fkbp4
Dkk3	2.24e-123	0.814953	0.401	0.118	4.89e-119	WT early AV mesenchyme	Dkk3
Tgfb2	4.35e-123	0.639624	0.79	0.475	9.49e-119	WT early AV mesenchyme	Tgfb2
Plscr1	4.96e-123	0.914026	0.779	0.502	1.08e-118	WT early AV mesenchyme	Plscr1
Prrx1	9.5e-123	0.902462	0.417	0.124	2.07e-118	WT early AV mesenchyme	Prrx1
Fgfrl1	3.27e-122	0.797941	0.814	0.586	7.14e-118	WT early AV mesenchyme	Fgfrl1
Dpysl3	3.42e-122	0.646495	0.985	0.926	7.46e-118	WT early AV mesenchyme	Dpysl3
Prmt1	1.31e-121	0.512636	0.999	0.99	2.86e-117	WT early AV mesenchyme	Prmt1
Hspe1-rs1	5.11e-121	1.17558	0.444	0.162	1.12e-116	WT early AV mesenchyme	Hspe1-rs1
Zyx	1.21e-120	0.664332	0.975	0.932	2.64e-116	WT early AV mesenchyme	Zyx
Ak1	3.16e-120	0.841048	0.624	0.309	6.9e-116	WT early AV mesenchyme	Ak1
Ndufa2	1.61e-119	0.563841	0.995	0.984	3.51e-115	WT early AV mesenchyme	Ndufa2
Eef1g	5.09e-119	0.582302	1	0.999	1.11e-114	WT early AV mesenchyme	Eef1g
Fam110b	2.2e-117	0.915676	0.468	0.177	4.81e-113	WT early AV mesenchyme	Fam110b
Tnfaip8	2.24e-117	0.844234	0.828	0.605	4.89e-113	WT early AV mesenchyme	Tnfaip8
2200002D01Rik	2.51e-117	0.948576	0.608	0.305	5.48e-113	WT early AV mesenchyme	2200002D01Rik
Irs1	2.71e-117	0.842379	0.454	0.16	5.92e-113	WT early AV mesenchyme	Irs1
Higd1a	7.98e-117	0.651798	0.966	0.891	1.74e-112	WT early AV mesenchyme	Higd1a
Gm10320	3.3e-116	1.59729	0.314	0.072	7.21e-112	WT early AV mesenchyme	Gm10320
Tuba1b1	3.33e-116	0.564056	0.999	0.989	7.27e-112	WT early AV mesenchyme	Tuba1b
Sox11	1.48e-114	0.747724	0.873	0.658	3.24e-110	WT early AV mesenchyme	Sox11
Ftl1	1.96e-114	0.514913	1	0.999	4.27e-110	WT early AV mesenchyme	Ftl1
Bnip3	3.18e-114	0.972839	0.579	0.287	6.94e-110	WT early AV mesenchyme	Bnip3
Oat	8.52e-114	0.716881	0.922	0.756	1.86e-109	WT early AV mesenchyme	Oat
Minpp1	4.08e-112	0.843575	0.843	0.644	8.91e-108	WT early AV mesenchyme	Minpp1
Pgk1	5.74e-112	0.555148	0.992	0.956	1.25e-107	WT early AV mesenchyme	Pgk1
Zdhhc2	8.39e-112	0.756204	0.353	0.097	1.83e-107	WT early AV mesenchyme	Zdhhc2
Fzd2	2.71e-111	0.634052	0.889	0.649	5.93e-107	WT early AV mesenchyme	Fzd2
Dact3	9.08e-111	0.721204	0.779	0.508	1.98e-106	WT early AV mesenchyme	Dact3
Eif4a1	1.23e-110	0.610316	1	1	2.68e-106	WT early AV mesenchyme	Eif4a1
Scx	1.55e-110	0.842393	0.306	0.066	3.37e-106	WT early AV mesenchyme	Scx
Kctd15	2.38e-110	0.77183	0.407	0.134	5.19e-106	WT early AV mesenchyme	Kctd15
Mecom	6.47e-109	0.633596	0.894	0.664	1.41e-104	WT early AV mesenchyme	Mecom
Gata3	1.11e-108	1.0193	0.602	0.311	2.43e-104	WT early AV mesenchyme	Gata3
Cdk6	1.65e-107	0.865606	0.457	0.182	3.61e-103	WT early AV mesenchyme	Cdk6
Pxdc1	1.67e-107	0.85667	0.67	0.375	3.65e-103	WT early AV mesenchyme	Pxdc1
Dlc1	6.68e-107	0.738819	0.802	0.572	1.46e-102	WT early AV mesenchyme	Dlc1
Tenm4	1.09e-105	0.760925	0.292	0.064	2.38e-101	WT early AV mesenchyme	Tenm4
Tnfrsf19	1.26e-105	0.679093	0.261	0.048	2.76e-101	WT early AV mesenchyme	Tnfrsf19
Ube2e3	1.71e-105	0.560365	0.983	0.941	3.73e-101	WT early AV mesenchyme	Ube2e3
Pclaf2	1.88e-105	0.737957	0.878	0.61	4.12e-101	WT early AV mesenchyme	Pclaf
Shisa2	1.92e-105	1.00677	0.556	0.253	4.19e-101	WT early AV mesenchyme	Shisa2
Vcam1	2.1e-105	0.778481	0.515	0.213	4.59e-101	WT early AV mesenchyme	Vcam1
B3galnt1	2.3e-105	0.744193	0.325	0.087	5.02e-101	WT early AV mesenchyme	B3galnt1
Msx1	1.47e-104	0.692188	0.927	0.747	3.22e-100	WT early AV mesenchyme	Msx1
Sumo1	2.98e-104	0.53882	0.993	0.974	6.51e-100	WT early AV mesenchyme	Sumo1
Pofut2	3.41e-104	0.684639	0.905	0.762	7.44e-100	WT early AV mesenchyme	Pofut2
Enah	3.75e-103	0.706091	0.874	0.71	8.18e-99	WT early AV mesenchyme	Enah
Etv1	1.54e-102	0.778196	0.528	0.241	3.37e-98	WT early AV mesenchyme	Etv1
Txndc5	1.56e-102	0.567185	0.984	0.946	3.4e-98	WT early AV mesenchyme	Txndc5
Tmem121	7.4e-102	0.683531	0.319	0.083	1.62e-97	WT early AV mesenchyme	Tmem121
Cops9	9.54e-102	0.625396	0.968	0.901	2.08e-97	WT early AV mesenchyme	Cops9
Atp5k	1.2e-101	0.588809	0.979	0.967	2.61e-97	WT early AV mesenchyme	Atp5k
Greb1	9e-101	0.712751	0.402	0.144	1.96e-96	WT early AV mesenchyme	Greb1
Myrf	2.89e-100	0.638615	0.37	0.118	6.31e-96	WT early AV mesenchyme	Myrf
Capn6	4.54e-100	0.734258	0.572	0.277	9.92e-96	WT early AV mesenchyme	Capn6
Rarg	1.76e-99	0.728205	0.489	0.209	3.84e-95	WT early AV mesenchyme	Rarg
Uqcrb	8.61e-99	0.607436	0.992	0.985	1.88e-94	WT early AV mesenchyme	Uqcrb
Twist1	8.65e-99	0.571188	0.993	0.881	1.89e-94	WT early AV mesenchyme	Twist1
Ccn2	1.28e-98	0.821084	0.357	0.109	2.8e-94	WT early AV mesenchyme	Ccn2
Smarcd3	1.35e-98	0.713752	0.726	0.431	2.94e-94	WT early AV mesenchyme	Smarcd3
Lsm7	1.04e-97	0.589528	0.976	0.94	2.27e-93	WT early AV mesenchyme	Lsm7
Fbln1	1.88e-97	0.575811	0.949	0.827	4.11e-93	WT early AV mesenchyme	Fbln1
Ndufa12	2.36e-97	0.683052	0.973	0.932	5.16e-93	WT early AV mesenchyme	Ndufa12
Ccn1	2.99e-96	0.738934	0.756	0.487	6.53e-92	WT early AV mesenchyme	Ccn1
Polr2k	1.57e-95	0.660221	0.94	0.859	3.43e-91	WT early AV mesenchyme	Polr2k
Cstb	2.08e-95	0.641884	0.918	0.797	4.54e-91	WT early AV mesenchyme	Cstb
Bmp2	3.03e-94	0.769637	0.354	0.112	6.62e-90	WT early AV mesenchyme	Bmp2
Ctnnbip1	3.36e-94	0.631261	0.912	0.792	7.34e-90	WT early AV mesenchyme	Ctnnbip1
Atp6v1g1	4.32e-94	0.568813	0.988	0.964	9.43e-90	WT early AV mesenchyme	Atp6v1g1
Yaf2	4.41e-94	0.641019	0.892	0.757	9.63e-90	WT early AV mesenchyme	Yaf2
Ckap4	1.21e-92	0.558615	0.976	0.949	2.63e-88	WT early AV mesenchyme	Ckap4
Unc5c	1.64e-92	0.664914	0.566	0.279	3.59e-88	WT early AV mesenchyme	Unc5c
Ppp4c	1.75e-92	0.55982	0.982	0.932	3.83e-88	WT early AV mesenchyme	Ppp4c
Ewsr1	3.72e-92	0.516429	0.983	0.95	8.12e-88	WT early AV mesenchyme	Ewsr1
Sumo3	1.37e-91	0.627791	0.94	0.837	2.99e-87	WT early AV mesenchyme	Sumo3
Rnf130	1.5e-91	0.7428	0.784	0.567	3.27e-87	WT early AV mesenchyme	Rnf130
Uqcc2	3.76e-91	0.516213	0.978	0.936	8.2e-87	WT early AV mesenchyme	Uqcc2
Slc38a4	6.29e-91	0.614476	0.877	0.695	1.37e-86	WT early AV mesenchyme	Slc38a4
Tnfaip6	2.55e-90	0.638806	0.283	0.073	5.57e-86	WT early AV mesenchyme	Tnfaip6
Eid1	2.91e-90	0.514238	0.99	0.972	6.35e-86	WT early AV mesenchyme	Eid1
Igf1	3.18e-89	0.507326	0.963	0.859	6.95e-85	WT early AV mesenchyme	Igf1
Alad	6.7e-89	0.75899	0.808	0.595	1.46e-84	WT early AV mesenchyme	Alad
Mtap	6.15e-88	0.647831	0.867	0.697	1.34e-83	WT early AV mesenchyme	Mtap
Arl2bp	9.76e-88	0.671197	0.865	0.713	2.13e-83	WT early AV mesenchyme	Arl2bp
Etv5	9.92e-88	0.626201	0.302	0.088	2.17e-83	WT early AV mesenchyme	Etv5
Gpx8	6.07e-87	0.632303	0.914	0.764	1.33e-82	WT early AV mesenchyme	Gpx8
Arpp19	6.57e-87	0.501609	0.99	0.96	1.44e-82	WT early AV mesenchyme	Arpp19
Camk1	1.06e-86	0.694472	0.789	0.584	2.31e-82	WT early AV mesenchyme	Camk1
Bicc1	4.79e-86	0.703132	0.477	0.219	1.05e-81	WT early AV mesenchyme	Bicc1
Atp5l	4.31e-85	0.526758	1	0.995	9.42e-81	WT early AV mesenchyme	Atp5l
Odc1	4.33e-85	0.573857	0.914	0.786	9.46e-81	WT early AV mesenchyme	Odc1
Mmp23	6e-85	0.568829	0.653	0.362	1.31e-80	WT early AV mesenchyme	Mmp23
Hddc3	7.86e-85	0.767444	0.345	0.123	1.72e-80	WT early AV mesenchyme	Hddc3
Nudt9	8.56e-85	0.684277	0.813	0.639	1.87e-80	WT early AV mesenchyme	Nudt9
Arhgef40	8.61e-85	0.595957	0.754	0.507	1.88e-80	WT early AV mesenchyme	Arhgef40
Bcat1	8.64e-85	0.624558	0.276	0.073	1.89e-80	WT early AV mesenchyme	Bcat1
2610001J05Rik	8.71e-85	0.829522	0.843	0.682	1.9e-80	WT early AV mesenchyme	2610001J05Rik
Eno1b	1.31e-84	0.79487	0.309	0.097	2.86e-80	WT early AV mesenchyme	Eno1b
Pfn2	2.63e-84	0.724389	0.676	0.426	5.75e-80	WT early AV mesenchyme	Pfn2
Eif3j2	8.21e-84	0.681738	0.34	0.115	1.79e-79	WT early AV mesenchyme	Eif3j2
Lsm6	1.17e-82	0.561994	0.961	0.899	2.56e-78	WT early AV mesenchyme	Lsm6
Azin1	2e-82	0.649683	0.78	0.568	4.37e-78	WT early AV mesenchyme	Azin1
Tfb1m	2.74e-82	1.21483	0.341	0.125	5.99e-78	WT early AV mesenchyme	Tfb1m
Mapre1	5.88e-82	0.515583	0.975	0.932	1.28e-77	WT early AV mesenchyme	Mapre1
Fbxl7	3.48e-81	0.792292	0.703	0.488	7.6e-77	WT early AV mesenchyme	Fbxl7
Mrpl42	4.05e-81	0.543227	0.959	0.888	8.83e-77	WT early AV mesenchyme	Mrpl42
BC004004	4.52e-81	0.90131	0.762	0.579	9.87e-77	WT early AV mesenchyme	BC004004
Yif1b	5.4e-81	0.529542	0.941	0.847	1.18e-76	WT early AV mesenchyme	Yif1b
Trip6	9e-81	0.657272	0.748	0.542	1.96e-76	WT early AV mesenchyme	Trip6
Rpl4	1.35e-80	0.641281	1	1	2.95e-76	WT early AV mesenchyme	Rpl4
Nt5dc2	3.04e-80	0.53065	0.982	0.936	6.64e-76	WT early AV mesenchyme	Nt5dc2
Rgma	3.88e-80	0.573999	0.335	0.116	8.48e-76	WT early AV mesenchyme	Rgma
Gm10282	8.18e-80	0.821112	0.311	0.106	1.79e-75	WT early AV mesenchyme	Gm10282
Pole4	3.77e-79	0.633789	0.858	0.709	8.23e-75	WT early AV mesenchyme	Pole4
Fscn1	1.6e-78	0.55823	0.995	0.982	3.5e-74	WT early AV mesenchyme	Fscn1
Mcam	1.66e-78	0.620682	0.642	0.381	3.63e-74	WT early AV mesenchyme	Mcam
Trim32	9.25e-78	0.785402	0.621	0.382	2.02e-73	WT early AV mesenchyme	Trim32
Tmem119	1.16e-77	0.64042	0.351	0.13	2.54e-73	WT early AV mesenchyme	Tmem119
Olfml3	1.56e-77	0.612723	0.782	0.542	3.4e-73	WT early AV mesenchyme	Olfml3
Hdac2	6.52e-77	0.583511	0.972	0.921	1.42e-72	WT early AV mesenchyme	Hdac2
Cks1b1	6.93e-77	0.641407	0.975	0.913	1.51e-72	WT early AV mesenchyme	Cks1b
Efnb1	1.68e-76	0.675462	0.56	0.305	3.67e-72	WT early AV mesenchyme	Efnb1
Papss1	2.19e-76	0.632129	0.838	0.657	4.77e-72	WT early AV mesenchyme	Papss1
Notch2	2.93e-76	0.822607	0.434	0.199	6.4e-72	WT early AV mesenchyme	Notch2
Polr2l	3.26e-76	0.757659	0.595	0.356	7.11e-72	WT early AV mesenchyme	Polr2l
Tox	2.43e-75	0.543448	0.298	0.094	5.3e-71	WT early AV mesenchyme	Tox
Dact1	3.14e-75	0.579256	0.461	0.211	6.86e-71	WT early AV mesenchyme	Dact1
Lef1	3.37e-75	0.528054	0.656	0.371	7.36e-71	WT early AV mesenchyme	Lef1
Car13	1.99e-74	0.56577	0.298	0.098	4.35e-70	WT early AV mesenchyme	Car13
Gm10053	6.92e-74	0.632357	0.294	0.097	1.51e-69	WT early AV mesenchyme	Gm10053
Asnsd1	1.44e-73	0.719586	0.77	0.57	3.15e-69	WT early AV mesenchyme	Asnsd1
Ormdl1	2.35e-73	0.742063	0.648	0.42	5.13e-69	WT early AV mesenchyme	Ormdl1
1810055G02Rik	4.43e-72	0.6063	0.503	0.262	9.67e-68	WT early AV mesenchyme	1810055G02Rik
Fos	6.88e-72	0.655267	0.331	0.122	1.5e-67	WT early AV mesenchyme	Fos
Fbxo17	1.15e-71	0.554376	0.365	0.147	2.51e-67	WT early AV mesenchyme	Fbxo17
Pttg1	3e-71	1.18733	0.773	0.62	6.56e-67	WT early AV mesenchyme	Pttg1
Ndufs6	3.04e-71	0.572478	0.958	0.907	6.63e-67	WT early AV mesenchyme	Ndufs6
Rrm22	3.85e-71	0.696368	0.782	0.545	8.41e-67	WT early AV mesenchyme	Rrm2
Wdr1	4.02e-71	0.570304	0.895	0.786	8.78e-67	WT early AV mesenchyme	Wdr1
Pkig	1.3e-70	0.511222	0.94	0.868	2.85e-66	WT early AV mesenchyme	Pkig
Anapc13	1.86e-70	0.544905	0.879	0.736	4.07e-66	WT early AV mesenchyme	Anapc13
Sdc1	1.92e-70	0.622929	0.663	0.426	4.18e-66	WT early AV mesenchyme	Sdc1
Gm1673	5.41e-70	0.585204	0.866	0.732	1.18e-65	WT early AV mesenchyme	Gm1673
Gnb4	7.92e-70	0.572981	0.785	0.577	1.73e-65	WT early AV mesenchyme	Gnb4
Efemp2	1.01e-69	0.525388	0.899	0.78	2.21e-65	WT early AV mesenchyme	Efemp2
Ctbp1	7.67e-69	0.557224	0.959	0.888	1.67e-64	WT early AV mesenchyme	Ctbp1
Sf3b4	1.1e-68	0.541566	0.929	0.826	2.41e-64	WT early AV mesenchyme	Sf3b4
Avpi1	1.12e-68	0.725296	0.533	0.309	2.45e-64	WT early AV mesenchyme	Avpi1
Tspan8	1.62e-68	0.815872	0.337	0.134	3.53e-64	WT early AV mesenchyme	Tspan8
Gtf2a2	1.78e-68	0.551045	0.931	0.855	3.88e-64	WT early AV mesenchyme	Gtf2a2
Flnb	2.84e-68	0.558491	0.655	0.431	6.2e-64	WT early AV mesenchyme	Flnb
Sox6	4.29e-68	0.552035	0.51	0.269	9.37e-64	WT early AV mesenchyme	Sox6
Slc16a3	4.59e-68	0.700533	0.745	0.533	1e-63	WT early AV mesenchyme	Slc16a3
Ier3ip1	5e-68	0.545961	0.924	0.842	1.09e-63	WT early AV mesenchyme	Ier3ip1
Fam136a	1.32e-67	0.603984	0.881	0.754	2.89e-63	WT early AV mesenchyme	Fam136a
Ppa1	3.06e-67	0.505712	0.941	0.861	6.68e-63	WT early AV mesenchyme	Ppa1
Tpst1	5.29e-67	0.635629	0.586	0.361	1.15e-62	WT early AV mesenchyme	Tpst1
Nav2	6.62e-67	0.566251	0.296	0.106	1.45e-62	WT early AV mesenchyme	Nav2
Pbdc1	1.35e-66	0.525048	0.904	0.79	2.96e-62	WT early AV mesenchyme	Pbdc1
Hmgn3	1.47e-66	0.634748	0.816	0.638	3.22e-62	WT early AV mesenchyme	Hmgn3
Gm7324	1.63e-66	0.681423	0.253	0.08	3.55e-62	WT early AV mesenchyme	Gm7324
Tpm3-rs7	4.8e-66	1.0278	0.337	0.145	1.05e-61	WT early AV mesenchyme	Tpm3-rs7
Slc12a2	1.24e-65	0.685138	0.479	0.255	2.71e-61	WT early AV mesenchyme	Slc12a2
Rab34	2.67e-65	0.567706	0.823	0.65	5.84e-61	WT early AV mesenchyme	Rab34
Fam89a	7.15e-65	0.579783	0.283	0.099	1.56e-60	WT early AV mesenchyme	Fam89a
Tmem45a	8.02e-65	0.561478	0.349	0.148	1.75e-60	WT early AV mesenchyme	Tmem45a
Elavl1	8.5e-65	0.521921	0.97	0.915	1.86e-60	WT early AV mesenchyme	Elavl1
Tnfrsf12a	1.27e-64	0.687779	0.503	0.274	2.76e-60	WT early AV mesenchyme	Tnfrsf12a
Prss35	1.31e-64	0.528128	0.32	0.122	2.86e-60	WT early AV mesenchyme	Prss35
Gm8797	2.45e-64	0.770722	0.395	0.193	5.35e-60	WT early AV mesenchyme	Gm8797
Aldh7a1	2.67e-64	0.582364	0.765	0.556	5.82e-60	WT early AV mesenchyme	Aldh7a1
Cap1	3.75e-64	0.683626	0.848	0.72	8.2e-60	WT early AV mesenchyme	Cap1
Wwp2	1.02e-63	0.627472	0.501	0.278	2.22e-59	WT early AV mesenchyme	Wwp2
Commd8	1.38e-63	0.62144	0.862	0.738	3.01e-59	WT early AV mesenchyme	Commd8
G0s2	2.38e-63	0.629914	0.411	0.199	5.2e-59	WT early AV mesenchyme	G0s2
St6galnac6	3.04e-63	0.578932	0.551	0.323	6.64e-59	WT early AV mesenchyme	St6galnac6
Rbis	4.18e-63	0.573723	0.892	0.794	9.13e-59	WT early AV mesenchyme	Rbis
Cnn1	7.41e-63	0.539375	0.267	0.091	1.62e-58	WT early AV mesenchyme	Cnn1
Pja1	7.58e-63	0.62741	0.779	0.593	1.66e-58	WT early AV mesenchyme	Pja1
Fkbp9	1.82e-62	0.549323	0.865	0.743	3.98e-58	WT early AV mesenchyme	Fkbp9
Syce2	2.86e-62	0.589264	0.665	0.451	6.24e-58	WT early AV mesenchyme	Syce2
Ciao2a	6.62e-62	0.526849	0.933	0.843	1.45e-57	WT early AV mesenchyme	Ciao2a
Tgif1	8.9e-62	0.54135	0.79	0.595	1.94e-57	WT early AV mesenchyme	Tgif1
Foxp2	2.03e-61	0.55755	0.405	0.197	4.44e-57	WT early AV mesenchyme	Foxp2
Psmg4	2.82e-60	0.551444	0.726	0.531	6.17e-56	WT early AV mesenchyme	Psmg4
Twist2	4.1e-60	0.536475	0.373	0.168	8.95e-56	WT early AV mesenchyme	Twist2
Srsf6	6.71e-60	0.61816	0.972	0.934	1.46e-55	WT early AV mesenchyme	Srsf6
Immp1l	2.71e-59	0.560629	0.841	0.716	5.91e-55	WT early AV mesenchyme	Immp1l
Cenpw1	5.55e-59	0.550499	0.742	0.54	1.21e-54	WT early AV mesenchyme	Cenpw
Gsdme	6.67e-59	0.567817	0.384	0.184	1.46e-54	WT early AV mesenchyme	Gsdme
Ociad1	7.23e-59	0.550519	0.888	0.783	1.58e-54	WT early AV mesenchyme	Ociad1
Ccna22	8.97e-59	0.651289	0.65	0.417	1.96e-54	WT early AV mesenchyme	Ccna2
Get4	1.29e-58	0.516221	0.822	0.672	2.82e-54	WT early AV mesenchyme	Get4
Speg	2.46e-58	0.548546	0.39	0.188	5.36e-54	WT early AV mesenchyme	Speg
Srsf1	2.46e-58	0.537685	0.919	0.823	5.38e-54	WT early AV mesenchyme	Srsf1
Tuba1c1	3.87e-58	0.596404	0.779	0.593	8.44e-54	WT early AV mesenchyme	Tuba1c
Snrpb2	6.87e-58	0.525828	0.929	0.838	1.5e-53	WT early AV mesenchyme	Snrpb2
Psd3	8.89e-58	0.531101	0.413	0.209	1.94e-53	WT early AV mesenchyme	Psd3
Sema6d	2.86e-57	0.557639	0.459	0.251	6.25e-53	WT early AV mesenchyme	Sema6d
Tpm2	3.06e-57	0.584697	0.436	0.221	6.68e-53	WT early AV mesenchyme	Tpm2
Glo1	1.55e-56	0.512777	0.918	0.852	3.39e-52	WT early AV mesenchyme	Glo1
Rad23b	3.1e-56	0.525202	0.885	0.781	6.76e-52	WT early AV mesenchyme	Rad23b
Pgm1	3.39e-56	0.578536	0.721	0.535	7.4e-52	WT early AV mesenchyme	Pgm1
Rarres2	4.84e-56	0.509392	0.333	0.143	1.06e-51	WT early AV mesenchyme	Rarres2
Hmga1	3.67e-55	0.669813	0.549	0.348	8.01e-51	WT early AV mesenchyme	Hmga1
Praf2	1.95e-54	0.503309	0.824	0.679	4.26e-50	WT early AV mesenchyme	Praf2
Hdac3	2.4e-54	0.509285	0.806	0.638	5.24e-50	WT early AV mesenchyme	Hdac3
Vcpkmt	5.19e-53	0.50439	0.414	0.218	1.13e-48	WT early AV mesenchyme	Vcpkmt
Tpbg	1.04e-52	0.648895	0.638	0.439	2.26e-48	WT early AV mesenchyme	Tpbg
Apbb2	1.5e-52	0.510321	0.483	0.28	3.27e-48	WT early AV mesenchyme	Apbb2
Vegfc	5.6e-52	0.511701	0.564	0.357	1.22e-47	WT early AV mesenchyme	Vegfc
Gpc1	2.18e-51	0.525913	0.688	0.481	4.76e-47	WT early AV mesenchyme	Gpc1
Plin2	4.35e-51	0.553332	0.746	0.563	9.49e-47	WT early AV mesenchyme	Plin2
Oaz2	8.73e-51	0.701741	0.809	0.679	1.91e-46	WT early AV mesenchyme	Oaz2
Pfkl	3.93e-50	0.542709	0.814	0.666	8.59e-46	WT early AV mesenchyme	Pfkl
Prxl2a	4.36e-50	0.501079	0.566	0.355	9.51e-46	WT early AV mesenchyme	Prxl2a
Vangl1	1.02e-49	0.577714	0.523	0.327	2.23e-45	WT early AV mesenchyme	Vangl1
Gstm5	9.88e-49	0.520716	0.796	0.66	2.16e-44	WT early AV mesenchyme	Gstm5
Ank	1e-48	0.514937	0.39	0.2	2.19e-44	WT early AV mesenchyme	Ank
Mthfd2	1.21e-48	0.503624	0.599	0.402	2.63e-44	WT early AV mesenchyme	Mthfd2
Chpf	1.66e-48	0.500101	0.448	0.25	3.62e-44	WT early AV mesenchyme	Chpf
Ss18l2	3.3e-48	0.603424	0.664	0.495	7.21e-44	WT early AV mesenchyme	Ss18l2
Osgepl1	3.64e-48	0.517916	0.373	0.194	7.96e-44	WT early AV mesenchyme	Osgepl1
Ccnb21	1.39e-47	0.528301	0.693	0.483	3.03e-43	WT early AV mesenchyme	Ccnb2
Tpd52l1	1.48e-47	0.581115	0.491	0.3	3.24e-43	WT early AV mesenchyme	Tpd52l1
Plac1	2.91e-47	0.525257	0.514	0.307	6.34e-43	WT early AV mesenchyme	Plac1
Bckdhb	7.38e-47	0.518867	0.453	0.264	1.61e-42	WT early AV mesenchyme	Bckdhb
E2f5	8.37e-47	0.504493	0.666	0.477	1.83e-42	WT early AV mesenchyme	E2f5
Meox1	7.93e-46	0.545118	0.439	0.241	1.73e-41	WT early AV mesenchyme	Meox1
Zbtb20	1.36e-45	0.534997	0.542	0.353	2.96e-41	WT early AV mesenchyme	Zbtb20
B2m	1.04e-44	0.588887	0.95	0.921	2.27e-40	WT early AV mesenchyme	B2m
Rnf181	1.14e-44	0.528325	0.712	0.545	2.49e-40	WT early AV mesenchyme	Rnf181
Rfc5	4.13e-44	0.512158	0.652	0.463	9.02e-40	WT early AV mesenchyme	Rfc5
Acat2	2.26e-42	0.593121	0.557	0.383	4.93e-38	WT early AV mesenchyme	Acat2
Snx7	4.49e-42	0.525679	0.535	0.351	9.81e-38	WT early AV mesenchyme	Snx7
Alyref2	2.03e-41	0.562488	0.43	0.26	4.44e-37	WT early AV mesenchyme	Alyref2
Pip4p2	6.83e-40	0.508168	0.75	0.588	1.49e-35	WT early AV mesenchyme	Pip4p2
Rnf10	1.07e-39	0.599227	0.704	0.562	2.33e-35	WT early AV mesenchyme	Rnf10
Gm2000	3.99e-39	0.568433	0.688	0.538	8.72e-35	WT early AV mesenchyme	Gm2000
Spc252	4.57e-38	0.565541	0.552	0.373	9.97e-34	WT early AV mesenchyme	Spc25
Tacc32	8.2e-38	0.50148	0.716	0.537	1.79e-33	WT early AV mesenchyme	Tacc3
Hist1h2ap2	3.34e-36	0.570959	0.567	0.386	7.3e-32	WT early AV mesenchyme	Hist1h2ap
Cbfb	7.27e-36	0.517355	0.709	0.575	1.59e-31	WT early AV mesenchyme	Cbfb
Tax1bp3	1.04e-34	0.502176	0.935	0.899	2.28e-30	WT early AV mesenchyme	Tax1bp3
Pcna	1.83e-34	0.522634	0.859	0.766	3.99e-30	WT early AV mesenchyme	Pcna
Ccnb12	7.97e-33	0.608662	0.562	0.383	1.74e-28	WT early AV mesenchyme	Ccnb1
Laptm4b	1.02e-29	0.550231	0.739	0.614	2.23e-25	WT early AV mesenchyme	Laptm4b
Gm11808	1.19e-28	0.523483	0.708	0.611	2.6e-24	WT early AV mesenchyme	Gm11808
Nkd1	1.94e-28	0.558964	0.695	0.543	4.23e-24	WT early AV mesenchyme	Nkd1
Cdc202	9.48e-23	0.508706	0.61	0.461	2.07e-18	WT early AV mesenchyme	Cdc20
Hbb-y	8.44e-14	0.886912	0.968	0.979	1.84e-09	WT early AV mesenchyme	Hbb-y
Eng1	2.35e-162	1.46411	0.995	0.897	5.14e-158	WT VEC II	Eng
Vim	7.3e-155	1.45214	1	1	1.59e-150	WT VEC II	Vim
Ecscr2	5.72e-146	1.54836	0.875	0.423	1.25e-141	WT VEC II	Ecscr
Rasip12	6.83e-139	1.40927	0.87	0.388	1.49e-134	WT VEC II	Rasip1
Crip22	7.91e-138	1.6443	0.99	0.941	1.73e-133	WT VEC II	Crip2
Cdh52	8.21e-136	1.36065	0.885	0.403	1.79e-131	WT VEC II	Cdh5
Cmas1	3e-132	1.50774	0.966	0.854	6.56e-128	WT VEC II	Cmas
Ramp22	7.85e-130	1.3321	0.998	0.979	1.71e-125	WT VEC II	Ramp2
Esam2	8.46e-125	1.54599	0.654	0.225	1.85e-120	WT VEC II	Esam
Afap1l12	1.36e-124	1.57513	0.919	0.664	2.97e-120	WT VEC II	Afap1l1
Tie12	3.88e-111	1.29663	0.776	0.378	8.47e-107	WT VEC II	Tie1
Tnfaip21	1.13e-103	1.90799	0.559	0.2	2.47e-99	WT VEC II	Tnfaip2
Plvap2	2.93e-103	0.991327	0.935	0.673	6.39e-99	WT VEC II	Plvap
Cemip22	1.17e-101	1.47114	0.912	0.734	2.54e-97	WT VEC II	Cemip2
Fxyd5	5.07e-101	1.72668	0.789	0.478	1.11e-96	WT VEC II	Fxyd5
Klf22	6.84e-99	1.92664	0.883	0.591	1.49e-94	WT VEC II	Klf2
Smagp2	3.33e-98	1.27941	0.66	0.274	7.27e-94	WT VEC II	Smagp
Pecam12	6.62e-98	1.08831	0.941	0.643	1.45e-93	WT VEC II	Pecam1
Ece12	1.32e-96	1.21114	0.961	0.808	2.89e-92	WT VEC II	Ece1
Rps28	3.76e-96	0.580763	1	1	8.2e-92	WT VEC II	Rps28
H2-D11	3.48e-94	2.03899	0.541	0.206	7.59e-90	WT VEC II	H2-D1
Wnt4	8.14e-94	2.77909	0.501	0.175	1.78e-89	WT VEC II	Wnt4
Nos32	1.12e-92	1.45651	0.563	0.213	2.44e-88	WT VEC II	Nos3
Msn	1.24e-89	1.07995	0.972	0.898	2.71e-85	WT VEC II	Msn
Eef1a1	1.1e-88	0.50877	1	1	2.4e-84	WT VEC II	Eef1a1
Tek2	3.79e-88	1.32159	0.86	0.606	8.28e-84	WT VEC II	Tek
Nfatc11	1.48e-86	1.22587	0.815	0.511	3.23e-82	WT VEC II	Nfatc1
Tspan61	1.57e-86	1.0694	0.972	0.95	3.43e-82	WT VEC II	Tspan6
Slc9a3r22	1.31e-85	2.06771	0.754	0.492	2.87e-81	WT VEC II	Slc9a3r2
Prrt41	1.02e-83	1.45322	0.512	0.189	2.24e-79	WT VEC II	Prrt4
Gsta41	1.04e-83	1.45211	0.943	0.851	2.28e-79	WT VEC II	Gsta4
Flt12	2.21e-82	1.32903	0.676	0.331	4.83e-78	WT VEC II	Flt1
Erg	1.73e-79	1.13551	0.506	0.186	3.78e-75	WT VEC II	Erg
Ctla2a2	5.08e-78	0.786739	0.743	0.366	1.11e-73	WT VEC II	Ctla2a
Lmo22	1.26e-77	1.85523	0.485	0.18	2.75e-73	WT VEC II	Lmo2
Icam22	1.16e-76	1.10695	0.912	0.733	2.54e-72	WT VEC II	Icam2
Cd91	1.03e-74	2.0084	0.693	0.421	2.25e-70	WT VEC II	Cd9
Rpl38	4.05e-74	0.587692	1	1	8.83e-70	WT VEC II	Rpl38
Pdlim1	4.19e-74	1.05868	0.971	0.903	9.14e-70	WT VEC II	Pdlim1
Ccdc801	1.89e-73	1.09424	0.925	0.753	4.13e-69	WT VEC II	Ccdc80
Crip11	3.49e-73	1.96331	0.945	0.927	7.61e-69	WT VEC II	Crip1
Rab11a2	3.86e-73	1.00757	0.95	0.897	8.42e-69	WT VEC II	Rab11a
Clec14a2	3.48e-72	1.7864	0.649	0.345	7.6e-68	WT VEC II	Clec14a
Ass11	8.08e-72	1.48463	0.53	0.231	1.76e-67	WT VEC II	Ass1
Calm22	1.27e-70	1.0933	1	0.998	2.77e-66	WT VEC II	Calm2
Tinagl1	8.42e-70	1.71482	0.725	0.483	1.84e-65	WT VEC II	Tinagl1
Npdc1	1.07e-69	1.28601	0.644	0.361	2.33e-65	WT VEC II	Npdc1
Fkbp1a	1.24e-69	0.738022	1	0.998	2.7e-65	WT VEC II	Fkbp1a
Plpp11	1.07e-68	1.9643	0.673	0.447	2.34e-64	WT VEC II	Plpp1
Ppp3ca1	1.46e-67	1.22429	0.896	0.771	3.18e-63	WT VEC II	Ppp3ca
Cyp26b11	4.11e-67	1.19157	0.351	0.105	8.98e-63	WT VEC II	Cyp26b1
Atp2b4	1.14e-66	1.47564	0.566	0.283	2.49e-62	WT VEC II	Atp2b4
Gngt22	5.1e-65	1.05936	0.885	0.74	1.11e-60	WT VEC II	Gngt2
Pi16	1.5e-64	1.38554	0.45	0.174	3.27e-60	WT VEC II	Pi16
Clta	1.96e-63	0.724617	0.997	0.995	4.29e-59	WT VEC II	Clta
Mest2	2.48e-63	1.14033	0.987	0.959	5.41e-59	WT VEC II	Mest
Ctsl2	6.86e-63	1.31041	0.987	0.982	1.5e-58	WT VEC II	Ctsl
Aqp11	2.3e-62	1.94732	0.413	0.154	5.03e-58	WT VEC II	Aqp1
Efna11	3.13e-62	1.51993	0.498	0.225	6.83e-58	WT VEC II	Efna1
F11r	6.97e-62	1.15016	0.615	0.351	1.52e-57	WT VEC II	F11r
Cmtm82	1.83e-61	1.01563	0.515	0.231	4e-57	WT VEC II	Cmtm8
Foxo11	2.26e-61	1.27581	0.711	0.472	4.94e-57	WT VEC II	Foxo1
Rap1b1	3.06e-60	0.851395	0.954	0.936	6.69e-56	WT VEC II	Rap1b
Ppp1r16b	3.37e-60	1.07299	0.431	0.175	7.37e-56	WT VEC II	Ppp1r16b
Hspg2	3.46e-60	1.09993	0.899	0.786	7.55e-56	WT VEC II	Hspg2
Rps21	1.26e-59	0.630275	1	0.999	2.74e-55	WT VEC II	Rps21
Prkch2	5.95e-59	1.08026	0.454	0.192	1.3e-54	WT VEC II	Prkch
Gimap62	8.96e-59	1.27757	0.532	0.254	1.96e-54	WT VEC II	Gimap6
Rfk1	2.04e-58	1.34588	0.717	0.526	4.46e-54	WT VEC II	Rfk
Ccm2l2	5.4e-58	0.873119	0.382	0.139	1.18e-53	WT VEC II	Ccm2l
Abi32	1.47e-57	0.979888	0.818	0.626	3.22e-53	WT VEC II	Abi3
Ddah21	2.04e-57	0.768971	0.992	0.984	4.46e-53	WT VEC II	Ddah2
Gpr1822	2.26e-57	0.870533	0.436	0.167	4.94e-53	WT VEC II	Gpr182
Ccdc141	2.64e-57	1.87146	0.567	0.316	5.77e-53	WT VEC II	Ccdc141
Sox181	3.98e-57	1.31474	0.589	0.328	8.7e-53	WT VEC II	Sox18
Heg1	1.61e-56	1.52528	0.611	0.375	3.51e-52	WT VEC II	Heg1
Plxnd12	3.41e-55	0.966127	0.59	0.32	7.45e-51	WT VEC II	Plxnd1
Dstn	6.67e-55	1.11617	0.998	0.991	1.46e-50	WT VEC II	Dstn
Cracr2b1	3.21e-53	0.954274	0.434	0.19	7.01e-49	WT VEC II	Cracr2b
Cd59a1	2.42e-52	1.25432	0.647	0.407	5.29e-48	WT VEC II	Cd59a
Cxcl16	2.86e-52	1.3787	0.576	0.34	6.24e-48	WT VEC II	Cxcl16
Exoc3l42	3.28e-52	1.10379	0.491	0.222	7.15e-48	WT VEC II	Exoc3l4
Kank31	5.76e-52	1.14787	0.364	0.14	1.26e-47	WT VEC II	Kank3
Col18a1	5.91e-52	0.783106	0.985	0.969	1.29e-47	WT VEC II	Col18a1
Palmd1	7.43e-52	1.13816	0.304	0.098	1.62e-47	WT VEC II	Palmd
F2r1	2.27e-51	0.801451	0.954	0.879	4.96e-47	WT VEC II	F2r
Cd932	3.81e-51	1.13326	0.699	0.464	8.33e-47	WT VEC II	Cd93
Pon21	1.5e-50	0.959431	0.753	0.571	3.28e-46	WT VEC II	Pon2
Rcan1	2.58e-50	1.07778	0.623	0.391	5.63e-46	WT VEC II	Rcan1
Klk8	1e-49	1.12481	0.745	0.572	2.19e-45	WT VEC II	Klk8
Ecm1	1.85e-49	1.08325	0.906	0.847	4.05e-45	WT VEC II	Ecm1
Npc2	2.01e-49	0.736228	0.992	0.988	4.38e-45	WT VEC II	Npc2
Trim472	2.31e-49	1.16339	0.706	0.493	5.05e-45	WT VEC II	Trim47
Arl4d	1.56e-48	1.27748	0.335	0.126	3.41e-44	WT VEC II	Arl4d
Apobec2	3.87e-48	1.28564	0.366	0.147	8.46e-44	WT VEC II	Apobec2
Igfbp42	1.49e-46	0.643719	0.971	0.955	3.25e-42	WT VEC II	Igfbp4
Ppp1r22	2.62e-46	1.06969	0.925	0.875	5.72e-42	WT VEC II	Ppp1r2
Sox72	2.16e-45	0.870812	0.341	0.134	4.72e-41	WT VEC II	Sox7
Tmem1082	2.22e-45	1.18352	0.767	0.621	4.85e-41	WT VEC II	Tmem108
Adam151	8.58e-45	1.0451	0.468	0.243	1.87e-40	WT VEC II	Adam15
S1pr12	8.66e-45	0.948883	0.459	0.221	1.89e-40	WT VEC II	S1pr1
Arpc3	1.15e-44	0.570921	0.984	0.98	2.52e-40	WT VEC II	Arpc3
Clic1	1.28e-44	0.616163	1	0.999	2.79e-40	WT VEC II	Clic1
Ctsd	1.71e-44	0.809452	0.914	0.854	3.73e-40	WT VEC II	Ctsd
Jam2	1.85e-44	1.09534	0.533	0.293	4.04e-40	WT VEC II	Jam2
Notch12	5.32e-44	0.963362	0.784	0.618	1.16e-39	WT VEC II	Notch1
Nfkbia	1.8e-43	0.988974	0.842	0.732	3.92e-39	WT VEC II	Nfkbia
Plcd1	1.93e-43	1.05945	0.712	0.541	4.2e-39	WT VEC II	Plcd1
Gnai2	2.85e-43	0.527927	0.997	0.996	6.22e-39	WT VEC II	Gnai2
Plk21	3e-43	1.73416	0.751	0.607	6.55e-39	WT VEC II	Plk2
Lmo7	4.2e-43	1.03525	0.426	0.209	9.17e-39	WT VEC II	Lmo7
Entpd1	6.62e-43	1.11656	0.358	0.154	1.45e-38	WT VEC II	Entpd1
Grasp1	8.71e-43	1.11245	0.673	0.489	1.9e-38	WT VEC II	Grasp
Ifitm2	2.21e-42	0.63076	0.992	0.994	4.82e-38	WT VEC II	Ifitm2
Igf2r	2.95e-42	0.87221	0.985	0.952	6.45e-38	WT VEC II	Igf2r
Btg11	5.14e-42	0.950862	0.893	0.773	1.12e-37	WT VEC II	Btg1
Fabp52	7.59e-42	1.45655	0.993	0.996	1.66e-37	WT VEC II	Fabp5
Dhh	1.89e-41	1.10174	0.452	0.242	4.13e-37	WT VEC II	Dhh
Adcy4	3.09e-41	1.02262	0.543	0.334	6.75e-37	WT VEC II	Adcy4
Frrs12	3.29e-41	0.855045	0.613	0.401	7.19e-37	WT VEC II	Frrs1
Mapk31	4.09e-41	0.819731	0.847	0.771	8.93e-37	WT VEC II	Mapk3
Palm2	1.39e-40	0.815657	0.719	0.555	3.03e-36	WT VEC II	Palm
Sox172	1.97e-40	0.998429	0.367	0.158	4.31e-36	WT VEC II	Sox17
Ctsb	1.06e-39	0.831168	0.976	0.961	2.32e-35	WT VEC II	Ctsb
Cre2	1.28e-39	0.972501	0.319	0.125	2.79e-35	WT VEC II	Cre
Dusp22	1.65e-39	1.11413	0.402	0.186	3.61e-35	WT VEC II	Dusp2
Plxnc11	2.14e-39	0.817364	0.639	0.422	4.68e-35	WT VEC II	Plxnc1
Cmtm3	2.17e-39	0.749606	0.901	0.849	4.75e-35	WT VEC II	Cmtm3
Myzap2	2.33e-39	1.03455	0.387	0.177	5.09e-35	WT VEC II	Myzap
Calcrl2	6.04e-39	1.06499	0.646	0.461	1.32e-34	WT VEC II	Calcrl
Kdr2	9.11e-39	0.848946	0.345	0.146	1.99e-34	WT VEC II	Kdr
Hey21	1.68e-38	0.961175	0.582	0.372	3.67e-34	WT VEC II	Hey2
Fam129a	2.79e-38	0.784328	0.363	0.158	6.09e-34	WT VEC II	Fam129a
Plaur	2.8e-38	1.37516	0.34	0.153	6.11e-34	WT VEC II	Plaur
Gpx1	4.36e-38	0.599571	0.984	0.98	9.53e-34	WT VEC II	Gpx1
Tmem59	8.42e-38	0.625083	0.964	0.96	1.84e-33	WT VEC II	Tmem59
Elavl41	1.59e-37	0.973038	0.364	0.166	3.47e-33	WT VEC II	Elavl4
S100a13	5.94e-37	0.85898	0.693	0.534	1.3e-32	WT VEC II	S100a13
Isyna1	9.53e-37	0.971389	0.79	0.72	2.08e-32	WT VEC II	Isyna1
[truncated: 300 more rows]

## Sheet: E7.75
	p_val	avg_log2FC	pct.1	pct.2	p_val_adj	cluster	gene
[truncated: 1,893 more rows]

[truncated: 7 more sheets: E8.25, E9.25, E10.5, E12.5, E10.5 + Sox9 cKO, E10.5 myo WT vs. Sox9 cKO, E10.5 epi WT vs. Sox9 cKO]
