# Supplementary material for: Cell diversity and plasticity during atrioventricular heart valve EMTs
Source: Nat Commun. 2023 Sep 9;14:5567. doi: 10.1038/s41467-023-41279-6 (PMC10492828; doi:10.1038/s41467-023-41279-6)
Supplement: Supplementary file 6 — Supplementary Data 3 [file 41467_2023_41279_MOESM6_ESM.xlsx]

## Sheet: Batch effect genes
	p_val	avg_log2FC	pct.1	pct.2	p_val_adj	cluster	gene
Slc2a3	0	2.07762	0.844	0.346	0	E075	Slc2a3
Emb	0	1.96698	0.976	0.568	0	E075	Emb
Ifitm1	0	1.57396	0.888	0.25	0	E075	Ifitm1
Car4	0	1.50076	0.797	0.236	0	E075	Car4
Slc2a1	0	1.31102	0.984	0.678	0	E075	Slc2a1
Apoe	0	1.27889	0.964	0.665	0	E075	Apoe
Dnmt3b	0	1.15718	0.912	0.345	0	E075	Dnmt3b
Slc9a3r1	0	1.06822	0.929	0.408	0	E075	Slc9a3r1
Krt18	0	0.93978	0.778	0.453	0	E075	Krt18
Slc16a1	0	0.863591	0.786	0.484	0	E075	Slc16a1
Hspe1	0	0.850117	1	0.933	0	E075	Hspe1
Npm1	0	0.841506	1	0.958	0	E075	Npm1
Dut	0	0.805721	0.998	0.873	0	E075	Dut
Sall4	0	0.777593	0.874	0.313	0	E075	Sall4
Pkm	0	0.767933	1	0.946	0	E075	Pkm
Larp7	0	0.767737	0.962	0.749	0	E075	Larp7
Gcsh	0	0.754238	0.99	0.805	0	E075	Gcsh
Lin28a	0	0.740057	0.929	0.354	0	E075	Lin28a
Gja1	0	0.738551	0.906	0.485	0	E075	Gja1
Bex1	0	0.728274	0.956	0.705	0	E075	Bex1
Rps27l	0	0.723471	1	0.929	0	E075	Rps27l
Hnrnpa1	0	0.718355	1	0.948	0	E075	Hnrnpa1
Ran	0	0.70968	1	0.947	0	E075	Ran
Set	0	0.706223	1	0.945	0	E075	Set
Tomm20	0	0.706129	1	0.926	0	E075	Tomm20
Snrpn	0	0.703874	0.886	0.514	0	E075	Snrpn
Lsr	0	0.700125	0.917	0.39	0	E075	Lsr
Rps18	0	0.676803	1	0.919	0	E075	Rps18
Lyar	0	0.66737	0.994	0.815	0	E075	Lyar
Ncl	0	0.658307	1	0.944	0	E075	Ncl
Ranbp1	0	0.654345	1	0.938	0	E075	Ranbp1
Cd24a	0	0.644823	0.995	0.802	0	E075	Cd24a
Rrm2	0	0.642536	0.985	0.738	0	E075	Rrm2
Eif5a	0	0.63886	1	0.948	0	E075	Eif5a
Fkbp4	0	0.632316	1	0.915	0	E075	Fkbp4
Rpl22l1	0	0.628134	1	0.939	0	E075	Rpl22l1
Sinhcaf	0	0.601444	0.982	0.786	0	E075	Sinhcaf
Rplp0	0	0.600096	1	0.968	0	E075	Rplp0
Prdx1	0	0.598367	1	0.948	0	E075	Prdx1
Ddt	0	0.597411	0.956	0.659	0	E075	Ddt
Rps2	0	0.596769	1	0.952	0	E075	Rps2
Prtg	0	0.59025	0.946	0.535	0	E075	Prtg
Impdh2	0	0.589273	0.997	0.877	0	E075	Impdh2
Ppa1	0	0.588595	0.995	0.861	0	E075	Ppa1
Nhp2	0	0.586553	0.998	0.873	0	E075	Nhp2
Odc1	0	0.579636	0.984	0.814	0	E075	Odc1
Eif4a1	0	0.573132	1	0.952	0	E075	Eif4a1
G3bp1	0	0.563413	0.999	0.912	0	E075	G3bp1
Hsp90aa1	0	0.560543	1	0.945	0	E075	Hsp90aa1
Ddx39	0	0.558726	0.995	0.843	0	E075	Ddx39
Pabpc1	0	0.558063	1	0.943	0	E075	Pabpc1
Gm2000	0	0.55734	0.992	0.748	0	E075	Gm2000
Dctpp1	0	0.553703	0.998	0.857	0	E075	Dctpp1
Epop	0	0.552536	0.813	0.359	0	E075	Epop
Npm3	0	0.552021	0.993	0.809	0	E075	Npm3
Pgam1	0	0.542429	1	0.936	0	E075	Pgam1
Timm8a1	0	0.542205	0.985	0.784	0	E075	Timm8a1
Eif1ax	0	0.541793	0.995	0.898	0	E075	Eif1ax
Lsm5	0	0.540109	0.998	0.876	0	E075	Lsm5
Hdgf	0	0.538975	1	0.92	0	E075	Hdgf
Rplp1	0	0.538362	1	0.965	0	E075	Rplp1
Cct6a	0	0.537793	1	0.926	0	E075	Cct6a
Ptma	0	0.534977	1	0.968	0	E075	Ptma
Rpl4	0	0.52898	1	0.953	0	E075	Rpl4
Srsf3	0	0.520101	1	0.941	0	E075	Srsf3
Bccip	0	0.519842	0.984	0.799	0	E075	Bccip
Cacybp	0	0.517928	0.999	0.909	0	E075	Cacybp
Cdk2ap1	0	0.517018	0.975	0.794	0	E075	Cdk2ap1
Mif	0	0.515218	1	0.947	0	E075	Mif
Rpl14	0	0.512232	1	0.959	0	E075	Rpl14
Eif4g2	0	0.5122	1	0.931	0	E075	Eif4g2
Rps19	0	0.507877	1	0.961	0	E075	Rps19
Manf	0	0.507768	0.986	0.885	0	E075	Manf
Fkbp3	0	0.502283	1	0.929	0	E075	Fkbp3
Lsm3	0	0.502062	0.998	0.862	0	E075	Lsm3
Fgfr1	0	0.501531	0.812	0.443	0	E075	Fgfr1
Prtg1	0	0.879848	0.909	0.557	0	E085	Prtg
Slc16a3	0	0.745284	0.917	0.723	0	E085	Slc16a3
Ddt1	0	0.733066	0.894	0.684	0	E085	Ddt
Eno1	0	0.689845	1	0.928	0	E085	Eno1
Higd1a	0	0.621464	0.991	0.887	0	E085	Higd1a
Cited2	0	0.614852	0.936	0.807	0	E085	Cited2
Gpx3	0	0.605724	0.827	0.661	0	E085	Gpx3
Spag7	0	0.605203	0.955	0.717	0	E085	Spag7
Npm31	0	0.600382	0.987	0.817	0	E085	Npm3
Cd24a1	0	0.565097	0.989	0.811	0	E085	Cd24a
Pgk1	0	0.564302	1	0.938	0	E085	Pgk1
Pkm1	0	0.549377	1	0.948	0	E085	Pkm
Fhl1	0	0.536914	0.753	0.575	0	E085	Fhl1
Mif1	0	0.536855	1	0.949	0	E085	Mif
Tpi1	0	0.512033	0.999	0.941	0	E085	Tpi1
Csrp2	3.48779e-256	0.72033	0.933	0.846	7.61593e-252	E085	Csrp2
Tpm1	1.60571e-28	0.705787	0.939	0.924	3.50623e-24	E085	Tpm1
Prrx2	0	0.754305	0.86	0.608	0	E095	Prrx2
Rpl10-ps3	0	0.69868	0.953	0.731	0	E095	Rpl10-ps3
Slc25a5	0	0.647467	0.998	0.928	0	E095	Slc25a5
Hsp90aa11	0	0.626358	1	0.939	0	E095	Hsp90aa1
Hmgn2	0	0.580636	0.998	0.917	0	E095	Hmgn2
Hspd1	0	0.5736	0.998	0.921	0	E095	Hspd1
Rpl9-ps6	0	0.560182	0.957	0.753	0	E095	Rpl9-ps6
Tceal9	0	0.558629	0.996	0.928	0	E095	Tceal9
Macroh2a1	0	0.546083	0.962	0.876	0	E095	Macroh2a1
Sox11	0	0.542194	0.887	0.735	0	E095	Sox11
Atp5b	0	0.535802	1	0.948	0	E095	Atp5b
Ssb	0	0.51644	0.998	0.918	0	E095	Ssb
Eno3	0	0.50856	0.764	0.539	0	E095	Eno3
Stmn1	0	0.504289	0.999	0.938	0	E095	Stmn1
Hbb-y	0	3.71378	0.854	0.276	0	E105	Hbb-y
Hba-x	0	3.27488	0.784	0.164	0	E105	Hba-x
Tagln2	0	1.58339	0.785	0.69	0	E105	Tagln2
Lgals1	0	1.50999	0.828	0.713	0	E105	Lgals1
Vim	0	1.36947	0.886	0.721	0	E105	Vim
Tle5	0	1.27722	0.821	0.537	0	E105	Tle5
Tmsb4x	0	1.25626	0.949	0.97	0	E105	Tmsb4x
Anxa2	0	1.206	0.766	0.43	0	E105	Anxa2
Rhoc	0	1.18352	0.812	0.686	0	E105	Rhoc
Sparc	0	1.1267	0.827	0.777	0	E105	Sparc
S100a11	0	1.09618	0.795	0.642	0	E105	S100a11
Tnni1	0	1.0698	0.866	0.53	0	E105	Tnni1
Jund	0	1.0347	0.889	0.81	0	E105	Jund
Rps28	0	0.960512	0.956	0.971	0	E105	Rps28
Cdkn1c	0	0.928863	0.87	0.834	0	E105	Cdkn1c
Atp5e	0	0.906678	0.921	0.938	0	E105	Atp5e
Gpx1	0	0.904396	0.868	0.919	0	E105	Gpx1
Anxa5	0	0.867282	0.796	0.625	0	E105	Anxa5
Clic1	0	0.852413	0.88	0.906	0	E105	Clic1
Atp5k	0	0.845433	0.895	0.924	0	E105	Atp5k
Capns1	0	0.805756	0.854	0.871	0	E105	Capns1
Rps21	0	0.793411	0.951	0.97	0	E105	Rps21
Hnrnpa0	0	0.78597	0.851	0.852	0	E105	Hnrnpa0
Bambi	0	0.773539	0.754	0.685	0	E105	Bambi
Dbi	0	0.713106	0.885	0.955	0	E105	Dbi
Ube2m	0	0.70748	0.83	0.836	0	E105	Ube2m
Crip2	0	0.706456	0.79	0.674	0	E105	Crip2
Fth1	0	0.702535	0.943	0.97	0	E105	Fth1
Atp5md	0	0.686234	0.907	0.941	0	E105	Atp5md
Rpl38	0	0.6853	0.956	0.97	0	E105	Rpl38
Ppic	0	0.678798	0.763	0.657	0	E105	Ppic
Maged2	0	0.678412	0.797	0.719	0	E105	Maged2
Ppp1r14b	0	0.674041	0.893	0.928	0	E105	Ppp1r14b
Slc25a4	0	0.660067	0.923	0.968	0	E105	Slc25a4
Ccnd3	0	0.657426	0.846	0.874	0	E105	Ccnd3
Eid1	0	0.649666	0.828	0.882	0	E105	Eid1
Gabarap	0	0.643804	0.892	0.935	0	E105	Gabarap
Tmsb10	0	0.639096	0.935	0.972	0	E105	Tmsb10
Ugp2	0	0.623313	0.76	0.648	0	E105	Ugp2
Arf5	0	0.621821	0.888	0.947	0	E105	Arf5
Mtch1	0	0.61716	0.867	0.935	0	E105	Mtch1
Ndufa3	0	0.614133	0.828	0.836	0	E105	Ndufa3
Ndufb1-ps	0	0.612916	0.865	0.902	0	E105	Ndufb1-ps
Ndufc1	0	0.609688	0.877	0.916	0	E105	Ndufc1
Uqcrq	0	0.609008	0.89	0.932	0	E105	Uqcrq
Ctsb	0	0.604504	0.79	0.75	0	E105	Ctsb
Tuba1a	0	0.598489	0.911	0.948	0	E105	Tuba1a
Atp5mpl	0	0.591214	0.896	0.939	0	E105	Atp5mpl
Cd81	0	0.589643	0.827	0.936	0	E105	Cd81
Nsa2	0	0.587416	0.832	0.884	0	E105	Nsa2
Cox6c	0	0.583736	0.922	0.963	0	E105	Cox6c
Ptms	0	0.574471	0.792	0.8	0	E105	Ptms
Gnb2	0	0.574025	0.892	0.95	0	E105	Gnb2
Rps26	0	0.556015	0.963	0.974	0	E105	Rps26
Sh3glb1	0	0.538943	0.85	0.859	0	E105	Sh3glb1
Ost4	0	0.527208	0.858	0.909	0	E105	Ost4
Serf2	0	0.517526	0.94	0.969	0	E105	Serf2
Cox7c	0	0.514724	0.93	0.966	0	E105	Cox7c
Uqcr11	0	0.507055	0.88	0.939	0	E105	Uqcr11
Tpm11	3.00305e-284	0.77187	0.917	0.928	6.55746e-280	E105	Tpm1
Cd63	2.15417e-250	0.574504	0.774	0.889	4.70384e-246	E105	Cd63
Idh2	1.13265e-214	0.628372	0.848	0.927	2.47326e-210	E105	Idh2
Dstn	4.24858e-150	0.925035	0.896	0.952	9.27719e-146	E105	Dstn
Fabp5	1.5719e-29	0.539039	0.859	0.91	3.4324e-25	E105	Fabp5
Gpi1	2.86546e-20	0.54584	0.85	0.933	6.25701e-16	E105	Gpi1
mt-Nd2	0	3.08238	0.972	0.939	0	E125	mt-Nd2
mt-Cytb	0	2.86736	0.981	0.966	0	E125	mt-Cytb
mt-Co1	0	2.85881	0.979	0.958	0	E125	mt-Co1
mt-Co2	0	2.84879	0.978	0.958	0	E125	mt-Co2
mt-Nd4	0	2.70747	0.975	0.952	0	E125	mt-Nd4
mt-Co3	0	2.65587	0.984	0.971	0	E125	mt-Co3
mt-Nd3	0	2.53882	0.944	0.839	0	E125	mt-Nd3
mt-Nd5	0	2.18572	0.921	0.875	0	E125	mt-Nd5
mt-Nd4l	0	2.1755	0.79	0.733	0	E125	mt-Nd4l
Nfib	0	2.16195	0.799	0.225	0	E125	Nfib
Vim1	0	2.14266	0.863	0.727	0	E125	Vim
Lgals11	0	1.72863	0.797	0.72	0	E125	Lgals1
Sparc1	0	1.71556	0.807	0.782	0	E125	Sparc
Mfap2	0	1.70908	0.76	0.764	0	E125	Mfap2
Fstl1	0	1.6966	0.789	0.769	0	E125	Fstl1
Tagln21	0	1.61317	0.769	0.694	0	E125	Tagln2
Itm2b	0	1.59244	0.803	0.85	0	E125	Itm2b
Uba52	0	1.56926	0.781	0.793	0	E125	Uba52
S100a111	0	1.35307	0.783	0.645	0	E125	S100a11
Tmem176b	0	1.34197	0.77	0.397	0	E125	Tmem176b
Tmsb4x1	0	1.31762	0.897	0.979	0	E125	Tmsb4x
Tle51	0	1.28983	0.814	0.541	0	E125	Tle5
Jund1	0	1.28942	0.813	0.825	0	E125	Jund
Anxa21	0	1.28132	0.774	0.432	0	E125	Anxa2
Hnrnpa01	0	1.24309	0.814	0.858	0	E125	Hnrnpa0
Rps10	0	1.21705	0.819	0.924	0	E125	Rps10
Anxa51	0	1.20618	0.789	0.628	0	E125	Anxa5
Gata6	0	1.17973	0.754	0.496	0	E125	Gata6
Ptms1	0	1.13414	0.808	0.797	0	E125	Ptms
Rcn3	0	1.08711	0.757	0.712	0	E125	Rcn3
Tpt1	0	0.988638	0.897	0.995	0	E125	Tpt1
Sptbn1	0	0.967341	0.791	0.696	0	E125	Sptbn1
Myh10	0	0.943248	0.749	0.782	0	E125	Myh10
Meis2	0	0.932623	0.753	0.798	0	E125	Meis2
Itgb1	0	0.922525	0.789	0.82	0	E125	Itgb1
Maged21	0	0.919449	0.784	0.722	0	E125	Maged2
Sox4	0	0.906874	0.799	0.882	0	E125	Sox4
Actb	0	0.902077	0.898	0.988	0	E125	Actb
Rhoc1	0	0.884283	0.787	0.692	0	E125	Rhoc
Igf2r	0	0.857439	0.761	0.602	0	E125	Igf2r
Cd631	0	0.822144	0.793	0.884	0	E125	Cd63
Clic11	0	0.819253	0.818	0.918	0	E125	Clic1
Txndc5	0	0.811252	0.753	0.837	0	E125	Txndc5
Marcks	0	0.7995	0.809	0.879	0	E125	Marcks
Ckap4	0	0.797068	0.764	0.803	0	E125	Ckap4
Ctsl	0	0.783033	0.785	0.898	0	E125	Ctsl
Gabarap1	0	0.764153	0.816	0.949	0	E125	Gabarap
Eid11	0	0.752388	0.8	0.887	0	E125	Eid1
Purb	0	0.728301	0.77	0.645	0	E125	Purb
Rrbp1	0	0.696323	0.777	0.803	0	E125	Rrbp1
Ppic1	0	0.68737	0.772	0.656	0	E125	Ppic
Rps211	0	0.685869	0.85	0.989	0	E125	Rps21
Rps261	0	0.659774	0.867	0.992	0	E125	Rps26
Gsk3b	0	0.658556	0.784	0.798	0	E125	Gsk3b
Cd811	0	0.639192	0.804	0.939	0	E125	Cd81
Kdelr1	0	0.616451	0.767	0.789	0	E125	Kdelr1
Gnas	0	0.610057	0.86	0.991	0	E125	Gnas
Ppib	0	0.591773	0.806	0.962	0	E125	Ppib
Slc38a2	0	0.587092	0.758	0.793	0	E125	Slc38a2
Nsa21	0	0.585617	0.796	0.891	0	E125	Nsa2
Ube2r2	0	0.570377	0.788	0.869	0	E125	Ube2r2
Atp5e1	0	0.559713	0.814	0.959	0	E125	Atp5e
Kdelr2	0	0.552897	0.773	0.877	0	E125	Kdelr2
Ifitm2	0	0.538849	0.779	0.898	0	E125	Ifitm2
Ddah2	0	0.52332	0.782	0.881	0	E125	Ddah2
Nedd4	0	0.51287	0.832	0.966	0	E125	Nedd4
Rpl30	0	0.510666	0.852	0.99	0	E125	Rpl30
Calu	0	0.50566	0.746	0.766	0	E125	Calu
Drap1	0	0.502164	0.78	0.85	0	E125	Drap1
Nktr	1.2251e-294	0.56165	0.761	0.782	2.67514e-290	E125	Nktr
Id3	1.1893e-231	0.625977	0.793	0.92	2.59696e-227	E125	Id3
Fbln1	1.14479e-174	0.65984	0.678	0.783	2.49976e-170	E125	Fbln1
Tmsb101	1.1845e-146	0.674602	0.878	0.982	2.58648e-142	E125	Tmsb10
mt-Atp6	1.08402e-112	2.34097	0.981	0.97	2.36707e-108	E125	mt-Atp6
Fabp51	4.95578e-68	0.62368	0.753	0.929	1.08214e-63	E125	Fabp5
mt-Nd1	3.12467e-16	2.09352	0.974	0.961	6.82302e-12	E125	mt-Nd1
Gpc3	1.02363e-09	0.551112	0.63	0.833	2.23519e-05	E125	Gpc3

## Sheet: E7.75
Analysis Type:	PANTHER Overrepresentation Test (Released 20221013)
Annotation Version and Release Date:	GO Ontology database DOI: 10.5281/zenodo.7942786 Released 2023-05-10
Analyzed List:	upload_1 (Mus musculus)
Reference List:	Mus musculus (all genes in database)
Test Type:	FISHER
Correction:	FDR
GO biological process complete	Mus musculus - REFLIST (21997)	upload_1 (75)	upload_1 (expected)	upload_1 (over/under)	upload_1 (fold Enrichment)	upload_1 (raw P-value)	upload_1 (FDR)
cellular nitrogen compound metabolic process (GO:0034641)	3065	34	10.45	+	3.25	5.81e-11	4.55e-07
gene expression (GO:0010467)	2086	28	7.11	+	3.94	8.94e-11	4.67e-07
cellular metabolic process (GO:0044237)	5498	46	18.75	+	2.45	3.35e-11	5.25e-07
cytoplasmic translation (GO:0002181)	113	9	0.39	+	23.36	3.3e-10	1.29e-06
translation (GO:0006412)	376	13	1.28	+	10.14	6.11e-10	1.92e-06
peptide biosynthetic process (GO:0043043)	400	13	1.36	+	9.53	1.26e-09	3.3e-06
cellular nitrogen compound biosynthetic process (GO:0044271)	1439	21	4.91	+	4.28	9.8e-09	2.19e-05
peptide metabolic process (GO:0006518)	487	13	1.66	+	7.83	1.25e-08	2.44e-05
cellular biosynthetic process (GO:0044249)	1974	24	6.73	+	3.57	2.16e-08	3.39e-05
amide biosynthetic process (GO:0043604)	507	13	1.73	+	7.52	1.98e-08	3.45e-05
cellular process (GO:0009987)	14994	71	51.12	+	1.39	3.16e-08	4.13e-05
organic substance biosynthetic process (GO:1901576)	2349	26	8.01	+	3.25	3.04e-08	4.33e-05
biosynthetic process (GO:0009058)	2414	26	8.23	+	3.16	5.28e-08	6.37e-05
cellular component organization or biogenesis (GO:0071840)	5582	40	19.03	+	2.1	3.22e-07	0.000361
macromolecule biosynthetic process (GO:0009059)	1350	18	4.6	+	3.91	5.28e-07	0.000552
RNA processing (GO:0006396)	810	14	2.76	+	5.07	6.18e-07	0.000606
organonitrogen compound biosynthetic process (GO:1901566)	1255	17	4.28	+	3.97	9.42e-07	0.000869
ribosome biogenesis (GO:0042254)	303	9	1.03	+	8.71	1.11e-06	0.000918
cellular component organization (GO:0016043)	5371	38	18.31	+	2.08	1.1e-06	0.00096
ribonucleoprotein complex biogenesis (GO:0022613)	415	10	1.41	+	7.07	1.71e-06	0.00128
amide metabolic process (GO:0043603)	754	13	2.57	+	5.06	1.69e-06	0.00132
positive regulation of amide metabolic process (GO:0034250)	169	7	0.58	+	12.15	2.29e-06	0.00163
regulation of amide metabolic process (GO:0034248)	453	10	1.54	+	6.47	3.67e-06	0.0025
primary metabolic process (GO:0044238)	6922	43	23.6	+	1.82	4.48e-06	0.00293
cellular response to organic substance (GO:0071310)	1743	19	5.94	+	3.2	4.7e-06	0.00295
metabolic process (GO:0008152)	8033	47	27.39	+	1.72	5.57e-06	0.00336
cellular component biogenesis (GO:0044085)	2526	23	8.61	+	2.67	7.31e-06	0.00424
ncRNA processing (GO:0034470)	392	9	1.34	+	6.73	8.59e-06	0.00464
organic substance metabolic process (GO:0071704)	7643	45	26.06	+	1.73	8.93e-06	0.00467
regulation of translation (GO:0006417)	391	9	1.33	+	6.75	8.42e-06	0.00472
positive regulation of translation (GO:0045727)	139	6	0.47	+	12.66	1e-05	0.00508
organic cyclic compound metabolic process (GO:1901360)	2993	25	10.2	+	2.45	1.15e-05	0.00564
response to organic substance (GO:0010033)	2609	23	8.9	+	2.59	1.24e-05	0.00591
protein-containing complex organization (GO:0043933)	1772	18	6.04	+	2.98	2.3e-05	0.0106
nucleobase-containing compound metabolic process (GO:0006139)	2536	22	8.65	+	2.54	2.64e-05	0.0118
cellular response to chemical stimulus (GO:0070887)	2362	21	8.05	+	2.61	2.98e-05	0.0123
nitrogen compound metabolic process (GO:0006807)	6311	39	21.52	+	1.81	2.87e-05	0.0125
cellular aromatic compound metabolic process (GO:0006725)	2753	23	9.39	+	2.45	2.96e-05	0.0126
organic anion transport (GO:0015711)	357	8	1.22	+	6.57	3.33e-05	0.0134
post-transcriptional regulation of gene expression (GO:0010608)	484	9	1.65	+	5.45	4.37e-05	0.0171
nucleobase-containing compound transport (GO:0015931)	189	6	0.64	+	9.31	5.34e-05	0.0199
ncRNA metabolic process (GO:0034660)	496	9	1.69	+	5.32	5.26e-05	0.0201
heterocycle metabolic process (GO:0046483)	2682	22	9.14	+	2.41	6.21e-05	0.0226
pyrimidine deoxyribonucleoside triphosphate catabolic process (GO:0009213)	2	2	0.01	+	> 100	6.81e-05	0.0242
rRNA processing (GO:0006364)	205	6	0.7	+	8.58	8.27e-05	0.0288
positive regulation of macromolecule metabolic process (GO:0010604)	3507	26	11.96	+	2.17	8.99e-05	0.0307
regulation of cell size (GO:0008361)	214	6	0.73	+	8.22	0.000104	0.0347
pyrimidine nucleoside triphosphate catabolic process (GO:0009149)	3	2	0.01	+	> 100	0.000113	0.037
protein-containing complex assembly (GO:0065003)	1141	13	3.89	+	3.34	0.000125	0.0385
response to chemical (GO:0042221)	4018	28	13.7	+	2.04	0.00012	0.0385
positive regulation of cell differentiation (GO:0045597)	982	12	3.35	+	3.58	0.000124	0.0388
nucleic acid transport (GO:0050657)	139	5	0.47	+	10.55	0.000132	0.039
monocarboxylic acid transport (GO:0015718)	141	5	0.48	+	10.4	0.000141	0.0394
RNA transport (GO:0050658)	139	5	0.47	+	10.55	0.000132	0.0397
ribosomal large subunit biogenesis (GO:0042273)	73	4	0.25	+	16.07	0.000138	0.04
establishment of RNA localization (GO:0051236)	141	5	0.48	+	10.4	0.000141	0.0401
negative regulation of gene expression (GO:0010629)	1006	12	3.43	+	3.5	0.000155	0.0418
nucleic acid metabolic process (GO:0090304)	2053	18	7	+	2.57	0.000154	0.0423
positive regulation of nitrogen compound metabolic process (GO:0051173)	3060	23	10.43	+	2.2	0.000165	0.044
rRNA metabolic process (GO:0016072)	236	6	0.8	+	7.46	0.000175	0.0457
positive regulation of metabolic process (GO:0009893)	3858	27	13.15	+	2.05	0.000178	0.0458
cellular response to interleukin-4 (GO:0071353)	30	3	0.1	+	29.33	0.000191	0.0483

## Sheet: E8.25
Analysis Type:	PANTHER Overrepresentation Test (Released 20221013)
Annotation Version and Release Date:	GO Ontology database DOI: 10.5281/zenodo.7942786 Released 2023-05-10
Analyzed List:	upload_1 (Mus musculus)
Reference List:	Mus musculus (all genes in database)
Test Type:	FISHER
Correction:	FDR
GO biological process complete	Mus musculus - REFLIST (21997)	upload_1 (17)	upload_1 (expected)	upload_1 (over/under)	upload_1 (fold Enrichment)	upload_1 (raw P-value)	upload_1 (FDR)
canonical glycolysis (GO:0061621)	16	4	0.01	+	> 100	1.17e-09	6.11e-06
glycolytic process through glucose-6-phosphate (GO:0061620)	19	4	0.01	+	> 100	2.14e-09	8.37e-06
pyruvate metabolic process (GO:0006090)	78	5	0.06	+	82.94	4.03e-09	9.02e-06
glucose catabolic process to pyruvate (GO:0061718)	16	4	0.01	+	> 100	1.17e-09	9.17e-06
glucose catabolic process (GO:0006007)	22	4	0.02	+	> 100	3.6e-09	9.4e-06
glycolytic process through fructose-6-phosphate (GO:0061615)	21	4	0.02	+	> 100	3.05e-09	9.55e-06
NADH regeneration (GO:0006735)	16	4	0.01	+	> 100	1.17e-09	1.83e-05
hexose catabolic process (GO:0019320)	34	4	0.03	+	> 100	1.77e-08	3.46e-05
monosaccharide catabolic process (GO:0046365)	41	4	0.03	+	> 100	3.56e-08	6.19e-05
glycolytic process (GO:0006096)	49	4	0.04	+	> 100	6.96e-08	0.000109
carbohydrate catabolic process (GO:0016052)	102	4	0.08	+	50.74	1.15e-06	0.00164
monocarboxylic acid metabolic process (GO:0032787)	557	6	0.43	+	13.94	2.65e-06	0.00346
glucose metabolic process (GO:0006006)	131	4	0.1	+	39.51	3.03e-06	0.00365
small molecule catabolic process (GO:0044282)	327	5	0.25	+	19.79	4.04e-06	0.00452
gluconeogenesis (GO:0006094)	48	3	0.04	+	80.87	7.79e-06	0.00763
hexose metabolic process (GO:0019318)	166	4	0.13	+	31.18	7.55e-06	0.00789
hexose biosynthetic process (GO:0019319)	52	3	0.04	+	74.65	9.79e-06	0.00903
monosaccharide metabolic process (GO:0005996)	194	4	0.15	+	26.68	1.38e-05	0.012
response to hypoxia (GO:0001666)	207	4	0.16	+	25	1.77e-05	0.0132
monosaccharide biosynthetic process (GO:0046364)	63	3	0.05	+	61.62	1.7e-05	0.0133
small molecule biosynthetic process (GO:0044283)	439	5	0.34	+	14.74	1.65e-05	0.0136
response to decreased oxygen levels (GO:0036293)	217	4	0.17	+	23.85	2.12e-05	0.0151
carboxylic acid metabolic process (GO:0019752)	841	6	0.65	+	9.23	2.74e-05	0.0187
oxoacid metabolic process (GO:0043436)	861	6	0.67	+	9.02	3.13e-05	0.0196
organic acid metabolic process (GO:0006082)	868	6	0.67	+	8.94	3.27e-05	0.0197
response to oxygen levels (GO:0070482)	239	4	0.18	+	21.66	3.08e-05	0.0201
cellular response to hypoxia (GO:0071456)	93	3	0.07	+	41.74	5.23e-05	0.0304
cellular response to decreased oxygen levels (GO:0036294)	98	3	0.08	+	39.61	6.08e-05	0.0341

## Sheet: E9.25
no enriched ontologies
n=14

## Sheet: E10.5
Analysis Type:	PANTHER Overrepresentation Test (Released 20221013)
Annotation Version and Release Date:	GO Ontology database DOI: 10.5281/zenodo.7942786 Released 2023-05-10
Analyzed List:	upload_1 (Mus musculus)
Reference List:	Mus musculus (all genes in database)
Test Type:	FISHER
Correction:	FDR
GO biological process complete	Mus musculus - REFLIST (21997)	upload_1 (61)	upload_1 (expected)	upload_1 (over/under)	upload_1 (fold Enrichment)	upload_1 (raw P-value)	upload_1 (FDR)
aerobic respiration (GO:0009060)	154	9	0.43	+	21.07	6.57e-10	1.03e-05
oxidative phosphorylation (GO:0006119)	113	8	0.31	+	25.53	1.5e-09	1.17e-05
cellular respiration (GO:0045333)	186	9	0.52	+	17.45	3.2e-09	1.25e-05
energy derivation by oxidation of organic compounds (GO:0015980)	256	10	0.71	+	14.09	2.88e-09	1.51e-05
generation of precursor metabolites and energy (GO:0006091)	308	10	0.85	+	11.71	1.58e-08	4.97e-05

## Sheet: E12.5
Analysis Type:	PANTHER Overrepresentation Test (Released 20221013)
Annotation Version and Release Date:	GO Ontology database DOI: 10.5281/zenodo.7942786 Released 2023-05-10
Analyzed List:	upload_1 (Mus musculus)
Reference List:	Mus musculus (all genes in database)
Test Type:	FISHER
Correction:	FDR
GO biological process complete	Mus musculus - REFLIST (21997)	upload_1 (77)	upload_1 (expected)	upload_1 (over/under)	upload_1 (fold Enrichment)	upload_1 (raw P-value)	upload_1 (FDR)
oxidative phosphorylation (GO:0006119)	113	12	0.4	+	30.34	1.71e-14	2.68e-10
aerobic respiration (GO:0009060)	154	12	0.54	+	22.26	5.27e-13	2.07e-09
ATP synthesis coupled electron transport (GO:0042773)	73	10	0.26	+	39.13	2.89e-13	2.26e-09
energy derivation by oxidation of organic compounds (GO:0015980)	256	14	0.9	+	15.62	5.06e-13	2.64e-09
respiratory electron transport chain (GO:0022904)	96	10	0.34	+	29.76	3.55e-12	1.11e-08
cellular respiration (GO:0045333)	186	12	0.65	+	18.43	4.28e-12	1.12e-08
generation of precursor metabolites and energy (GO:0006091)	308	14	1.08	+	12.99	5.48e-12	1.23e-08
electron transport chain (GO:0022900)	107	10	0.37	+	26.7	9.63e-12	1.89e-08
aerobic electron transport chain (GO:0019646)	62	8	0.22	+	36.86	1.2e-10	1.88e-07
proton motive force-driven mitochondrial ATP synthesis (GO:0042776)	62	8	0.22	+	36.86	1.2e-10	2.09e-07
proton motive force-driven ATP synthesis (GO:0015986)	67	8	0.23	+	34.11	2.11e-10	3.01e-07
mitochondrial ATP synthesis coupled electron transport (GO:0042775)	71	8	0.25	+	32.19	3.23e-10	4.21e-07
ATP biosynthetic process (GO:0006754)	79	8	0.28	+	28.93	7.07e-10	8.52e-07
purine ribonucleoside triphosphate biosynthetic process (GO:0009206)	90	8	0.32	+	25.39	1.85e-09	2.07e-06
purine nucleoside triphosphate biosynthetic process (GO:0009145)	91	8	0.32	+	25.11	2e-09	2.09e-06
ribonucleoside triphosphate biosynthetic process (GO:0009201)	95	8	0.33	+	24.06	2.75e-09	2.69e-06
nucleoside triphosphate biosynthetic process (GO:0009142)	105	8	0.37	+	21.77	5.76e-09	5.31e-06
ATP metabolic process (GO:0046034)	110	8	0.39	+	20.78	8.12e-09	7.07e-06
energy coupled proton transmembrane transport, against electrochemical gradient (GO:0015988)	5	4	0.02	+	> 100	1.7e-08	1.33e-05
electron transport coupled proton transport (GO:0015990)	5	4	0.02	+	> 100	1.7e-08	1.4e-05
purine ribonucleoside triphosphate metabolic process (GO:0009205)	134	8	0.47	+	17.06	3.48e-08	2.6e-05
ribonucleoside triphosphate metabolic process (GO:0009199)	140	8	0.49	+	16.32	4.81e-08	3.42e-05
purine nucleoside triphosphate metabolic process (GO:0009144)	143	8	0.5	+	15.98	5.62e-08	3.83e-05
mitochondrial electron transport, NADH to ubiquinone (GO:0006120)	26	5	0.09	+	54.94	7.16e-08	4.68e-05
nucleoside triphosphate metabolic process (GO:0009141)	160	8	0.56	+	14.28	1.28e-07	8.04e-05
purine ribonucleotide biosynthetic process (GO:0009152)	169	8	0.59	+	13.52	1.92e-07	0.000115
ribonucleotide biosynthetic process (GO:0009260)	181	8	0.63	+	12.63	3.16e-07	0.000184
ribose phosphate biosynthetic process (GO:0046390)	190	8	0.67	+	12.03	4.51e-07	0.000252
purine nucleotide biosynthetic process (GO:0006164)	196	8	0.69	+	11.66	5.65e-07	0.000306
purine-containing compound biosynthetic process (GO:0072522)	204	8	0.71	+	11.2	7.56e-07	0.000395
nucleotide biosynthetic process (GO:0009165)	229	8	0.8	+	9.98	1.74e-06	0.000882
nucleoside phosphate biosynthetic process (GO:1901293)	235	8	0.82	+	9.73	2.1e-06	0.00103
cellular nitrogen compound biosynthetic process (GO:0044271)	1439	17	5.04	+	3.37	8.57e-06	0.00407
proton transmembrane transport (GO:1902600)	83	5	0.29	+	17.21	1.42e-05	0.00652
purine ribonucleotide metabolic process (GO:0009150)	312	8	1.09	+	7.33	1.58e-05	0.00707
negative regulation of biological process (GO:0048519)	5547	37	19.42	+	1.91	1.7e-05	0.00742
negative regulation of cellular process (GO:0048523)	4860	34	17.01	+	2	2.21e-05	0.00935
ribonucleotide metabolic process (GO:0009259)	331	8	1.16	+	6.9	2.39e-05	0.00984
ribose phosphate metabolic process (GO:0019693)	341	8	1.19	+	6.7	2.94e-05	0.0115
positive regulation of metabolic process (GO:0009893)	3858	29	13.5	+	2.15	2.91e-05	0.0117
positive regulation of biological process (GO:0048518)	6398	40	22.4	+	1.79	4.01e-05	0.0153
nucleobase-containing compound biosynthetic process (GO:0034654)	851	12	2.98	+	4.03	4.19e-05	0.0156
organophosphate biosynthetic process (GO:0090407)	476	9	1.67	+	5.4	4.75e-05	0.0173
tissue development (GO:0009888)	1828	18	6.4	+	2.81	5.04e-05	0.018
regulation of modification of postsynaptic structure (GO:0099159)	18	3	0.06	+	47.61	5.19e-05	0.0181
cytoplasmic translation (GO:0002181)	113	5	0.4	+	12.64	5.83e-05	0.0199
epithelium development (GO:0060429)	1194	14	4.18	+	3.35	6.6e-05	0.022
mitochondrial respiratory chain complex I assembly (GO:0032981)	61	4	0.21	+	18.73	7.88e-05	0.0242
NADH dehydrogenase complex assembly (GO:0010257)	61	4	0.21	+	18.73	7.88e-05	0.0247
purine nucleotide metabolic process (GO:0006163)	393	8	1.38	+	5.82	7.8e-05	0.0249
positive regulation of apoptotic process (GO:0043065)	632	10	2.21	+	4.52	7.66e-05	0.025
heterocycle biosynthetic process (GO:0018130)	926	12	3.24	+	3.7	9.3e-05	0.028
aromatic compound biosynthetic process (GO:0019438)	937	12	3.28	+	3.66	0.000104	0.0286
positive regulation of programmed cell death (GO:0043068)	656	10	2.3	+	4.35	0.000104	0.029
actin cytoskeleton organization (GO:0030036)	528	9	1.85	+	4.87	0.000104	0.0295
regulation of modification of synaptic structure (GO:1905244)	23	3	0.08	+	37.26	0.0001	0.0296
regulation of protein localization to membrane (GO:1905475)	208	6	0.73	+	8.24	0.000103	0.03
organonitrogen compound biosynthetic process (GO:1901566)	1255	14	4.39	+	3.19	0.000112	0.0302
regulation of cardiac muscle myoblast proliferation (GO:0110022)	3	2	0.01	+	> 100	0.000119	0.0312
positive regulation of cardiac muscle myoblast proliferation (GO:0110024)	3	2	0.01	+	> 100	0.000119	0.0317
protein peptidyl-prolyl isomerization (GO:0000413)	25	3	0.09	+	34.28	0.000126	0.0317
maintenance of protein location in cell (GO:0032507)	70	4	0.25	+	16.32	0.000131	0.0321
regulation of cell population proliferation (GO:0042127)	1786	17	6.25	+	2.72	0.000129	0.0321
regulation of developmental process (GO:0050793)	2641	22	9.24	+	2.38	0.000126	0.0323
cellular biosynthetic process (GO:0044249)	1974	18	6.91	+	2.6	0.000134	0.0324
purine-containing compound metabolic process (GO:0072521)	427	8	1.49	+	5.35	0.000137	0.0325
regulation of osteoblast differentiation (GO:0045667)	145	5	0.51	+	9.85	0.000181	0.041
club cell differentiation (GO:0060486)	4	2	0.01	+	> 100	0.000179	0.0412
nucleotide metabolic process (GO:0009117)	444	8	1.55	+	5.15	0.000178	0.0416
actin filament-based process (GO:0030029)	581	9	2.03	+	4.43	0.00021	0.0463
nucleoside phosphate metabolic process (GO:0006753)	455	8	1.59	+	5.02	0.000209	0.0468
positive regulation of cellular process (GO:0048522)	5698	35	19.95	+	1.75	0.000219	0.0477
