# Supplementary material for: Cell diversity and plasticity during atrioventricular heart valve EMTs
Source: Nat Commun. 2023 Sep 9;14:5567. doi: 10.1038/s41467-023-41279-6 (PMC10492828; doi:10.1038/s41467-023-41279-6)
Supplement: Supplementary file 7 — Supplementary Data 4 [file 41467_2023_41279_MOESM7_ESM.xlsx]

## Sheet: Gene profile lists
Endothelial	AV mesenchymal	Epicardial	Fluid shear stress
Ace	Acan	Anxa8	Nfatc1
Cd34	Bgn	Apela	Klf2
Cdh5	Cdh2	Bnc1	Klf4
Ecscr	Col1a1	C2	Bcam
Elf1	Col1a2	C3	Pthlh
Emcn	Lef1	Chil1	Ramp2
Eng	Meox1	Cldn5	Dusp8
Erg	Mmp16	Dmkn	Slc9a3r2
Esam	Mmp2	Dpp4	Mfap5
Ets1	Msx2	Efemp1	Dhh
Ets2	Postn	Gpm6a	Emp2
Etv6	Scx	Igfbp6	Pak4
Fli1	Snai1	Krt18	Jam2
Flt1	Snai2	Krt19	Nos3
Flt4	Sox9	Krt7	Icam2
Kdr	Tagln	Krt8	Epas1
Pecam1	Tbx20	Lrrn2	Kank2
Procr	Tnc	Msln	Tek
Sox17	Twist1	Muc16	Arhgef15
Sox18	Vcan	Pdpn	Timp3
Sox7	Zeb1	Prr15	Cyb5r3
Tek	Zeb2	Slc39a8	Plec
Tie1		Tbx18
Vwf		Tcf21
		Upk1b
		Upk3b
		Wt1
