# Supplementary material for: Cell diversity and plasticity during atrioventricular heart valve EMTs
Source: Nat Commun. 2023 Sep 9;14:5567. doi: 10.1038/s41467-023-41279-6 (PMC10492828; doi:10.1038/s41467-023-41279-6)
Supplement: Supplementary file 8 — Supplementary Data 5 [file 41467_2023_41279_MOESM8_ESM.xlsx]

## Sheet: EndMT ligand-receptor
	Slit2	Thbs1	Fn1	Tnc	Col4a1	Col1a1	Col2a1	Dusp18	Adam9	Lamb1	Col18a1	Adam15	Adam17	Npnt	Vcam1	Inha	Inhba	Gdf6	Bmp7	Bmp5	Bmp2	Bmp4	Efna5	Efna4	Efna1	Efna2	Efnb3	Efnb1	Efnb2	Jam2	F11r	Jam3	Sema6d	Vegfc	Vegfa	Vegfb	Mdk	Ptn	Lrrc4b	Nid1	Fgf13	Fgf9	Wnt4	Wnt5a	Igf1	Igf2	Agrn	Hspg2	Rspo1
Acvr1	0	0	0	0	0	0	0	0	0	0	0	0	0	0	0	0.18415	0.591004	0	0.856222	0.0750682	0.666366	0.0750682	0	0	0	0	0	0	0	0	0	0	0	0	0	0	0	0	0	0	0	0	0	0	0	0	0	0	0
Acvr2b	0	0	0	0	0	0	0	0	0	0	0	0	0	0	0	0.081472	0.546248	0	0.660087	0.081472	0.588092	0.081472	0	0	0	0	0	0	0	0	0	0	0	0	0	0	0	0	0	0	0	0	0	0	0	0	0	0	0
Bmpr1a	0	0	0	0	0	0	0	0	0	0	0	0	0	0	0	0	0	0.355943	0.0256402	0.0256402	0.650552	0.0256402	0	0	0	0	0	0	0	0	0	0	0	0	0	0	0	0	0	0	0	0	0	0	0	0	0	0	0
Bmpr2	0	0	0	0	0	0	0	0	0	0	0	0	0	0	0	0	0	0.515622	0.891739	0.0708928	0.830082	0.780621	0	0	0	0	0	0	0	0	0	0	0	0	0	0	0	0	0	0	0	0	0	0	0	0	0	0	0
Ramp2	0	0	0	0	0	0	0	0	0	0	0	0	0	0	0	0	0	0	0	0	0	0	0	0	0	0	0	0	0	0	0	0	0	0	0	0	0	0	0	0	0	0	0	0	0	0	0	0	0
Calcrl	0	0	0	0	0	0	0	0	0	0	0	0	0	0	0	0	0	0	0	0	0	0	0	0	0	0	0	0	0	0	0	0	0	0	0	0	0	0	0	0	0	0	0	0	0	0	0	0	0
Gpr182	0	0	0	0	0	0	0	0	0	0	0	0	0	0	0	0	0	0	0	0	0	0	0	0	0	0	0	0	0	0	0	0	0	0	0	0	0	0	0	0	0	0	0	0	0	0	0	0	0
F11r	0	0	0	0	0	0	0	0	0	0	0	0	0	0	0	0	0	0	0	0	0	0	0	0	0	0	0	0	0	0	0.0586451	0	0	0	0	0	0	0	0	0	0	0	0	0	0	0	0	0	0
Jam2	0	0	0	0	0	0	0	0	0	0	0	0	0	0	0	0	0	0	0	0	0	0	0	0	0	0	0	0	0	0.0749976	0.26266	1.18982	0	0	0	0	0	0	0	0	0	0	0	0	0	0	0	0	0
Jam3	0	0	0	0	0	0	0	0	0	0	0	0	0	0	0	0	0	0	0	0	0	0	0	0	0	0	0	0	0	1.27287	0.369674	0.0802324	0	0	0	0	0	0	0	0	0	0	0	0	0	0	0	0	0
Itga5	0	0	0.476878	0	0	0	0	0	0	0	0.0277832	0.256771	0.0277832	0	0	0	0	0	0	0	0	0	0	0	0	0	0	0	0	0	0	0	0	0	0	0	0	0	0	0	0	0	0	0	0	0	0	0	0
Sdc1	0.0231195	0.132161	0.128086	0.128086	0	0.128086	0.128086	0	0	0	0	0	0	0	0	0	0	0	0	0	0	0	0	0	0	0	0	0	0	0	0	0	0	0	0	0	0	0	0	0	0	0	0	0	0	0	0	0	0
Itga1	0	0	0	0	0.151129	0.146469	0.146469	0.0264377	0	0	0	0	0	0	0	0	0	0	0	0	0	0	0	0	0	0	0	0	0	0	0	0	0	0	0	0	0	0	0	0	0	0	0	0	0	0	0	0	0
Itgb1	0	0	0.433977	0.240961	0.124823	0.501195	0.14281	0.0218358	0.096089	0.124823	0.0885726	0.096089	0.215323	0.14281	0.471079	0	0	0	0	0	0	0	0	0	0	0	0	0	0	0.177918	0	0	0	0	0	0	0	0	0	0	0	0	0	0	0	0	0	0	0
Cd151	0	0	0	0	0	0	0	0.0441477	0	0	0	0	0	0	0	0	0	0	0	0	0	0	0	0	0	0	0	0	0	0	0	0	0	0	0	0	0	0	0	0	0	0	0	0	0	0	0	0	0
Rpsa	0	0	0	0	0	0	0	0.0161366	0	0	0	0	0	0	0	0	0	0	0	0	0	0	0	0	0	0	0	0	0	0	0	0	0	0	0	0	0	0	0	0	0	0	0	0	0	0	0	0	0
Itga6	0	0	0	0	0	0	0	0.0298307	0.0298307	0.232857	0	0	0	0	0	0	0	0	0	0	0	0	0	0	0	0	0	0	0	0	0	0	0	0	0	0	0	0	0	0	0	0	0	0	0	0	0	0	0
Itgb5	0	0	0	0	0	0	0	0	0.098867	0	0	0	0	0	0	0	0	0	0	0	0	0	0	0	0	0	0	0	0	0	0	0	0	0	0	0	0	0	0	0	0	0	0	0	0	0	0	0	0
Kdr	0	0	0	0	0	0	0	0	0	0	0	0	0	0	0	0	0	0	0	0	0	0	0	0	0	0	0	0	0	0	0	0	0.0266933	0.648064	0.87113	0	0	0	0	0	0	0	0	0	0	0	0	0	0
Flt1	0	0	0	0	0	0	0	0	0	0	0	0	0	0	0	0	0	0	0	0	0	0	0	0	0	0	0	0	0	0	0	0	0	0	0.965131	0.726802	0	0	0	0	0	0	0	0	0	0	0	0	0
Nrp1	0	0	0	0	0	0	0	0	0	0	0	0	0	0	0	0	0	0	0	0	0	0	0	0	0	0	0	0	0	0	0	0	0	0	0.579112	0.0327666	0	0	0	0	0	0	0	0	0	0	0	0	0
Jmjd6	0	0	0	0	0	0	0	0	0	0	0	0	0	0	0	0	0	0	0	0	0	0	0	0	0	0	0	0	0	0	0	0	0	0	0	0	0	0	0	0	0	0	0	0	0	0	0	0	0
Scarb1	0	0	0	0	0	0	0	0	0	0	0	0	0	0	0	0	0	0	0	0	0	0	0	0	0	0	0	0	0	0	0	0	0	0	0	0	0	0	0	0	0	0	0	0	0	0	0	0	0
Igf1r	0	0	0	0	0	0	0	0	0	0	0	0	0	0	0	0	0	0	0	0	0	0	0	0	0	0	0	0	0	0	0	0	0	0	0	0	0	0	0	0	0	0	0	0	0.831916	0.790928	0	0	0
Igf2r	0	0	0	0	0	0	0	0	0	0	0	0	0	0	0	0	0	0	0	0	0	0	0	0	0	0	0	0	0	0	0	0	0	0	0	0	0	0	0	0	0	0	0	0	0	0.523081	0	0	0
Fzd2	0	0	0	0	0	0	0	0	0	0	0	0	0	0	0	0	0	0	0	0	0	0	0	0	0	0	0	0	0	0	0	0	0	0	0	0	0	0	0	0	0	0	0.156934	0.565346	0	0	0	0	0
Ryk	0	0	0	0	0	0	0	0	0	0	0	0	0	0	0	0	0	0	0	0	0	0	0	0	0	0	0	0	0	0	0	0	0	0	0	0	0	0	0	0	0	0	0	0.310346	0	0	0	0	0
Dag1	0	0	0	0	0	0	0	0	0	0	0	0	0	0	0	0	0	0	0	0	0	0	0	0	0	0	0	0	0	0	0	0	0	0	0	0	0	0	0	0	0	0	0	0	0	0	0.388241	0.322532	0
Ptprs	0	0	0	0	0	0	0	0	0	0	0	0	0	0	0	0	0	0	0	0	0	0	0	0	0	0	0	0	0	0	0	0	0	0	0	0	0	0	0	0	0	0	0	0	0	0	0	0.232399	0
Scarf1	0	0	0	0	0	0	0	0	0	0	0	0	0	0	0	0	0	0	0	0	0	0	0	0	0	0	0	0	0	0	0	0	0	0	0	0	0	0	0	0	0	0	0	0	0	0	0	0	0
Ptprm	0	0	0	0	0	0	0	0	0	0	0	0	0	0	0	0	0	0	0	0	0	0	0	0	0	0	0	0	0	0	0	0	0	0	0	0	0	0	0	0	0	0	0	0	0	0	0	0	0
Ptprf	0	0	0	0	0	0	0	0	0	0	0	0	0	0	0	0	0	0	0	0	0	0	0	0	0	0	0	0	0	0	0	0	0	0	0	0	0	0	0.208793	0.362066	0	0	0	0	0	0	0	0	0
Ptprb	0	0	0	0	0	0	0	0	0	0	0	0	0	0	0	0	0	0	0	0	0	0	0	0	0	0	0	0	0	0	0	0	0	0	0	0	0.0328389	0.0328389	0	0	0	0	0	0	0	0	0	0	0
Pecam1	0	0	0	0	0	0	0	0	0	0	0	0	0	0	0	0	0	0	0	0	0	0	0	0	0	0	0	0	0	0	0	0	0	0	0	0	0	0	0	0	0	0	0	0	0	0	0	0	0
Notch1	0	0	0	0	0	0	0	0	0	0	0	0	0	0	0	0	0	0	0	0	0	0	0	0	0	0	0	0	0	0	0	0	0	0	0	0	0	0	0	0	0	0	0	0	0	0	0	0	0
Nectin3	0	0	0	0	0	0	0	0	0	0	0	0	0	0	0	0	0	0	0	0	0	0	0	0	0	0	0	0	0	0	0	0	0	0	0	0	0	0	0	0	0	0	0	0	0	0	0	0	0
Ncstn	0	0	0	0	0	0	0	0	0	0	0	0	0	0	0	0	0	0	0	0	0	0	0	0	0	0	0	0	0	0	0	0	0	0	0	0	0	0	0	0	0	0	0	0	0	0	0	0	0
Ncam1	0	0	0	0	0	0	0	0	0	0	0	0	0	0	0	0	0	0	0	0	0	0	0	0	0	0	0	0	0	0	0	0	0	0	0	0	0	0	0	0	0	0	0	0	0	0	0	0	0
Lrp6	0	0	0	0	0	0	0	0	0	0	0	0	0	0	0	0	0	0	0	0	0	0	0	0	0	0	0	0	0	0	0	0	0	0	0	0	0	0	0	0	0	0	0	0	0	0	0	0	0.423815
Fgfr1	0	0	0	0	0	0	0	0	0	0	0	0	0	0	0	0	0	0	0	0	0	0	0	0	0	0	0	0	0	0	0	0	0	0	0	0	0	0	0	0	0.124349	0.572009	0	0	0	0	0	0	0
Esam	0	0	0	0	0	0	0	0	0	0	0	0	0	0	0	0	0	0	0	0	0	0	0	0	0	0	0	0	0	0	0	0	0	0	0	0	0	0	0	0	0	0	0	0	0	0	0	0	0
Ephb4	0	0	0	0	0	0	0	0	0	0	0	0	0	0	0	0	0	0	0	0	0	0	0	0	0	0	0.0262827	0.406393	0.649344	0	0	0	0	0	0	0	0	0	0	0	0	0	0	0	0	0	0	0	0
Epha7	0	0	0	0	0	0	0	0	0	0	0	0	0	0	0	0	0	0	0	0	0	0	0.452795	0.0320091	0.486399	0.486399	0	0	0	0	0	0	0	0	0	0	0	0	0	0	0	0	0	0	0	0	0	0	0
Cdh5	0	0	0	0	0	0	0	0	0	0	0	0	0	0	0	0	0	0	0	0	0	0	0	0	0	0	0	0	0	0	0	0	0	0	0	0	0	0	0	0	0	0	0	0	0	0	0	0	0
Cd47	0	0.0340052	0	0	0	0	0	0	0	0	0	0	0	0	0	0	0	0	0	0	0	0	0	0	0	0	0	0	0	0	0	0	0	0	0	0	0	0	0	0	0	0	0	0	0	0	0	0	0
Amfr	0	0	0	0	0	0	0	0	0	0	0	0	0	0	0	0	0	0	0	0	0	0	0	0	0	0	0	0	0	0	0	0	0	0	0	0	0	0	0	0	0	0	0	0	0	0	0	0	0
Bambi	0	0	0	0	0	0	0	0	0	0	0	0	0	0	0	0	0.0684084	0	0	0	0	0	0	0	0	0	0	0	0	0	0	0	0	0	0	0	0	0	0	0	0	0	0	0	0	0	0	0	0
[truncated: 13 more columns]

## Sheet: EndMT ligand-target
	ligand	target	weight	target_type	ligand_type
1	Slit2	Ccnd1	0.00194577	EndMT	Endothelial
2	Slit2	Ccnd2	0.00143198	EndMT	Endothelial
3	Slit2	Id1	0.00177877	EndMT	Endothelial
4	Slit2	Id2	0.00140383	EndMT	Endothelial
5	Thbs1	Ccnd1	0.00212173	EndMT	General
6	Thbs1	Ccnd2	0.00148375	EndMT	General
7	Thbs1	Id1	0.00203645	EndMT	General
8	Thbs1	Id2	0.0015015	EndMT	General
9	Thbs1	Lef1	0.0014483	EndMT	General
10	Thbs1	Odc1	0.00148624	EndMT	General
11	Fn1	Ccnd1	0.00113878	EndMT	General
12	Fn1	Ccnd2	0.000930305	EndMT	General
13	Fn1	Id1	0.00127633	EndMT	General
14	Fn1	Id2	0.00105445	EndMT	General
15	Fn1	Mecom	0.000847699	EndMT	General
16	Fn1	Odc1	0.000949465	EndMT	General
17	Tnc	Ccnd1	0.00147864	EndMT	Mesenchymal
18	Tnc	Ccnd2	0.00111635	EndMT	Mesenchymal
19	Tnc	Id1	0.00159048	EndMT	Mesenchymal
20	Tnc	Id2	0.00121055	EndMT	Mesenchymal
21	Tnc	Lef1	0.00104147	EndMT	Mesenchymal
22	Tnc	Msx1	0.00110114	EndMT	Mesenchymal
23	Tnc	Odc1	0.00105957	EndMT	Mesenchymal
24	Col4a1	Ccnd1	0.00131106	EndMT	Endothelial
25	Col4a1	Gata3	0.00117412	EndMT	Endothelial
26	Col4a1	Id1	0.00152914	EndMT	Endothelial
27	Col4a1	Id2	0.00114007	EndMT	Endothelial
28	Col4a1	Lef1	0.00119917	EndMT	Endothelial
29	Col4a1	Mecom	0.00102333	EndMT	Endothelial
30	Col4a1	Msx1	0.00102262	EndMT	Endothelial
31	Col4a1	Vcan	0.0010281	EndMT	Endothelial
32	Col1a1	Aldoa	0.00135785	EndMT	Epicardial
33	Col1a1	Ccnd1	0.00161799	EndMT	Epicardial
34	Col1a1	Ccnd2	0.00132058	EndMT	Epicardial
35	Col1a1	Id1	0.00193766	EndMT	Epicardial
36	Col1a1	Id2	0.00143595	EndMT	Epicardial
37	Col1a1	Odc1	0.00141418	EndMT	Epicardial
38	Col2a1	Ccnd1	0.00185408	EndMT	Cardiomyocyte
39	Col2a1	Ccnd2	0.0013285	EndMT	Cardiomyocyte
40	Col2a1	Id1	0.00187106	EndMT	Cardiomyocyte
41	Col2a1	Id2	0.00147929	EndMT	Cardiomyocyte
42	Col2a1	Odc1	0.0013213	EndMT	Cardiomyocyte
43	Col2a1	Sox9	0.00440109	EndMT	Cardiomyocyte
44	Dusp18	Ccnd1	0.00213416	EndMT	General
45	Dusp18	Ccnd2	0.00131617	EndMT	General
46	Dusp18	Cdh11	0.00131996	EndMT	General
47	Dusp18	Eno1	0.00127134	EndMT	General
48	Dusp18	Id1	0.00162752	EndMT	General
49	Dusp18	Id2	0.0013968	EndMT	General
50	Adam9	Ccnd1	0.00124819	EndMT	General
51	Adam9	Ccnd2	0.00102258	EndMT	General
52	Adam9	Col1a1	0.00092835	EndMT	General
53	Adam9	Gata3	0.000950023	EndMT	General
54	Adam9	Hmga2	0.000897402	EndMT	General
55	Adam9	Id1	0.00134387	EndMT	General
56	Adam9	Id2	0.00101599	EndMT	General
57	Adam9	Lef1	0.00100747	EndMT	General
58	Adam9	Mecom	0.000989274	EndMT	General
59	Adam9	Msx1	0.000898516	EndMT	General
60	Adam9	Odc1	0.000904271	EndMT	General
61	Adam9	Vcan	0.00089649	EndMT	General
62	Lamb1	Ccnd1	0.00141232	EndMT	General
63	Lamb1	Id1	0.00153958	EndMT	General
64	Lamb1	Id2	0.0011924	EndMT	General
65	Lamb1	Lef1	0.00115498	EndMT	General
66	Lamb1	Mecom	0.00102633	EndMT	General
67	Lamb1	Tnfrsf12a	0.00108176	EndMT	General
68	Col18a1	Ccnd1	0.00131366	EndMT	Endothelial
69	Col18a1	Ccnd2	0.00108378	EndMT	Endothelial
70	Col18a1	Gata3	0.000971838	EndMT	Endothelial
71	Col18a1	Id1	0.00137419	EndMT	Endothelial
72	Col18a1	Id2	0.00106678	EndMT	Endothelial
73	Col18a1	Lef1	0.000973614	EndMT	Endothelial
74	Col18a1	Odc1	0.00102982	EndMT	Endothelial
75	Adam15	Birc5	0.00110204	EndMT	Endothelial
76	Adam15	Ccnd1	0.00176506	EndMT	Endothelial
77	Adam15	Ccnd2	0.00123792	EndMT	Endothelial
78	Adam15	Id1	0.00144563	EndMT	Endothelial
79	Adam15	Id2	0.00112803	EndMT	Endothelial
80	Adam15	Tnfrsf12a	0.00107352	EndMT	Endothelial
81	Adam17	Ccnd1	0.00196545	EndMT	General
82	Adam17	Ccnd2	0.0015128	EndMT	General
83	Adam17	Id1	0.00188539	EndMT	General
84	Adam17	Vcam1	0.00219424	EndMT	General
85	Npnt	Gpc3	0.00175352	EndMT	General
86	Npnt	Id1	0.00151927	EndMT	General
87	Npnt	Id2	0.00159878	EndMT	General
88	Npnt	Slc16a3	0.00159749	EndMT	General
89	Vcam1	Birc5	0.000727395	EndMT	Cardiomyocyte
90	Vcam1	Ccnd1	0.00101712	EndMT	Cardiomyocyte
91	Vcam1	Ccnd2	0.000764069	EndMT	Cardiomyocyte
92	Vcam1	Id1	0.0010802	EndMT	Cardiomyocyte
93	Vcam1	Id2	0.000811077	EndMT	Cardiomyocyte
94	Vcam1	Lef1	0.000744677	EndMT	Cardiomyocyte
95	Vcam1	Msx1	0.000788379	EndMT	Cardiomyocyte
96	Vcam1	Odc1	0.0007445	EndMT	Cardiomyocyte
97	Inha	Ccnd1	0.00227372	EndMT	Cardiomyocyte
98	Inha	Ccnd2	0.00168575	EndMT	Cardiomyocyte
99	Inha	Id1	0.00240017	EndMT	Cardiomyocyte
100	Inha	Id2	0.00184209	EndMT	Cardiomyocyte
101	Inhba	Ccnd1	0.00172001	EndMT	Mesenchymal
102	Inhba	Furin	0.00163314	EndMT	Mesenchymal
103	Inhba	Gata3	0.00153366	EndMT	Mesenchymal
104	Inhba	Id1	0.00257928	EndMT	Mesenchymal
105	Inhba	Id2	0.00186023	EndMT	Mesenchymal
106	Inhba	Lef1	0.00170311	EndMT	Mesenchymal
107	Inhba	Mecom	0.00173801	EndMT	Mesenchymal
108	Inhba	Tgfb2	0.00154415	EndMT	Mesenchymal
109	Gdf6	Flna	0.00186655	EndMT	Epicardial
110	Gdf6	Id1	0.0041471	EndMT	Epicardial
111	Gdf6	Id2	0.00269639	EndMT	Epicardial
112	Gdf6	Lef1	0.00240335	EndMT	Epicardial
113	Gdf6	Mecom	0.00199537	EndMT	Epicardial
114	Gdf6	Slc25a4	0.00187434	EndMT	Epicardial
115	Gdf6	Sox5	0.00210895	EndMT	Epicardial
116	Gdf6	Tgfbi	0.00222109	EndMT	Epicardial
117	Bmp7	Acta2	0.00418295	EndMT	Cardiomyocyte
118	Bmp7	Ccnd1	0.00203005	EndMT	Cardiomyocyte
119	Bmp7	Id1	0.0063911	EndMT	Cardiomyocyte
120	Bmp7	Id2	0.00290359	EndMT	Cardiomyocyte
121	Bmp7	Lef1	0.00165764	EndMT	Cardiomyocyte
122	Bmp7	Mecom	0.00153042	EndMT	Cardiomyocyte
123	Bmp7	Sox9	0.00253451	EndMT	Cardiomyocyte
124	Bmp5	Ccnd1	0.00181749	EndMT	Cardiomyocyte
125	Bmp5	Id1	0.00283147	EndMT	Cardiomyocyte
126	Bmp5	Id2	0.00208674	EndMT	Cardiomyocyte
127	Bmp5	Lef1	0.00187056	EndMT	Cardiomyocyte
128	Bmp5	Mecom	0.0018092	EndMT	Cardiomyocyte
129	Bmp5	Snai1	0.00480577	EndMT	Cardiomyocyte
130	Bmp2	Ccnd1	0.00206568	EndMT	Cardiomyocyte
131	Bmp2	Col1a1	0.00439989	EndMT	Cardiomyocyte
132	Bmp2	Cthrc1	0.00238688	EndMT	Cardiomyocyte
133	Bmp2	Id1	0.00658456	EndMT	Cardiomyocyte
134	Bmp2	Id2	0.00204802	EndMT	Cardiomyocyte
135	Bmp2	Lef1	0.00175607	EndMT	Cardiomyocyte
136	Bmp2	Msx1	0.00268778	EndMT	Cardiomyocyte
137	Bmp2	Postn	0.00272715	EndMT	Cardiomyocyte
138	Bmp2	Sox9	0.00587936	EndMT	Cardiomyocyte
139	Bmp2	Tagln	0.00252982	EndMT	Cardiomyocyte
140	Bmp2	Tnfrsf12a	0.00262748	EndMT	Cardiomyocyte
141	Bmp4	Acta2	0.00413856	EndMT	General
142	Bmp4	Ccnd1	0.00282542	EndMT	General
143	Bmp4	Ccnd2	0.00155067	EndMT	General
144	Bmp4	Id1	0.00632163	EndMT	General
145	Bmp4	Id2	0.00285301	EndMT	General
146	Bmp4	Lef1	0.00290252	EndMT	General
147	Bmp4	Msx1	0.00262804	EndMT	General
148	Bmp4	Sox9	0.00251234	EndMT	General
149	Bmp4	Tbx2	0.00273144	EndMT	General
150	Efna5	Ccnd1	0.0015294	EndMT	Epicardial
151	Efna5	Ccnd2	0.00118277	EndMT	Epicardial
152	Efna5	Id1	0.00148992	EndMT	Epicardial
153	Efna5	Id2	0.00116862	EndMT	Epicardial
154	Efna5	Lef1	0.00110024	EndMT	Epicardial
155	Efna4	Ccnd1	0.00137184	EndMT	General
156	Efna4	Ccnd2	0.00101443	EndMT	General
157	Efna4	Id1	0.00126353	EndMT	General
158	Efna4	Id2	0.0009696	EndMT	General
159	Efna4	Lef1	0.000903283	EndMT	General
160	Efna4	Odc1	0.000870757	EndMT	General
161	Efna4	Pdgfra	0.000899419	EndMT	General
162	Efna1	Ccnd1	0.00144505	EndMT	Endothelial
163	Efna1	Ccnd2	0.00102716	EndMT	Endothelial
164	Efna1	Gata3	0.000859472	EndMT	Endothelial
165	Efna1	Id1	0.00123984	EndMT	Endothelial
166	Efna1	Id2	0.00103172	EndMT	Endothelial
167	Efna1	Lef1	0.000951499	EndMT	Endothelial
168	Efna1	Odc1	0.000873002	EndMT	Endothelial
169	Efna2	Ccnd1	0.00136004	EndMT	Epicardial
170	Efna2	Ccnd2	0.00108966	EndMT	Epicardial
171	Efna2	Gata3	0.00096689	EndMT	Epicardial
172	Efna2	Id1	0.00131957	EndMT	Epicardial
173	Efna2	Id2	0.00107793	EndMT	Epicardial
174	Efna2	Lef1	0.000999734	EndMT	Epicardial
175	Efnb3	Ccnd1	0.00135771	EndMT	Cardiomyocyte
176	Efnb3	Ccnd2	0.00094211	EndMT	Cardiomyocyte
177	Efnb3	Id1	0.00118233	EndMT	Cardiomyocyte
178	Efnb3	Id2	0.000967496	EndMT	Cardiomyocyte
179	Efnb3	Lef1	0.000893037	EndMT	Cardiomyocyte
180	Efnb3	Odc1	0.000861648	EndMT	Cardiomyocyte
181	Efnb3	Pdgfra	0.000817099	EndMT	Cardiomyocyte
182	Efnb1	Ccnd1	0.00129526	EndMT	General
183	Efnb1	Ccnd2	0.000926672	EndMT	General
184	Efnb1	Id1	0.00116971	EndMT	General
185	Efnb1	Id2	0.00100189	EndMT	General
186	Efnb1	Lef1	0.000867342	EndMT	General
187	Efnb1	Odc1	0.000886407	EndMT	General
188	Efnb1	Pdgfra	0.000821583	EndMT	General
189	Efnb1	Tgfb2	0.000799781	EndMT	General
190	Efnb2	Ccnd1	0.0011442	EndMT	Endothelial
191	Efnb2	Ccnd2	0.000809546	EndMT	Endothelial
192	Efnb2	Gata3	0.000739678	EndMT	Endothelial
193	Efnb2	Id1	0.00111593	EndMT	Endothelial
194	Efnb2	Id2	0.000877721	EndMT	Endothelial
195	Efnb2	Lef1	0.000796221	EndMT	Endothelial
196	Efnb2	Odc1	0.000772405	EndMT	Endothelial
197	Jam2	Ccnd1	0.00180957	EndMT	Endothelial
198	Jam2	Ccnd2	0.001429	EndMT	Endothelial
199	Jam2	Gata3	0.00147384	EndMT	Endothelial
200	Jam2	Id1	0.00161904	EndMT	Endothelial
201	Jam2	Id2	0.00147491	EndMT	Endothelial
202	Jam2	Lef1	0.00145644	EndMT	Endothelial
203	Jam2	Mecom	0.00142313	EndMT	Endothelial
204	Jam2	Odc1	0.00146644	EndMT	Endothelial
205	Jam2	Prrx1	0.00157758	EndMT	Endothelial
206	Jam2	Sox5	0.00156658	EndMT	Endothelial
207	Jam2	Tcf12	0.00151594	EndMT	Endothelial
208	F11r	Ccnd1	0.00165982	EndMT	General
209	F11r	Ccnd2	0.0011895	EndMT	General
210	F11r	Id1	0.00139777	EndMT	General
211	F11r	Id2	0.00117301	EndMT	General
212	F11r	Lef1	0.00118292	EndMT	General
213	F11r	Mecom	0.00100417	EndMT	General
214	F11r	Odc1	0.00106115	EndMT	General
215	Jam3	Ccnd1	0.00152468	EndMT	Epicardial
216	Jam3	Ccnd2	0.00104906	EndMT	Epicardial
217	Jam3	Gata3	0.00109128	EndMT	Epicardial
218	Jam3	Id1	0.00135782	EndMT	Epicardial
219	Jam3	Id2	0.00118234	EndMT	Epicardial
220	Jam3	Lef1	0.00105369	EndMT	Epicardial
221	Jam3	Mecom	0.00102755	EndMT	Epicardial
222	Jam3	Sox5	0.00104383	EndMT	Epicardial
223	Sema6d	Ccnd1	0.00147328	EndMT	General
224	Sema6d	Dact3	0.00138557	EndMT	General
225	Sema6d	Gata3	0.0015912	EndMT	General
226	Vegfc	Ccnd1	0.00172698	EndMT	Mesenchymal
227	Vegfc	Ccnd2	0.00134697	EndMT	Mesenchymal
228	Vegfc	Id1	0.00169497	EndMT	Mesenchymal
229	Vegfc	Id2	0.0013297	EndMT	Mesenchymal
230	Vegfc	Twist1	0.0021194	EndMT	Mesenchymal
231	Vegfa	Ccnd1	0.00264269	EndMT	Cardiomyocyte
232	Vegfa	Id1	0.00286632	EndMT	Cardiomyocyte
233	Vegfa	Id2	0.00143655	EndMT	Cardiomyocyte
234	Vegfa	Itgb5	0.00210082	EndMT	Cardiomyocyte
235	Vegfa	Ldha	0.00242033	EndMT	Cardiomyocyte
236	Vegfa	Pclaf	0.00399989	EndMT	Cardiomyocyte
237	Vegfa	Serpinf1	0.00212508	EndMT	Cardiomyocyte
238	Vegfa	Sparc	0.00237302	EndMT	Cardiomyocyte
239	Vegfa	Tnfrsf12a	0.00233546	EndMT	Cardiomyocyte
240	Vegfa	Tubb3	0.00212196	EndMT	Cardiomyocyte
241	Vegfa	Vcam1	0.00216063	EndMT	Cardiomyocyte
242	Vegfb	Ccnd1	0.00133789	EndMT	Cardiomyocyte
243	Vegfb	Ccnd2	0.00111442	EndMT	Cardiomyocyte
244	Vegfb	Id1	0.00137176	EndMT	Cardiomyocyte
245	Vegfb	Id2	0.00103144	EndMT	Cardiomyocyte
246	Vegfb	Lef1	0.00103021	EndMT	Cardiomyocyte
247	Vegfb	Odc1	0.00107722	EndMT	Cardiomyocyte
248	Vegfb	Vcan	0.000962558	EndMT	Cardiomyocyte
249	Mdk	Ccnd1	0.0026938	EndMT	General
250	Mdk	Ccnd2	0.00132989	EndMT	General
251	Mdk	Ddr1	0.00132562	EndMT	General
252	Mdk	Id1	0.00185319	EndMT	General
253	Mdk	Id2	0.0013025	EndMT	General
254	Mdk	Lef1	0.00131635	EndMT	General
255	Ptn	Ccnd1	0.00150459	EndMT	Epicardial
256	Ptn	Ccnd2	0.0011502	EndMT	Epicardial
257	Ptn	Id1	0.0016429	EndMT	Epicardial
258	Ptn	Id2	0.00129171	EndMT	Epicardial
259	Ptn	Lef1	0.00126256	EndMT	Epicardial
260	Ptn	Ptn	0.00118196	EndMT	Epicardial
261	Ptn	Tbx2	0.00109782	EndMT	Epicardial
262	Lrrc4b	Ccnd1	0.00115888	EndMT	Cardiomyocyte
263	Lrrc4b	Epha3	0.0010999	EndMT	Cardiomyocyte
264	Lrrc4b	Id1	0.0011943	EndMT	Cardiomyocyte
265	Lrrc4b	Mid1ip1	0.00103111	EndMT	Cardiomyocyte
266	Lrrc4b	Pdgfra	0.00116361	EndMT	Cardiomyocyte
267	Lrrc4b	Plac1	0.00117	EndMT	Cardiomyocyte
268	Lrrc4b	Snai1	0.00107689	EndMT	Cardiomyocyte
269	Nid1	Ccnd1	0.00151095	EndMT	General
270	Nid1	Ccnd2	0.0011194	EndMT	General
271	Nid1	Id1	0.00149216	EndMT	General
272	Nid1	Id2	0.00119899	EndMT	General
273	Nid1	Lef1	0.00113615	EndMT	General
274	Nid1	Odc1	0.00124969	EndMT	General
275	Nid1	Tnfrsf12a	0.001209	EndMT	General
276	Fgf13	Ccnd1	0.00123299	EndMT	Cardiomyocyte
277	Fgf13	Ccnd2	0.000909791	EndMT	Cardiomyocyte
278	Fgf13	Id1	0.00127858	EndMT	Cardiomyocyte
279	Fgf13	Id2	0.00103714	EndMT	Cardiomyocyte
280	Fgf13	Odc1	0.000920378	EndMT	Cardiomyocyte
281	Fgf13	Vcan	0.000859275	EndMT	Cardiomyocyte
282	Fgf9	Ccnd1	0.00202309	EndMT	General
283	Fgf9	Ccnd2	0.00145202	EndMT	General
284	Fgf9	Id1	0.00192571	EndMT	General
285	Fgf9	Id2	0.00154208	EndMT	General
286	Fgf9	Lef1	0.00136387	EndMT	General
287	Fgf9	Sox9	0.00249533	EndMT	General
288	Wnt4	Ccnd1	0.00185179	EndMT	Endothelial
289	Wnt4	Eno1	0.0013843	EndMT	Endothelial
290	Wnt4	Id1	0.00199713	EndMT	Endothelial
291	Wnt4	Id2	0.00156602	EndMT	Endothelial
292	Wnt4	Slc16a3	0.00149748	EndMT	Endothelial
293	Wnt4	Sox9	0.0023563	EndMT	Endothelial
294	Wnt5a	Ccnd1	0.00246177	EndMT	Epicardial
295	Wnt5a	Ccnd2	0.00115342	EndMT	Epicardial
296	Wnt5a	Id1	0.00148146	EndMT	Epicardial
297	Wnt5a	Id2	0.00129909	EndMT	Epicardial
298	Wnt5a	Lef1	0.00254089	EndMT	Epicardial
299	Wnt5a	Ptx3	0.00316856	EndMT	Epicardial
300	Igf1	Birc5	0.00748037	EndMT	General
301	Igf1	Pdgfra	0.00614434	EndMT	General
302	Igf1	Plac1	0.00606321	EndMT	General
303	Igf1	Twist1	0.00575254	EndMT	General
304	Igf2	Ccnd1	0.00210801	EndMT	General
305	Igf2	Ccnd2	0.00163657	EndMT	General
306	Igf2	Id1	0.0021276	EndMT	General
307	Igf2	Id2	0.00163608	EndMT	General
308	Agrn	Birc5	0.000987798	EndMT	General
309	Agrn	Ccnd1	0.00123363	EndMT	General
310	Agrn	Id1	0.00147683	EndMT	General
311	Agrn	Id2	0.00114347	EndMT	General
312	Agrn	Lef1	0.00100129	EndMT	General
313	Agrn	Sox5	0.00101267	EndMT	General
314	Agrn	Tnfrsf12a	0.00100281	EndMT	General
315	Hspg2	Ccnd1	0.00137799	EndMT	Endothelial
316	Hspg2	Ccnd2	0.00102409	EndMT	Endothelial
317	Hspg2	Id1	0.00155023	EndMT	Endothelial
318	Hspg2	Id2	0.00121729	EndMT	Endothelial
319	Hspg2	Lef1	0.00102685	EndMT	Endothelial
320	Hspg2	Odc1	0.00100695	EndMT	Endothelial
321	Hspg2	Tnfrsf12a	0.00101797	EndMT	Endothelial
322	Rspo1	Birc5	0.0011082	EndMT	Epicardial
323	Rspo1	Ccnd1	0.00126882	EndMT	Epicardial
324	Rspo1	Ccnd2	0.00099449	EndMT	Epicardial
325	Rspo1	Id1	0.00147342	EndMT	Epicardial
326	Rspo1	Id2	0.00116744	EndMT	Epicardial
327	Rspo1	Lef1	0.00129866	EndMT	Epicardial
328	Rspo1	Mecom	0.00100266	EndMT	Epicardial
329	Rspo1	Sox9	0.00203103	EndMT	Epicardial
330	Rspo1	Tnfrsf12a	0.00103262	EndMT	Epicardial
331	Ptprm	Birc5	0.00117495	EndMT	Endothelial
332	Ptprm	Ccnd1	0.00175382	EndMT	Endothelial
333	Ptprm	Ccnd2	0.00133192	EndMT	Endothelial
334	Ptprm	Cdh11	0.00125248	EndMT	Endothelial
335	Ptprm	Id1	0.00148895	EndMT	Endothelial
336	Ptprm	Id2	0.00136247	EndMT	Endothelial
337	Ptprm	Lef1	0.00172666	EndMT	Endothelial
338	Ptprm	Tgfb2	0.00110276	EndMT	Endothelial
339	Ptdss1	Aldoa	0.00179587	EndMT	General
340	Ptdss1	Ccnd1	0.00205086	EndMT	General
341	Ptdss1	Id1	0.00214075	EndMT	General
342	Ptdss1	Id2	0.00171225	EndMT	General
343	Ptdss1	Mecom	0.00176319	EndMT	General
344	Ptdss1	Odc1	0.00221009	EndMT	General
345	Psen1	Ccnd1	0.00159136	EndMT	General
346	Psen1	Ccnd2	0.00117595	EndMT	General
347	Psen1	Id1	0.0016142	EndMT	General
348	Psen1	Id2	0.0013474	EndMT	General
349	Psen1	Lef1	0.00125667	EndMT	General
350	Psen1	Ncam1	0.00219683	EndMT	General
351	Pecam1	Ccnd1	0.00174813	EndMT	Endothelial
352	Pecam1	Ccnd2	0.00146902	EndMT	Endothelial
353	Pecam1	Id1	0.00153906	EndMT	Endothelial
354	Pecam1	Id2	0.00135863	EndMT	Endothelial
355	Pecam1	Lef1	0.00133586	EndMT	Endothelial
356	Pecam1	Tubb3	0.00205231	EndMT	Endothelial
357	Nectin2	Ccnd1	0.00139314	EndMT	Epicardial
358	Nectin2	Ccnd2	0.00105567	EndMT	Epicardial
359	Nectin2	Gata3	0.00106992	EndMT	Epicardial
360	Nectin2	Id1	0.00143527	EndMT	Epicardial
361	Nectin2	Id2	0.00117331	EndMT	Epicardial
362	Nectin2	Lef1	0.00117524	EndMT	Epicardial
363	Ncam1	Ccnd1	0.00164978	EndMT	Mesenchymal
364	Ncam1	Ccnd2	0.00127592	EndMT	Mesenchymal
365	Ncam1	Gata3	0.0011156	EndMT	Mesenchymal
366	Ncam1	Id1	0.00157692	EndMT	Mesenchymal
367	Ncam1	Id2	0.00127278	EndMT	Mesenchymal
368	Ncam1	Lef1	0.00116698	EndMT	Mesenchymal
369	Ncam1	Mecom	0.00113234	EndMT	Mesenchymal
370	Ncam1	Ncam1	0.00110614	EndMT	Mesenchymal
371	Ncam1	Odc1	0.00116004	EndMT	Mesenchymal
372	Ncam1	Sox5	0.00110151	EndMT	Mesenchymal
373	Lamb2	Birc5	0.00115717	EndMT	General
374	Lamb2	Ccnd1	0.00155412	EndMT	General
375	Lamb2	Ccnd2	0.00121072	EndMT	General
376	Lamb2	Id1	0.0015586	EndMT	General
377	Lamb2	Id2	0.00129274	EndMT	General
378	Lamb2	Lef1	0.00128883	EndMT	General
379	Lamb2	Odc1	0.00119346	EndMT	General
380	Lamb2	Pdgfra	0.0010923	EndMT	General
381	Gpi1	Ccnd1	0.000848555	EndMT	Cardiomyocyte
382	Gpi1	Id1	0.000798232	EndMT	Cardiomyocyte
383	Gpi1	Id2	0.000641897	EndMT	Cardiomyocyte
384	Gpi1	Lef1	0.000576638	EndMT	Cardiomyocyte
385	Gpi1	Odc1	0.000635064	EndMT	Cardiomyocyte
386	Gpi1	Slc16a3	0.00058367	EndMT	Cardiomyocyte
387	Esam	Ccnd1	0.00139454	EndMT	Endothelial
388	Esam	Ccnd2	0.000901034	EndMT	Endothelial
389	Esam	Id1	0.00120619	EndMT	Endothelial
390	Esam	Id2	0.00116899	EndMT	Endothelial
391	Esam	Lef1	0.000996881	EndMT	Endothelial
392	Esam	Vcan	0.000954713	EndMT	Endothelial
393	Dlk1	Ccnd1	0.00141819	EndMT	Epicardial
394	Dlk1	Ccnd2	0.00101949	EndMT	Epicardial
395	Dlk1	Id1	0.00144589	EndMT	Epicardial
396	Dlk1	Id2	0.0011107	EndMT	Epicardial
397	Dlk1	Lef1	0.00105133	EndMT	Epicardial
398	Dlk1	Tnfrsf12a	0.0010251	EndMT	Epicardial
399	Cdh5	Ccnd1	0.00160263	EndMT	Endothelial
400	Cdh5	Ccnd2	0.00129348	EndMT	Endothelial
401	Cdh5	Gata3	0.00115992	EndMT	Endothelial
402	Cdh5	Id1	0.00169453	EndMT	Endothelial
403	Cdh5	Id2	0.00144341	EndMT	Endothelial
404	Cdh5	Lef1	0.0014508	EndMT	Endothelial
405	Adm	Ccnd1	0.0018646	EndMT	Cardiomyocyte
406	Adm	Ccnd2	0.00137563	EndMT	Cardiomyocyte
407	Adm	Id1	0.00191461	EndMT	Cardiomyocyte
408	Adm	Id2	0.00149448	EndMT	Cardiomyocyte
409	Adm	Odc1	0.00134497	EndMT	Cardiomyocyte
410	Adm	Vcam1	0.00207063	EndMT	Cardiomyocyte
411	Calr	Hbb-y	0.00553103	EndMT	General

## Sheet: EpiMT ligand-receptor
	Tfpi	Serping1	Serpine2	Psap	Plat	Hsp90b1	Lrpap1	Col4a1	Fn1	Col1a1	Col2a1	Lama2	Lamb2	Vwf	Adam9	Lamb1	Jam2	Vcam1	Adam15	Adam17	Col18a1	Adam12	Npnt	Gdf11	Inhba	Gdf6	Bmp7	Bmp6	Bmp2	Bmp4	Efna5	Efna4	Efna1	Efna2	Tgfb3	Tgfb1	Tgfb2	Itgb1	Itga4	Itga9	Efnb3	Efnb1	Efnb2	Sema3a	Vegfb	Vegfa	Sema3c	Vegfc	Lrrc4b
Itga1	0	0	0	0	0	0	0	0.151129	0	0.146469	0.146469	0	0	0	0	0	0	0	0	0	0	0	0	0	0	0	0	0	0	0	0	0	0	0	0	0	0	0	0	0	0	0	0	0	0	0	0	0	0
Itgb8	0	0	0	0	0	0	0	0.0782046	0.221321	0.187481	0.187481	0	0	0	0	0	0	0	0	0	0	0	0	0	0	0	0	0	0	0	0	0	0	0	0	0	0	0	0	0	0	0	0	0	0	0	0	0	0
Sdc1	0	0	0	0	0	0	0	0	0.128086	0.128086	0.128086	0	0	0	0	0	0	0	0	0	0	0	0	0	0	0	0	0	0	0	0	0	0	0	0	0	0	0	0	0	0	0	0	0	0	0	0	0	0
Itga3	0	0	0	0	0	0	0	0	0.132438	0.173492	0.173492	0	0	0	0	0	0	0	0	0	0	0	0	0	0	0	0	0	0	0	0	0	0	0	0	0	0	0	0	0	0	0	0	0	0	0	0	0	0
Itgav	0	0	0	0	0	0	0	0	0.114301	0.240972	0.240972	0	0	0.261532	0.0270267	0	0	0	0	0	0	0	0	0	0	0	0	0	0	0	0	0	0	0	0	0	0	0	0	0	0	0	0	0	0	0	0	0	0
Ddr1	0	0	0	0	0	0	0	0	0	0.399863	0	0	0	0	0	0	0	0	0	0	0	0	0	0	0	0	0	0	0	0	0	0	0	0	0	0	0	0	0	0	0	0	0	0	0	0	0	0	0
Itga9	0	0	0	0	0	0	0	0	0	0.174852	0.174852	0	0	0	0	0	0	0	0.138884	0	0	0.138884	0	0	0	0	0	0	0	0	0	0	0	0	0	0	0	0	0	0	0	0	0	0	0	0	0	0	0
Itga5	0	0	0	0	0	0	0	0	0.476878	0	0	0	0	0	0	0	0	0	0.256771	0.0277832	0.0277832	0	0	0	0	0	0	0	0	0	0	0	0	0	0	0	0	0	0	0	0	0	0	0	0	0	0	0	0
Itgb1	0	0	0	0	0	0	0	0.124823	0.433977	0.501195	0.14281	0.124823	0	0	0.096089	0.124823	0.177918	0.471079	0.096089	0.215323	0.0885726	0.096089	0.14281	0	0	0	0	0	0	0	0	0	0	0	0	0	0	0	0	0	0	0	0	0	0	0	0	0	0
Itga4	0	0	0	0	0	0	0	0	0.103179	0	0	0	0	0	0	0	0.160772	0.377238	0	0	0	0	0	0	0	0	0	0	0	0	0	0	0	0	0	0	0	0	0	0	0	0	0	0	0	0	0	0	0
Itga8	0	0	0	0	0	0	0	0	0.175693	0	0	0	0	0	0	0	0	0	0	0	0	0	0.175693	0	0	0	0	0	0	0	0	0	0	0	0	0	0	0	0	0	0	0	0	0	0	0	0	0	0
Sdc2	0	0	0	0	0	0	0	0	0.0222542	0	0	0	0	0	0	0	0	0	0	0	0	0	0	0	0	0	0	0	0	0	0	0	0	0	0	0	0	0	0	0	0	0	0	0	0	0	0	0	0
Bmpr1a	0	0	0	0	0	0	0	0	0	0	0	0	0	0	0	0	0	0	0	0	0	0	0	0	0	0.355943	0.0256402	0.0256402	0.650552	0.0256402	0	0	0	0	0	0	0	0	0	0	0	0	0	0	0	0	0	0	0
Bmpr2	0	0	0	0	0	0	0	0	0	0	0	0	0	0	0	0	0	0	0	0	0	0	0	0	0	0.515622	0.891739	0.0306764	0.830082	0.780621	0	0	0	0	0	0	0	0	0	0	0	0	0	0	0	0	0	0	0
Acvr1	0	0	0	0	0	0	0	0	0	0	0	0	0	0	0	0	0	0	0	0	0	0	0	0	0.591004	0	0.856222	0.232333	0.666366	0.0750682	0	0	0	0	0	0	0	0	0	0	0	0	0	0	0	0	0	0	0
Acvr2a	0	0	0	0	0	0	0	0	0	0	0	0	0	0	0	0	0	0	0	0	0	0	0	0.259383	0.699611	0	0.795973	0.0362649	0.346664	0.259383	0	0	0	0	0	0	0	0	0	0	0	0	0	0	0	0	0	0	0
Acvr2b	0	0	0	0	0	0	0	0	0	0	0	0	0	0	0	0	0	0	0	0	0	0	0	0.660087	0.546248	0	0.660087	0.444204	0.588092	0.081472	0	0	0	0	0	0	0	0	0	0	0	0	0	0	0	0	0	0	0
Notch3	0	0	0	0	0	0	0	0	0	0	0	0	0	0	0	0	0	0	0	0	0	0	0	0	0	0	0	0	0	0	0	0	0	0	0	0	0	0	0	0	0	0	0	0	0	0	0	0	0
Notch1	0	0	0	0	0	0	0	0	0	0	0	0	0	0	0	0	0	0	0	0	0	0	0	0	0	0	0	0	0	0	0	0	0	0	0	0	0	0	0	0	0	0	0	0	0	0	0	0	0
Notch2	0	0	0	0	0	0	0	0	0	0	0	0	0	0	0	0	0	0	0	0	0	0	0	0	0	0	0	0	0	0	0	0	0	0	0	0	0	0	0	0	0	0	0	0	0	0	0	0	0
Fzd2	0	0	0	0	0	0	0	0	0	0	0	0	0	0	0	0	0	0	0	0	0	0	0	0	0	0	0	0	0	0	0	0	0	0	0	0	0	0	0	0	0	0	0	0	0	0	0	0	0
Fzd4	0	0	0	0	0	0	0	0	0	0	0	0	0	0	0	0	0	0	0	0	0	0	0	0	0	0	0	0	0	0	0	0	0	0	0	0	0	0	0	0	0	0	0	0	0	0	0	0	0
Ryk	0	0	0	0	0	0	0	0	0	0	0	0	0	0	0	0	0	0	0	0	0	0	0	0	0	0	0	0	0	0	0	0	0	0	0	0	0	0	0	0	0	0	0	0	0	0	0	0	0
Epha3	0	0	0	0	0	0	0	0	0	0	0	0	0	0	0	0	0	0	0	0	0	0	0	0	0	0	0	0	0	0	0.896197	0.0372787	0.566474	0.0372787	0	0	0	0	0	0	0	0	0	0	0	0	0	0	0
Epha7	0	0	0	0	0	0	0	0	0	0	0	0	0	0	0	0	0	0	0	0	0	0	0	0	0	0	0	0	0	0	0.452795	0.0320091	0.486399	0.486399	0	0	0	0	0	0	0	0	0	0	0	0	0	0	0
Ephb2	0	0	0	0	0	0	0	0	0	0	0	0	0	0	0	0	0	0	0	0	0	0	0	0	0	0	0	0	0	0	0.593966	0	0	0	0	0	0	0	0	0	0.0256402	0.454034	0.427257	0	0	0	0	0	0
Ephb4	0	0	0	0	0	0	0	0	0	0	0	0	0	0	0	0	0	0	0	0	0	0	0	0	0	0	0	0	0	0	0	0	0	0	0	0	0	0	0	0	0.0262827	0.406393	0.649344	0	0	0	0	0	0
Pdgfra	0	0	0	0	0	0	0	0	0	0	0	0	0	0	0	0	0	0	0	0	0	0	0	0	0	0	0	0	0	0	0	0	0	0	0	0	0	0	0	0	0	0	0	0	0	0	0	0	0
Pdgfrb	0	0	0	0	0	0	0	0	0	0	0	0	0	0	0	0	0	0	0	0	0	0	0	0	0	0	0	0	0	0	0	0	0	0	0	0	0	0	0	0	0	0	0	0	0	0	0	0	0
Mylk	0	0	0	0	0	0	0	0	0	0	0	0	0	0	0	0	0	0	0	0	0	0	0	0	0	0	0	0	0	0	0	0	0	0	0	0	0	0	0	0	0	0	0	0	0	0	0	0	0
Pde1a	0	0	0	0	0	0	0	0	0	0	0	0	0	0	0	0	0	0	0	0	0	0	0	0	0	0	0	0	0	0	0	0	0	0	0	0	0	0	0	0	0	0	0	0	0	0	0	0	0
Jmjd6	0	0	0	0	0	0	0	0	0	0	0	0	0	0	0	0	0	0	0	0	0	0	0	0	0	0	0	0	0	0	0	0	0	0	0	0	0	0	0	0	0	0	0	0	0	0	0	0	0
Scarb1	0	0	0	0	0	0	0	0	0	0	0	0	0	0	0	0	0	0	0	0	0	0	0	0	0	0	0	0	0	0	0	0	0	0	0	0	0	0	0	0	0	0	0	0	0	0	0	0	0
Il6st	0	0	0	0	0	0	0	0	0	0	0	0	0	0	0	0	0	0	0	0	0	0	0	0	0	0	0	0	0	0	0	0	0	0	0	0	0	0	0	0	0	0	0	0	0	0	0	0	0
Lifr	0	0	0	0	0	0	0	0	0	0	0	0	0	0	0	0	0	0	0	0	0	0	0	0	0	0	0	0	0	0	0	0	0	0	0	0	0	0	0	0	0	0	0	0	0	0	0	0	0
Fgfr1	0	0	0	0	0	0	0	0	0	0	0	0	0	0	0	0	0	0	0	0	0	0	0	0	0	0	0	0	0	0	0	0	0	0	0	0	0	0	0	0	0	0	0	0	0	0	0	0	0
Fgfr2	0	0	0	0	0	0	0	0	0	0	0	0	0	0	0	0	0	0	0	0	0	0	0	0	0	0	0	0	0	0	0	0	0	0	0	0	0	0	0	0	0	0	0	0	0	0	0	0	0
Robo2	0	0	0	0	0	0	0	0	0	0	0	0	0	0	0	0	0	0	0	0	0	0	0	0	0	0	0	0	0	0	0	0	0	0	0	0	0	0	0	0	0	0	0	0	0	0	0	0	0
Ncam1	0	0	0	0	0	0	0	0	0	0	0	0	0	0	0	0	0	0	0	0	0	0	0	0	0	0	0	0	0	0	0	0	0	0	0	0	0	0	0	0	0	0	0	0	0	0	0	0	0
Robo1	0	0	0	0	0	0	0	0	0	0	0	0	0	0	0	0	0	0	0	0	0	0	0	0	0	0	0	0	0	0	0	0	0	0	0	0	0	0	0	0	0	0	0	0	0	0	0	0	0
Itga6	0	0	0	0	0	0	0	0	0	0	0	0	0	0	0.0298307	0.232857	0	0	0	0	0	0	0	0	0	0	0	0	0	0	0	0	0	0	0	0	0	0	0	0	0	0	0	0	0	0	0	0	0
Itgb5	0	0	0	0	0	0	0	0	0	0	0	0	0	0	0.098867	0	0	0	0	0	0	0	0	0	0	0	0	0	0	0	0	0	0	0	0	0	0	0	0	0	0	0	0	0	0	0	0	0	0
Igf1r	0	0	0	0	0	0	0	0	0	0	0	0	0	0	0	0	0	0	0	0	0	0	0	0	0	0	0	0	0	0	0	0	0	0	0	0	0	0	0	0	0	0	0	0	0	0	0	0	0
Igf2r	0	0	0	0	0	0	0	0	0	0	0	0	0	0	0	0	0	0	0	0	0	0	0	0	0	0	0	0	0	0	0	0	0	0	0	0	0	0	0	0	0	0	0	0	0	0	0	0	0
Dag1	0	0	0	0	0	0	0	0	0	0	0	0	0	0	0	0	0	0	0	0	0	0	0	0	0	0	0	0	0	0	0	0	0	0	0	0	0	0	0	0	0	0	0	0	0	0	0	0	0
Ptprs	0	0	0	0	0	0	0	0	0	0	0	0	0	0	0	0	0	0	0	0	0	0	0	0	0	0	0	0	0	0	0	0	0	0	0	0	0	0	0	0	0	0	0	0	0	0	0	0	0
Nrp2	0	0	0	0	0	0	0	0	0	0	0	0	0	0	0	0	0	0	0	0	0	0	0	0	0	0	0	0	0	0	0	0	0	0	0	0	0	0	0	0	0	0	0	0	0	0.994003	0.425116	1.24819	0
Nrp1	0	0	0	0	0	0	0	0	0	0	0	0	0	0	0	0	0	0	0	0	0	0	0	0	0	0	0	0	0	0	0	0	0	0	0	0	0	0	0	0	0	0	0	0.560666	0.0327666	0.579112	0	0	0
Plxna4	0	0	0	0	0	0	0	0	0	0	0	0	0	0	0	0	0	0	0	0	0	0	0	0	0	0	0	0	0	0	0	0	0	0	0	0	0	0	0	0	0	0	0	0.35548	0	0	0	0	0
F11r	0	0	0	0	0	0	0	0	0	0	0	0	0	0	0	0	0	0	0	0	0	0	0	0	0	0	0	0	0	0	0	0	0	0	0	0	0	0	0	0	0	0	0	0	0	0	0	0	0
Jam3	0	0	0	0	0	0	0	0	0	0	0	0	0	0	0	0	1.27287	0	0	0	0	0	0	0	0	0	0	0	0	0	0	0	0	0	0	0	0	0	0	0	0	0	0	0	0	0	0	0	0
Vcam1	0	0	0	0	0	0	0	0	0	0	0	0	0	0	0	0	0	0	0	0	0	0	0	0	0	0	0	0	0	0	0	0	0	0	0	0	0	0.0248123	0.0248123	0.240157	0	0	0	0	0	0	0	0	0
Tnfrsf19	0	0	0	0	0	0	0	0	0	0	0	0	0	0	0	0	0	0	0	0	0	0	0	0	0	0	0	0	0	0	0	0	0	0	0	0	0	0	0	0	0	0	0	0	0	0	0	0	0
Tnfrsf12a	0	0	0	0	0	0	0	0	0	0	0	0	0	0	0	0	0	0	0	0	0	0	0	0	0	0	0	0	0	0	0	0	0	0	0	0	0	0	0	0	0	0	0	0	0	0	0	0	0
Tgfbr1	0	0	0	0	0	0	0	0	0	0	0	0	0	0	0	0	0	0	0	0	0	0	0	0	0	0	0	0	0	0	0	0	0	0	0.519044	0.779079	0.64043	0	0	0	0	0	0	0	0	0	0	0	0
Tek	0	0	0	0	0	0	0	0	0	0	0	0	0	0	0	0	0	0	0	0	0	0	0	0	0	0	0	0	0	0	0	0	0	0	0	0	0	0	0	0	0	0	0	0	0	0	0	0	0
Sdc4	0	0	0	0	0	0	0	0	0	0	0	0	0	0	0	0	0	0	0	0	0	0.246717	0	0	0	0	0	0	0	0	0	0	0	0	0	0	0	0	0	0	0	0	0	0	0	0	0	0	0
Rpsa	0	0	0	0	0	0	0	0	0	0	0	0.0161366	0.0942609	0	0	0	0	0	0	0	0	0	0	0	0	0	0	0	0	0	0	0	0	0	0	0	0	0	0	0	0	0	0	0	0	0	0	0	0
Ptprf	0	0	0	0	0	0	0	0	0	0	0	0	0	0	0	0	0	0	0	0	0	0	0	0	0	0	0	0	0	0	0	0	0	0	0	0	0	0	0	0	0	0	0	0	0	0	0	0	0.208793
Neo1	0	0	0	0	0	0	0	0	0	0	0	0	0	0	0	0	0	0	0	0	0	0	0	0	0	0	0	0	0	0	0	0	0	0	0	0	0	0	0	0	0	0	0	0	0	0	0	0	0
Nectin3	0	0	0	0	0	0	0	0	0	0	0	0	0	0	0	0	0	0	0	0	0	0	0	0	0	0	0	0	0	0	0	0	0	0	0	0	0	0	0	0	0	0	0	0	0	0	0	0	0
Ncstn	0	0	0	0	0	0	0	0	0	0	0	0	0	0	0	0	0	0	0	0	0	0	0	0	0	0	0	0	0	0	0	0	0	0	0	0	0	0	0	0	0	0	0	0	0	0	0	0	0
Lrp6	0	0	0	0	0	0	0	0	0	0	0	0	0	0	0	0	0	0	0	0	0	0	0	0	0	0	0	0	0	0	0	0	0	0	0	0	0	0	0	0	0	0	0	0	0	0	0	0	0
Lrp1	0.0241317	0.0241317	0.140964	0.0241317	0.0241317	0.0241317	0.486494	0	0	0	0	0	0	0	0	0	0	0	0	0	0	0	0	0	0	0	0	0	0	0	0	0	0	0	0	0	0	0	0	0	0	0	0	0	0	0	0	0	0
Hmmr	0	0	0	0	0	0	0	0	0	0	0	0	0	0	0	0	0	0	0	0	0	0	0	0	0	0	0	0	0	0	0	0	0	0	0	0	0	0	0	0	0	0	0	0	0	0	0	0	0
Erbb2	0	0	0	0	0	0	0	0	0	0	0	0	0	0	0	0	0	0	0	0	0	0	0	0	0	0	0	0	0	0	0	0	0	0	0	0	0	0	0	0	0	0	0	0	0	0	0	0	0
Cdh3	0	0	0	0	0	0	0	0	0	0	0	0	0	0	0	0	0	0	0	0	0	0	0	0	0	0	0	0	0	0	0	0	0	0	0	0	0	0	0	0	0	0	0	0	0	0	0	0	0
Cdh2	0	0	0	0	0	0	0	0	0	0	0	0	0	0	0	0	0	0	0	0	0	0	0	0	0	0	0	0	0	0	0	0	0	0	0	0	0	0	0	0	0	0	0	0	0	0	0	0	0
Cd47	0	0	0	0	0	0	0	0	0	0	0	0	0	0	0	0	0	0	0	0	0	0	0	0	0	0	0	0	0	0	0	0	0	0	0	0	0	0	0	0	0	0	0	0	0	0	0	0	0
Cadm1	0	0	0	0	0	0	0	0	0	0	0	0	0	0	0	0	0	0	0	0	0	0	0	0	0	0	0	0	0	0	0	0	0	0	0	0	0	0	0	0	0	0	0	0	0	0	0	0	0
Bambi	0	0	0	0	0	0	0	0	0	0	0	0	0	0	0	0	0	0	0	0	0	0	0	0	0.0684084	0	0	0	0	0	0	0	0	0	0	0	0	0	0	0	0	0	0	0	0	0	0	0	0
Axl	0	0	0	0	0	0	0	0	0	0	0	0	0	0	0	0	0	0	0	0	0	0	0	0	0	0	0	0	0	0	0	0	0	0	0	0	0	0	0	0	0	0	0	0	0	0	0	0	0
Ackr3	0	0	0	0	0	0	0	0	0	0	0	0	0	0	0	0	0	0	0	0	0	0	0	0	0	0	0	0	0	0	0	0	0	0	0	0	0	0	0	0	0	0	0	0	0	0	0	0	0
Amfr	0	0	0	0	0	0	0	0	0	0	0	0	0	0	0	0	0	0	0	0	0	0	0	0	0	0	0	0	0	0	0	0	0	0	0	0	0	0	0	0	0	0	0	0	0	0	0	0	0
[truncated: 38 more columns]

## Sheet: EpiMT ligand-target
	ligand	target	weight	target_type	ligand_type
1	Tfpi	Actb	0.00117336	EpiMT	Epicardial
2	Tfpi	Ccnd1	0.00156866	EpiMT	Epicardial
3	Tfpi	Egr1	0.00135493	EpiMT	Epicardial
4	Tfpi	Emp1	0.00122182	EpiMT	Epicardial
5	Tfpi	Ets1	0.00131439	EpiMT	Epicardial
6	Tfpi	Hes1	0.00127651	EpiMT	Epicardial
7	Tfpi	Ier2	0.00126785	EpiMT	Epicardial
8	Tfpi	Junb	0.00251556	EpiMT	Epicardial
9	Tfpi	Myc	0.00165153	EpiMT	Epicardial
10	Tfpi	Ranbp1	0.00119474	EpiMT	Epicardial
11	Tfpi	Smad7	0.00129288	EpiMT	Epicardial
12	Serping1	Actb	0.00100267	EpiMT	Epicardial
13	Serping1	Ccnd1	0.00143078	EpiMT	Epicardial
14	Serping1	Cks1b	0.000968342	EpiMT	Epicardial
15	Serping1	Egr1	0.000931219	EpiMT	Epicardial
16	Serping1	Hes1	0.00109237	EpiMT	Epicardial
17	Serping1	Junb	0.00105189	EpiMT	Epicardial
18	Serping1	Myc	0.00132196	EpiMT	Epicardial
19	Serping1	Pdgfra	0.00097561	EpiMT	Epicardial
20	Serping1	Smad7	0.00106745	EpiMT	Epicardial
21	Serpine2	Actb	0.00096061	EpiMT	Mesenchymal
22	Serpine2	Ccnd1	0.0013054	EpiMT	Mesenchymal
23	Serpine2	Cks1b	0.00092399	EpiMT	Mesenchymal
24	Serpine2	Ets1	0.000968512	EpiMT	Mesenchymal
25	Serpine2	Hes1	0.00107035	EpiMT	Mesenchymal
26	Serpine2	Ier2	0.000905444	EpiMT	Mesenchymal
27	Serpine2	Junb	0.00106293	EpiMT	Mesenchymal
28	Serpine2	Myc	0.00121863	EpiMT	Mesenchymal
29	Serpine2	Ranbp1	0.000848519	EpiMT	Mesenchymal
30	Serpine2	Smad7	0.00101897	EpiMT	Mesenchymal
31	Psap	Actb	0.00160765	EpiMT	General
32	Psap	Ccnd1	0.00178446	EpiMT	General
33	Psap	Hes1	0.00167522	EpiMT	General
34	Psap	Junb	0.00185958	EpiMT	General
35	Psap	Myc	0.00182156	EpiMT	General
36	Psap	Nfia	0.0015072	EpiMT	General
37	Psap	Smad7	0.00170635	EpiMT	General
38	Plat	Actb	0.00133851	EpiMT	Epicardial
39	Plat	Ccnd1	0.00187139	EpiMT	Epicardial
40	Plat	Egr1	0.00238978	EpiMT	Epicardial
41	Plat	Ets1	0.00142691	EpiMT	Epicardial
42	Plat	Hes1	0.00159933	EpiMT	Epicardial
43	Plat	Ier2	0.00127944	EpiMT	Epicardial
44	Plat	Junb	0.00160721	EpiMT	Epicardial
45	Plat	Myc	0.00256845	EpiMT	Epicardial
46	Plat	Smad7	0.00143338	EpiMT	Epicardial
47	Hsp90b1	Actb	0.00120707	EpiMT	General
48	Hsp90b1	Ccnd1	0.00148551	EpiMT	General
49	Hsp90b1	Cks1b	0.00117533	EpiMT	General
50	Hsp90b1	Ets1	0.00113526	EpiMT	General
51	Hsp90b1	Hes1	0.00127554	EpiMT	General
52	Hsp90b1	Ier2	0.00113692	EpiMT	General
53	Hsp90b1	Junb	0.00140475	EpiMT	General
54	Hsp90b1	Myc	0.00155957	EpiMT	General
55	Hsp90b1	Ranbp1	0.00109422	EpiMT	General
56	Hsp90b1	Smad7	0.0012063	EpiMT	General
57	Lrpap1	Actb	0.00119369	EpiMT	General
58	Lrpap1	Ccnd1	0.00136081	EpiMT	General
59	Lrpap1	Cks1b	0.00109304	EpiMT	General
60	Lrpap1	Egr1	0.00112882	EpiMT	General
61	Lrpap1	Ets1	0.00111331	EpiMT	General
62	Lrpap1	Hes1	0.00132924	EpiMT	General
63	Lrpap1	Hic1	0.00100725	EpiMT	General
64	Lrpap1	Ier2	0.00115452	EpiMT	General
65	Lrpap1	Junb	0.00153244	EpiMT	General
66	Lrpap1	Myc	0.00140909	EpiMT	General
67	Lrpap1	Ranbp1	0.0010381	EpiMT	General
68	Lrpap1	Smad7	0.0012685	EpiMT	General
69	Col4a1	Actb	0.00115017	EpiMT	Endothelial
70	Col4a1	Ccnd1	0.00131106	EpiMT	Endothelial
71	Col4a1	Cks1b	0.00103848	EpiMT	Endothelial
72	Col4a1	Ets1	0.00101325	EpiMT	Endothelial
73	Col4a1	Hes1	0.0013251	EpiMT	Endothelial
74	Col4a1	Hic1	0.00103378	EpiMT	Endothelial
75	Col4a1	Ier2	0.00109331	EpiMT	Endothelial
76	Col4a1	Junb	0.00124071	EpiMT	Endothelial
77	Col4a1	Mecom	0.00102333	EpiMT	Endothelial
78	Col4a1	Myc	0.00135498	EpiMT	Endothelial
79	Col4a1	Smad7	0.00143067	EpiMT	Endothelial
80	Col4a1	Tcf4	0.00103312	EpiMT	Endothelial
81	Col4a1	Vcan	0.0010281	EpiMT	Endothelial
82	Col4a1	Zeb2	0.00102914	EpiMT	Endothelial
83	Fn1	Actb	0.00105451	EpiMT	General
84	Fn1	Ccnd1	0.00113878	EpiMT	General
85	Fn1	Ets1	0.000923627	EpiMT	General
86	Fn1	Hes1	0.0011197	EpiMT	General
87	Fn1	Ier2	0.000909557	EpiMT	General
88	Fn1	Junb	0.00113053	EpiMT	General
89	Fn1	Mecom	0.000847699	EpiMT	General
90	Fn1	Myc	0.00120682	EpiMT	General
91	Fn1	Ranbp1	0.000855561	EpiMT	General
92	Fn1	Smad7	0.00106644	EpiMT	General
93	Col1a1	Actb	0.00150261	EpiMT	General
94	Col1a1	Ccnd1	0.00161799	EpiMT	General
95	Col1a1	Cks1b	0.00135318	EpiMT	General
96	Col1a1	Ets1	0.00143401	EpiMT	General
97	Col1a1	Hes1	0.00178151	EpiMT	General
98	Col1a1	Hic1	0.00138636	EpiMT	General
99	Col1a1	Ier2	0.00148826	EpiMT	General
100	Col1a1	Junb	0.00186762	EpiMT	General
101	Col1a1	Myc	0.00173198	EpiMT	General
102	Col1a1	Smad7	0.00176521	EpiMT	General
103	Col1a1	Tagln2	0.00142932	EpiMT	General
104	Col2a1	Actb	0.00147614	EpiMT	General
105	Col2a1	Ccnd1	0.00185408	EpiMT	General
106	Col2a1	Cks1b	0.0014009	EpiMT	General
107	Col2a1	Egr1	0.00141977	EpiMT	General
108	Col2a1	Ets1	0.00147395	EpiMT	General
109	Col2a1	Hes1	0.00177603	EpiMT	General
110	Col2a1	Hic1	0.00133325	EpiMT	General
111	Col2a1	Ier2	0.00146435	EpiMT	General
112	Col2a1	Junb	0.00170395	EpiMT	General
113	Col2a1	Myc	0.00177395	EpiMT	General
114	Col2a1	Ranbp1	0.00134835	EpiMT	General
115	Col2a1	Smad7	0.0015837	EpiMT	General
116	Col2a1	Sox9	0.00440109	EpiMT	General
117	Lama2	NA	NA	EpiMT	Cardiomyocyte
118	Lamb2	Actb	0.00122785	EpiMT	Cardiomyocyte
119	Lamb2	Birc5	0.00115717	EpiMT	Cardiomyocyte
120	Lamb2	Ccnd1	0.00155412	EpiMT	Cardiomyocyte
121	Lamb2	Egr1	0.00113284	EpiMT	Cardiomyocyte
122	Lamb2	Ets1	0.00119122	EpiMT	Cardiomyocyte
123	Lamb2	Hes1	0.00158231	EpiMT	Cardiomyocyte
124	Lamb2	Ier2	0.00120983	EpiMT	Cardiomyocyte
125	Lamb2	Junb	0.00138549	EpiMT	Cardiomyocyte
126	Lamb2	Myc	0.00172994	EpiMT	Cardiomyocyte
127	Lamb2	Pdgfra	0.0010923	EpiMT	Cardiomyocyte
128	Lamb2	Ranbp1	0.00111496	EpiMT	Cardiomyocyte
129	Lamb2	Smad7	0.00132807	EpiMT	Cardiomyocyte
130	Vwf	Acta2	0.00376623	EpiMT	Endothelial
131	Vwf	Actb	0.00105614	EpiMT	Endothelial
132	Vwf	Ccnd1	0.00232862	EpiMT	Endothelial
133	Vwf	Cks1b	0.00102432	EpiMT	Endothelial
134	Vwf	Egr1	0.00107287	EpiMT	Endothelial
135	Vwf	Ets1	0.00105551	EpiMT	Endothelial
136	Vwf	Hes1	0.00125286	EpiMT	Endothelial
137	Vwf	Ier2	0.00103546	EpiMT	Endothelial
138	Vwf	Junb	0.00120196	EpiMT	Endothelial
139	Vwf	Mecom	0.000982466	EpiMT	Endothelial
140	Vwf	Myc	0.00148435	EpiMT	Endothelial
141	Vwf	Smad7	0.00114066	EpiMT	Endothelial
142	Vwf	Tcf4	0.000968671	EpiMT	Endothelial
143	Vwf	Vcam1	0.00201535	EpiMT	Endothelial
144	Adam9	Actb	0.00104802	EpiMT	General
145	Adam9	Ccnd1	0.00124819	EpiMT	General
146	Adam9	Cks1b	0.000976899	EpiMT	General
147	Adam9	Egr1	0.000895322	EpiMT	General
148	Adam9	Ets1	0.00101416	EpiMT	General
149	Adam9	Hes1	0.00117367	EpiMT	General
150	Adam9	Hmga2	0.000897402	EpiMT	General
151	Adam9	Ier2	0.000962501	EpiMT	General
152	Adam9	Junb	0.00112841	EpiMT	General
153	Adam9	Mecom	0.000989274	EpiMT	General
154	Adam9	Myc	0.00137797	EpiMT	General
155	Adam9	Smad7	0.00112695	EpiMT	General
156	Adam9	Vcan	0.00089649	EpiMT	General
157	Lamb1	Actb	0.00107684	EpiMT	General
158	Lamb1	Actn1	0.00104669	EpiMT	General
159	Lamb1	Ccnd1	0.00141232	EpiMT	General
160	Lamb1	Cks1b	0.00106489	EpiMT	General
161	Lamb1	Egr1	0.00101971	EpiMT	General
162	Lamb1	Hes1	0.00147349	EpiMT	General
163	Lamb1	Ier2	0.00119812	EpiMT	General
164	Lamb1	Junb	0.0014095	EpiMT	General
165	Lamb1	Mecom	0.00102633	EpiMT	General
166	Lamb1	Myc	0.00151083	EpiMT	General
167	Lamb1	Ranbp1	0.00102593	EpiMT	General
168	Lamb1	Smad7	0.00128861	EpiMT	General
169	Jam2	Actb	0.00145179	EpiMT	Endothelial
170	Jam2	Ccnd1	0.00180957	EpiMT	Endothelial
171	Jam2	Egr1	0.00140906	EpiMT	Endothelial
172	Jam2	Hes1	0.00172057	EpiMT	Endothelial
173	Jam2	Hic1	0.00140108	EpiMT	Endothelial
174	Jam2	Ier2	0.00152499	EpiMT	Endothelial
175	Jam2	Junb	0.00164589	EpiMT	Endothelial
176	Jam2	Mecom	0.00142313	EpiMT	Endothelial
177	Jam2	Myc	0.0016557	EpiMT	Endothelial
178	Jam2	Prrx1	0.00157758	EpiMT	Endothelial
179	Jam2	Smad7	0.00157541	EpiMT	Endothelial
180	Jam2	Zeb2	0.00139735	EpiMT	Endothelial
181	Vcam1	Actb	0.000872775	EpiMT	Mesenchymal
182	Vcam1	Birc5	0.000727395	EpiMT	Mesenchymal
183	Vcam1	Ccnd1	0.00101712	EpiMT	Mesenchymal
184	Vcam1	Cks1b	0.000814936	EpiMT	Mesenchymal
185	Vcam1	Ets1	0.000828797	EpiMT	Mesenchymal
186	Vcam1	Hes1	0.000931199	EpiMT	Mesenchymal
187	Vcam1	Ier2	0.000781073	EpiMT	Mesenchymal
188	Vcam1	Junb	0.000947983	EpiMT	Mesenchymal
189	Vcam1	Myc	0.00107604	EpiMT	Mesenchymal
190	Vcam1	Ranbp1	0.000767562	EpiMT	Mesenchymal
191	Vcam1	Smad7	0.000891776	EpiMT	Mesenchymal
192	Adam15	Actb	0.00110761	EpiMT	Endothelial
193	Adam15	Birc5	0.00110204	EpiMT	Endothelial
194	Adam15	Ccnd1	0.00176506	EpiMT	Endothelial
195	Adam15	Cdk1	0.0010466	EpiMT	Endothelial
196	Adam15	Cks1b	0.00135613	EpiMT	Endothelial
197	Adam15	Egr1	0.00107857	EpiMT	Endothelial
198	Adam15	Ets1	0.00106848	EpiMT	Endothelial
199	Adam15	Hes1	0.00122862	EpiMT	Endothelial
200	Adam15	Ier2	0.00108693	EpiMT	Endothelial
201	Adam15	Junb	0.00144168	EpiMT	Endothelial
202	Adam15	Myc	0.001398	EpiMT	Endothelial
203	Adam15	Smad7	0.00120688	EpiMT	Endothelial
204	Adam17	Actb	0.00152013	EpiMT	General
205	Adam17	Ccnd1	0.00196545	EpiMT	General
206	Adam17	Cks1b	0.0014082	EpiMT	General
207	Adam17	Ets1	0.0014106	EpiMT	General
208	Adam17	Hes1	0.00197603	EpiMT	General
209	Adam17	Ier2	0.00155018	EpiMT	General
210	Adam17	Junb	0.00178396	EpiMT	General
211	Adam17	Myc	0.00271855	EpiMT	General
212	Adam17	Smad7	0.00153433	EpiMT	General
213	Adam17	Vcam1	0.00219424	EpiMT	General
214	Col18a1	Actb	0.00104234	EpiMT	Endothelial
215	Col18a1	Ccnd1	0.00131366	EpiMT	Endothelial
216	Col18a1	Cks1b	0.00100682	EpiMT	Endothelial
217	Col18a1	Egr1	0.00097585	EpiMT	Endothelial
218	Col18a1	Ets1	0.00103333	EpiMT	Endothelial
219	Col18a1	Hes1	0.00127865	EpiMT	Endothelial
220	Col18a1	Hic1	0.000978266	EpiMT	Endothelial
221	Col18a1	Ier2	0.00112315	EpiMT	Endothelial
222	Col18a1	Junb	0.00135059	EpiMT	Endothelial
223	Col18a1	Myc	0.00135339	EpiMT	Endothelial
224	Col18a1	Ranbp1	0.000955564	EpiMT	Endothelial
225	Col18a1	Smad7	0.00117921	EpiMT	Endothelial
226	Col18a1	Tagln2	0.00101177	EpiMT	Endothelial
227	Adam12	Actb	0.00107408	EpiMT	General
228	Adam12	Ccnd1	0.00127689	EpiMT	General
229	Adam12	Cks1b	0.000986349	EpiMT	General
230	Adam12	Ets1	0.00125542	EpiMT	General
231	Adam12	Hes1	0.00132156	EpiMT	General
232	Adam12	Ier2	0.00106041	EpiMT	General
233	Adam12	Junb	0.00128962	EpiMT	General
234	Adam12	Mecom	0.000992226	EpiMT	General
235	Adam12	Myc	0.0013665	EpiMT	General
236	Adam12	Pdgfra	0.00100783	EpiMT	General
237	Adam12	Sfrp1	0.000977307	EpiMT	General
238	Adam12	Smad7	0.00132923	EpiMT	General
239	Adam12	Tagln2	0.00103565	EpiMT	General
240	Adam12	Vcan	0.000970251	EpiMT	General
241	Npnt	Epha7	0.00205309	EpiMT	Epicardial
242	Npnt	Tbx20	0.00175072	EpiMT	Epicardial
243	Gdf11	Actb	0.00140887	EpiMT	Mesenchymal
244	Gdf11	Ccnd1	0.00137312	EpiMT	Mesenchymal
245	Gdf11	Ets1	0.00139388	EpiMT	Mesenchymal
246	Gdf11	Hes1	0.00147336	EpiMT	Mesenchymal
247	Gdf11	Ier2	0.00121112	EpiMT	Mesenchymal
248	Gdf11	Junb	0.00145948	EpiMT	Mesenchymal
249	Gdf11	Mecom	0.00126392	EpiMT	Mesenchymal
250	Gdf11	Myc	0.0016256	EpiMT	Mesenchymal
251	Gdf11	Pmepa1	0.0012034	EpiMT	Mesenchymal
252	Gdf11	Smad7	0.00198557	EpiMT	Mesenchymal
253	Gdf11	Zeb2	0.00141055	EpiMT	Mesenchymal
254	Inhba	Actb	0.00186552	EpiMT	Mesenchymal
255	Inhba	Ccnd1	0.00172001	EpiMT	Mesenchymal
256	Inhba	Ets1	0.00195093	EpiMT	Mesenchymal
257	Inhba	Hes1	0.00206027	EpiMT	Mesenchymal
258	Inhba	Junb	0.00192447	EpiMT	Mesenchymal
259	Inhba	Mecom	0.00173801	EpiMT	Mesenchymal
260	Inhba	Myc	0.00221872	EpiMT	Mesenchymal
261	Inhba	Pmepa1	0.00171244	EpiMT	Mesenchymal
262	Inhba	Smad7	0.00291435	EpiMT	Mesenchymal
263	Inhba	Tagln2	0.0015535	EpiMT	Mesenchymal
264	Inhba	Tcf4	0.00165484	EpiMT	Mesenchymal
265	Inhba	Zeb2	0.0019719	EpiMT	Mesenchymal
266	Gdf6	Hes1	0.00227178	EpiMT	Epicardial
267	Gdf6	Ier2	0.00189082	EpiMT	Epicardial
268	Gdf6	Mecom	0.00199537	EpiMT	Epicardial
269	Gdf6	Myc	0.00203135	EpiMT	Epicardial
270	Gdf6	Pmepa1	0.00206644	EpiMT	Epicardial
271	Gdf6	Smad7	0.00396922	EpiMT	Epicardial
272	Gdf6	Tgfbi	0.00222109	EpiMT	Epicardial
273	Gdf6	Zeb2	0.00304979	EpiMT	Epicardial
274	Bmp7	Acta2	0.00418295	EpiMT	Cardiomyocyte
275	Bmp7	Actb	0.00173835	EpiMT	Cardiomyocyte
276	Bmp7	Ccnd1	0.00203005	EpiMT	Cardiomyocyte
277	Bmp7	Cks1b	0.00157001	EpiMT	Cardiomyocyte
278	Bmp7	Egr1	0.00154873	EpiMT	Cardiomyocyte
279	Bmp7	Ets1	0.00169314	EpiMT	Cardiomyocyte
280	Bmp7	Hes1	0.00204221	EpiMT	Cardiomyocyte
281	Bmp7	Ier2	0.0017902	EpiMT	Cardiomyocyte
282	Bmp7	Junb	0.00194055	EpiMT	Cardiomyocyte
283	Bmp7	Mecom	0.00153042	EpiMT	Cardiomyocyte
284	Bmp7	Myc	0.00208134	EpiMT	Cardiomyocyte
285	Bmp7	Smad7	0.00211138	EpiMT	Cardiomyocyte
286	Bmp7	Sox9	0.00253451	EpiMT	Cardiomyocyte
287	Bmp7	Zeb2	0.00160648	EpiMT	Cardiomyocyte
288	Bmp6	Actb	0.00180446	EpiMT	General
289	Bmp6	Ccnd1	0.00223544	EpiMT	General
290	Bmp6	Cks1b	0.00173927	EpiMT	General
291	Bmp6	Egr1	0.00160494	EpiMT	General
292	Bmp6	Ets1	0.00166998	EpiMT	General
293	Bmp6	Hes1	0.00217586	EpiMT	General
294	Bmp6	Ier2	0.00189839	EpiMT	General
295	Bmp6	Junb	0.00204631	EpiMT	General
296	Bmp6	Myc	0.00220726	EpiMT	General
297	Bmp6	Ranbp1	0.00160593	EpiMT	General
298	Bmp6	Smad7	0.00208743	EpiMT	General
299	Bmp2	Actb	0.00186221	EpiMT	General
300	Bmp2	Ccnd1	0.00206568	EpiMT	General
301	Bmp2	Cthrc1	0.00238688	EpiMT	General
302	Bmp2	Ets1	0.00178849	EpiMT	General
303	Bmp2	Hes1	0.0020938	EpiMT	General
304	Bmp2	Ier2	0.00181823	EpiMT	General
305	Bmp2	Junb	0.00300867	EpiMT	General
306	Bmp2	Myc	0.00289828	EpiMT	General
307	Bmp2	Postn	0.00272715	EpiMT	General
308	Bmp2	Smad7	0.00347017	EpiMT	General
309	Bmp2	Sox9	0.00587936	EpiMT	General
310	Bmp2	Tagln	0.00252982	EpiMT	General
311	Bmp2	Zeb2	0.00166765	EpiMT	General
312	Bmp4	Acta2	0.00413856	EpiMT	General
313	Bmp4	Actb	0.0016799	EpiMT	General
314	Bmp4	Ccnd1	0.00282542	EpiMT	General
315	Bmp4	Cks1b	0.00155555	EpiMT	General
316	Bmp4	Egr1	0.00151149	EpiMT	General
317	Bmp4	Ets1	0.00163595	EpiMT	General
318	Bmp4	Hes1	0.00210047	EpiMT	General
319	Bmp4	Ier2	0.00174361	EpiMT	General
320	Bmp4	Junb	0.0018759	EpiMT	General
321	Bmp4	Mif	0.00227306	EpiMT	General
322	Bmp4	Myc	0.0020337	EpiMT	General
323	Bmp4	Smad7	0.00200449	EpiMT	General
324	Bmp4	Sox9	0.00251234	EpiMT	General
325	Efna5	Actb	0.00118791	EpiMT	Epicardial
326	Efna5	Ccnd1	0.0015294	EpiMT	Epicardial
327	Efna5	Cks1b	0.00114088	EpiMT	Epicardial
328	Efna5	Egr1	0.00112684	EpiMT	Epicardial
329	Efna5	Ets1	0.00109229	EpiMT	Epicardial
330	Efna5	Hes1	0.00132517	EpiMT	Epicardial
331	Efna5	Ier2	0.00118489	EpiMT	Epicardial
332	Efna5	Junb	0.0014151	EpiMT	Epicardial
333	Efna5	Myc	0.00163478	EpiMT	Epicardial
334	Efna5	Ranbp1	0.00111415	EpiMT	Epicardial
335	Efna5	Smad7	0.00121748	EpiMT	Epicardial
336	Efna4	Actb	0.000994727	EpiMT	General
337	Efna4	Ccnd1	0.00137184	EpiMT	General
338	Efna4	Cks1b	0.000874712	EpiMT	General
339	Efna4	Egr1	0.000970354	EpiMT	General
340	Efna4	Ets1	0.000960009	EpiMT	General
341	Efna4	Hes1	0.00111533	EpiMT	General
342	Efna4	Ier2	0.000937497	EpiMT	General
343	Efna4	Junb	0.00113614	EpiMT	General
344	Efna4	Myc	0.00133204	EpiMT	General
345	Efna4	Pdgfra	0.000899419	EpiMT	General
346	Efna4	Ranbp1	0.000899025	EpiMT	General
347	Efna4	Smad7	0.00104876	EpiMT	General
348	Efna4	Tcf4	0.000939637	EpiMT	General
349	Efna1	Actb	0.00102266	EpiMT	Endothelial
350	Efna1	Ccnd1	0.00144505	EpiMT	Endothelial
351	Efna1	Cks1b	0.000872177	EpiMT	Endothelial
352	Efna1	Egr1	0.000920608	EpiMT	Endothelial
353	Efna1	Ets1	0.000944152	EpiMT	Endothelial
354	Efna1	Hes1	0.00113062	EpiMT	Endothelial
355	Efna1	Hic1	0.000866451	EpiMT	Endothelial
356	Efna1	Ier2	0.000939355	EpiMT	Endothelial
357	Efna1	Junb	0.00111631	EpiMT	Endothelial
358	Efna1	Myc	0.0013984	EpiMT	Endothelial
359	Efna1	Ranbp1	0.00087386	EpiMT	Endothelial
360	Efna1	Smad7	0.0011087	EpiMT	Endothelial
361	Efna1	Tcf4	0.000931914	EpiMT	Endothelial
362	Efna2	Actb	0.00108748	EpiMT	General
363	Efna2	Ccnd1	0.00136004	EpiMT	General
364	Efna2	Egr1	0.00104139	EpiMT	General
365	Efna2	Ets1	0.0010147	EpiMT	General
366	Efna2	Hes1	0.00127067	EpiMT	General
367	Efna2	Ier2	0.00107574	EpiMT	General
368	Efna2	Junb	0.00130181	EpiMT	General
369	Efna2	Myc	0.0013027	EpiMT	General
370	Efna2	Smad7	0.00111366	EpiMT	General
371	Efna2	Zeb2	0.000937481	EpiMT	General
372	Tgfb3	Acta2	0.00407582	EpiMT	General
373	Tgfb3	Actb	0.00171215	EpiMT	General
374	Tgfb3	Ccnd1	0.00162588	EpiMT	General
375	Tgfb3	Ets1	0.00157285	EpiMT	General
376	Tgfb3	Hes1	0.00185618	EpiMT	General
377	Tgfb3	Ier2	0.00147015	EpiMT	General
378	Tgfb3	Junb	0.00172515	EpiMT	General
379	Tgfb3	Mecom	0.00146389	EpiMT	General
380	Tgfb3	Myc	0.00192167	EpiMT	General
381	Tgfb3	Ncam1	0.00226851	EpiMT	General
382	Tgfb3	Pmepa1	0.00144443	EpiMT	General
383	Tgfb3	Smad7	0.00244559	EpiMT	General
384	Tgfb3	Sox9	0.0042782	EpiMT	General
385	Tgfb3	Zeb2	0.00163419	EpiMT	General
386	Tgfb1	Acta2	0.00418218	EpiMT	Endothelial
387	Tgfb1	Ccnd1	0.00491554	EpiMT	Endothelial
388	Tgfb1	Col3a1	0.00527728	EpiMT	Endothelial
389	Tgfb1	Col5a1	0.00518055	EpiMT	Endothelial
390	Tgfb1	Hic1	0.00510381	EpiMT	Endothelial
391	Tgfb1	Hmgb1	0.00568114	EpiMT	Endothelial
392	Tgfb1	Itga4	0.00458556	EpiMT	Endothelial
393	Tgfb1	Itgb5	0.00454189	EpiMT	Endothelial
394	Tgfb1	Junb	0.00573523	EpiMT	Endothelial
395	Tgfb1	Myc	0.00412203	EpiMT	Endothelial
396	Tgfb1	Pdgfrb	0.00697117	EpiMT	Endothelial
397	Tgfb1	Postn	0.00556543	EpiMT	Endothelial
398	Tgfb1	Serpine2	0.00452513	EpiMT	Endothelial
399	Tgfb1	Smad7	0.00607686	EpiMT	Endothelial
400	Tgfb1	Snai2	0.00646625	EpiMT	Endothelial
401	Tgfb1	Sox9	0.00581297	EpiMT	Endothelial
402	Tgfb1	Tagln	0.00666074	EpiMT	Endothelial
403	Tgfb2	Rasl11b	0.00550353	EpiMT	General
404	Itgb1	Actb	0.00105681	EpiMT	General
405	Itgb1	Birc5	0.00391045	EpiMT	General
406	Itgb1	Ccnd1	0.00141891	EpiMT	General
407	Itgb1	Cks1b	0.000953614	EpiMT	General
408	Itgb1	Egr1	0.000966236	EpiMT	General
409	Itgb1	Ets1	0.00100893	EpiMT	General
410	Itgb1	Hes1	0.00120378	EpiMT	General
411	Itgb1	Ier2	0.00103331	EpiMT	General
412	Itgb1	Junb	0.00122856	EpiMT	General
413	Itgb1	Myc	0.00133892	EpiMT	General
414	Itgb1	Ranbp1	0.000956775	EpiMT	General
415	Itgb1	Smad7	0.00115316	EpiMT	General
416	Itga4	Actb	0.000881424	EpiMT	Mesenchymal
417	Itga4	Ccnd1	0.00117522	EpiMT	Mesenchymal
418	Itga4	Cks1b	0.000852579	EpiMT	Mesenchymal
419	Itga4	Ets1	0.000880175	EpiMT	Mesenchymal
420	Itga4	Hes1	0.000986786	EpiMT	Mesenchymal
421	Itga4	Ier2	0.000809186	EpiMT	Mesenchymal
422	Itga4	Junb	0.00101173	EpiMT	Mesenchymal
423	Itga4	Myc	0.00121861	EpiMT	Mesenchymal
424	Itga4	Ramp2	0.000789777	EpiMT	Mesenchymal
425	Itga4	Ranbp1	0.000788736	EpiMT	Mesenchymal
426	Itga4	Smad7	0.000931925	EpiMT	Mesenchymal
427	Itga9	Actb	0.00107846	EpiMT	Endothelial
428	Itga9	Ccnd1	0.0013303	EpiMT	Endothelial
429	Itga9	Cks1b	0.0009876	EpiMT	Endothelial
430	Itga9	Ets1	0.000950472	EpiMT	Endothelial
431	Itga9	Hes1	0.00122678	EpiMT	Endothelial
432	Itga9	Ier2	0.000956856	EpiMT	Endothelial
433	Itga9	Junb	0.00119907	EpiMT	Endothelial
434	Itga9	Myc	0.00137369	EpiMT	Endothelial
435	Itga9	Smad7	0.00112249	EpiMT	Endothelial
436	Itga9	Tagln2	0.000940747	EpiMT	Endothelial
437	Efnb3	Actb	0.000913134	EpiMT	Cardiomyocyte
438	Efnb3	Ccnd1	0.00135771	EpiMT	Cardiomyocyte
439	Efnb3	Cks1b	0.000846811	EpiMT	Cardiomyocyte
440	Efnb3	Egr1	0.000945203	EpiMT	Cardiomyocyte
441	Efnb3	Ets1	0.00091902	EpiMT	Cardiomyocyte
442	Efnb3	Hes1	0.00105316	EpiMT	Cardiomyocyte
443	Efnb3	Ier2	0.000895637	EpiMT	Cardiomyocyte
444	Efnb3	Junb	0.00105522	EpiMT	Cardiomyocyte
445	Efnb3	Myc	0.00124469	EpiMT	Cardiomyocyte
446	Efnb3	Pdgfra	0.000817099	EpiMT	Cardiomyocyte
447	Efnb3	Ranbp1	0.000840192	EpiMT	Cardiomyocyte
448	Efnb3	Smad7	0.000985609	EpiMT	Cardiomyocyte
449	Efnb3	Tcf4	0.000825515	EpiMT	Cardiomyocyte
450	Efnb1	Actb	0.000851159	EpiMT	General
451	Efnb1	Ccnd1	0.00129526	EpiMT	General
452	Efnb1	Cks1b	0.000857678	EpiMT	General
453	Efnb1	Egr1	0.000824282	EpiMT	General
454	Efnb1	Ets1	0.000883666	EpiMT	General
455	Efnb1	Hes1	0.00100749	EpiMT	General
456	Efnb1	Ier2	0.000877539	EpiMT	General
457	Efnb1	Junb	0.00104658	EpiMT	General
458	Efnb1	Myc	0.00123219	EpiMT	General
459	Efnb1	Pdgfra	0.000821583	EpiMT	General
460	Efnb1	Ranbp1	0.000801255	EpiMT	General
461	Efnb1	Smad7	0.000980993	EpiMT	General
462	Efnb1	Tcf4	0.000804204	EpiMT	General
463	Efnb2	Actb	0.000812589	EpiMT	Endothelial
464	Efnb2	Ccnd1	0.0011442	EpiMT	Endothelial
465	Efnb2	Cks1b	0.000790389	EpiMT	Endothelial
466	Efnb2	Egr1	0.000744492	EpiMT	Endothelial
467	Efnb2	Ets1	0.000800181	EpiMT	Endothelial
468	Efnb2	Hes1	0.000955996	EpiMT	Endothelial
469	Efnb2	Ier2	0.000778168	EpiMT	Endothelial
470	Efnb2	Junb	0.000952694	EpiMT	Endothelial
471	Efnb2	Myc	0.00111105	EpiMT	Endothelial
472	Efnb2	Ranbp1	0.00075946	EpiMT	Endothelial
473	Efnb2	Smad7	0.000894736	EpiMT	Endothelial
474	Sema3a	Actb	0.00134774	EpiMT	Endothelial
475	Sema3a	Ccnd1	0.00170722	EpiMT	Endothelial
476	Sema3a	Cks1b	0.00135247	EpiMT	Endothelial
477	Sema3a	Egr1	0.0012853	EpiMT	Endothelial
478	Sema3a	Ets1	0.0012923	EpiMT	Endothelial
479	Sema3a	Hes1	0.00132835	EpiMT	Endothelial
480	Sema3a	Ier2	0.00119727	EpiMT	Endothelial
481	Sema3a	Junb	0.00156896	EpiMT	Endothelial
482	Sema3a	Myc	0.0015409	EpiMT	Endothelial
483	Sema3a	Ramp2	0.00124795	EpiMT	Endothelial
484	Sema3a	Smad7	0.00131411	EpiMT	Endothelial
485	Vegfb	Actb	0.00103254	EpiMT	Cardiomyocyte
486	Vegfb	Ccnd1	0.00133789	EpiMT	Cardiomyocyte
487	Vegfb	Cks1b	0.000968702	EpiMT	Cardiomyocyte
488	Vegfb	Ets1	0.0010522	EpiMT	Cardiomyocyte
489	Vegfb	Hes1	0.00126749	EpiMT	Cardiomyocyte
490	Vegfb	Ier2	0.000996809	EpiMT	Cardiomyocyte
491	Vegfb	Junb	0.00121127	EpiMT	Cardiomyocyte
492	Vegfb	Myc	0.00133338	EpiMT	Cardiomyocyte
493	Vegfb	Ranbp1	0.000997307	EpiMT	Cardiomyocyte
494	Vegfb	Smad7	0.0011567	EpiMT	Cardiomyocyte
495	Vegfb	Vcan	0.000962558	EpiMT	Cardiomyocyte
496	Vegfa	Ccnd1	0.00264269	EpiMT	General
497	Vegfa	Egr1	0.00391958	EpiMT	General
498	Vegfa	Ets1	0.00281134	EpiMT	General
499	Vegfa	Hes1	0.00270303	EpiMT	General
500	Vegfa	Itgb5	0.00210082	EpiMT	General
501	Vegfa	Junb	0.00263408	EpiMT	General
502	Vegfa	Ldha	0.00242033	EpiMT	General
503	Vegfa	Myc	0.00169352	EpiMT	General
504	Vegfa	Pclaf	0.00399989	EpiMT	General
505	Vegfa	Smad7	0.00148299	EpiMT	General
506	Vegfa	Vcam1	0.00216063	EpiMT	General
507	Sema3c	Actb	0.00121548	EpiMT	Epicardial
508	Sema3c	Ccnd1	0.00123802	EpiMT	Epicardial
509	Sema3c	Hes1	0.00123586	EpiMT	Epicardial
510	Sema3c	Junb	0.00122342	EpiMT	Epicardial
511	Sema3c	Myc	0.00129631	EpiMT	Epicardial
512	Sema3c	Sfrp1	0.00113703	EpiMT	Epicardial
513	Sema3c	Smad7	0.00114137	EpiMT	Epicardial
514	Sema3c	Tagln2	0.00109643	EpiMT	Epicardial
515	Vegfc	Actb	0.00138739	EpiMT	General
516	Vegfc	Ccnd1	0.00172698	EpiMT	General
517	Vegfc	Cks1b	0.0011855	EpiMT	General
518	Vegfc	Egr1	0.00118156	EpiMT	General
519	Vegfc	Ets1	0.00122924	EpiMT	General
520	Vegfc	Hes1	0.00145139	EpiMT	General
521	Vegfc	Ier2	0.0012523	EpiMT	General
522	Vegfc	Junb	0.00151474	EpiMT	General
523	Vegfc	Myc	0.00155661	EpiMT	General
524	Vegfc	Smad7	0.00131673	EpiMT	General
525	Vegfc	Twist1	0.0021194	EpiMT	General
526	Lrrc4b	Ccnd1	0.00115888	EpiMT	Cardiomyocyte
527	Lrrc4b	Hes1	0.0010642	EpiMT	Cardiomyocyte
528	Lrrc4b	Junb	0.00102585	EpiMT	Cardiomyocyte
529	Lrrc4b	Myc	0.00117667	EpiMT	Cardiomyocyte
530	Lrrc4b	Pdgfra	0.00116361	EpiMT	Cardiomyocyte
531	Lrrc4b	Pgk1	0.00102191	EpiMT	Cardiomyocyte
532	Lrrc4b	Sfrp2	0.00100642	EpiMT	Cardiomyocyte
533	Lrrc4b	Smad7	0.00104524	EpiMT	Cardiomyocyte
534	Nid1	Actb	0.00123565	EpiMT	Endothelial
535	Nid1	Ccnd1	0.00151095	EpiMT	Endothelial
536	Nid1	Cks1b	0.00128999	EpiMT	Endothelial
537	Nid1	Hes1	0.00195522	EpiMT	Endothelial
538	Nid1	Hic1	0.00115476	EpiMT	Endothelial
539	Nid1	Ier2	0.00125999	EpiMT	Endothelial
540	Nid1	Junb	0.00151059	EpiMT	Endothelial
541	Nid1	Myc	0.00166817	EpiMT	Endothelial
542	Nid1	Ramp2	0.00111766	EpiMT	Endothelial
543	Nid1	Ranbp1	0.00121687	EpiMT	Endothelial
544	Nid1	Smad7	0.00162372	EpiMT	Endothelial
545	Gas6	Actb	0.00118582	EpiMT	Endothelial
546	Gas6	Ccnd1	0.00150255	EpiMT	Endothelial
547	Gas6	Egr1	0.00102513	EpiMT	Endothelial
548	Gas6	Ets1	0.00108002	EpiMT	Endothelial
549	Gas6	Hes1	0.00123233	EpiMT	Endothelial
550	Gas6	Ier2	0.00105851	EpiMT	Endothelial
551	Gas6	Junb	0.00133897	EpiMT	Endothelial
552	Gas6	Myc	0.00147649	EpiMT	Endothelial
553	Gas6	Smad7	0.00132675	EpiMT	Endothelial
554	Gas6	Vcan	0.000968817	EpiMT	Endothelial
555	Pros1	Actb	0.00169456	EpiMT	Endothelial
556	Pros1	Ccnd1	0.00193361	EpiMT	Endothelial
557	Pros1	Cks1b	0.00148456	EpiMT	Endothelial
558	Pros1	Egr1	0.00160383	EpiMT	Endothelial
559	Pros1	Ets1	0.00152206	EpiMT	Endothelial
560	Pros1	Hes1	0.00175965	EpiMT	Endothelial
561	Pros1	Ier2	0.00176512	EpiMT	Endothelial
562	Pros1	Junb	0.00196201	EpiMT	Endothelial
563	Pros1	Myc	0.00188053	EpiMT	Endothelial
564	Pros1	Smad7	0.00160956	EpiMT	Endothelial
565	Fgf13	Actb	0.000992689	EpiMT	Cardiomyocyte
566	Fgf13	Ccnd1	0.00123299	EpiMT	Cardiomyocyte
567	Fgf13	Cks1b	0.000887131	EpiMT	Cardiomyocyte
568	Fgf13	Egr1	0.000879585	EpiMT	Cardiomyocyte
569	Fgf13	Ets1	0.000861712	EpiMT	Cardiomyocyte
570	Fgf13	Hes1	0.00102551	EpiMT	Cardiomyocyte
571	Fgf13	Ier2	0.000885886	EpiMT	Cardiomyocyte
572	Fgf13	Junb	0.00104436	EpiMT	Cardiomyocyte
573	Fgf13	Myc	0.00118272	EpiMT	Cardiomyocyte
574	Fgf13	Smad7	0.00098699	EpiMT	Cardiomyocyte
575	Fgf13	Tagln2	0.000887997	EpiMT	Cardiomyocyte
576	Fgf13	Vcan	0.000859275	EpiMT	Cardiomyocyte
577	Fgf9	Actb	0.00151182	EpiMT	Epicardial
578	Fgf9	Ccnd1	0.00202309	EpiMT	Epicardial
579	Fgf9	Cks1b	0.00147888	EpiMT	Epicardial
580	Fgf9	Egr1	0.00144634	EpiMT	Epicardial
581	Fgf9	Ets1	0.00148975	EpiMT	Epicardial
582	Fgf9	Hes1	0.00174472	EpiMT	Epicardial
583	Fgf9	Ier2	0.00155361	EpiMT	Epicardial
584	Fgf9	Junb	0.00172893	EpiMT	Epicardial
585	Fgf9	Myc	0.00185708	EpiMT	Epicardial
586	Fgf9	Ranbp1	0.00137505	EpiMT	Epicardial
587	Fgf9	Smad7	0.00160678	EpiMT	Epicardial
588	Fgf9	Sox9	0.00249533	EpiMT	Epicardial
589	Dlk1	Actb	0.00119219	EpiMT	Epicardial
590	Dlk1	Ccnd1	0.00141819	EpiMT	Epicardial
591	Dlk1	Cks1b	0.00112939	EpiMT	Epicardial
592	Dlk1	Egr1	0.0010307	EpiMT	Epicardial
593	Dlk1	Ets1	0.00108094	EpiMT	Epicardial
594	Dlk1	Hes1	0.00157299	EpiMT	Epicardial
595	Dlk1	Hic1	0.00118304	EpiMT	Epicardial
596	Dlk1	Ier2	0.0011471	EpiMT	Epicardial
597	Dlk1	Junb	0.00132326	EpiMT	Epicardial
598	Dlk1	Myc	0.00154587	EpiMT	Epicardial
599	Dlk1	Ranbp1	0.00113112	EpiMT	Epicardial
600	Dlk1	Smad7	0.00121033	EpiMT	Epicardial
601	Jag1	Hes1	0.00703442	EpiMT	General
602	Jag1	Megf6	0.00643291	EpiMT	General
603	Jag1	Meox1	0.00499899	EpiMT	General
604	Jag1	Ppp1r14a	0.00491237	EpiMT	General
605	Calm1	Actb	0.00120415	EpiMT	General
606	Calm1	Ccnd1	0.00143589	EpiMT	General
607	Calm1	Cks1b	0.000998441	EpiMT	General
608	Calm1	Egr1	0.00102065	EpiMT	General
609	Calm1	Ets1	0.00107653	EpiMT	General
610	Calm1	Hes1	0.00133124	EpiMT	General
611	Calm1	Ier2	0.00112412	EpiMT	General
612	Calm1	Junb	0.00137226	EpiMT	General
613	Calm1	Myc	0.00144283	EpiMT	General
614	Calm1	Smad7	0.0012916	EpiMT	General
615	Calm2	Actb	0.00119768	EpiMT	Endothelial
616	Calm2	Ccnd1	0.00144252	EpiMT	Endothelial
617	Calm2	Cks1b	0.00102691	EpiMT	Endothelial
618	Calm2	Egr1	0.00101414	EpiMT	Endothelial
619	Calm2	Ets1	0.00108316	EpiMT	Endothelial
620	Calm2	Hes1	0.00125614	EpiMT	Endothelial
621	Calm2	Ier2	0.00107558	EpiMT	Endothelial
622	Calm2	Junb	0.00131231	EpiMT	Endothelial
623	Calm2	Myc	0.00150303	EpiMT	Endothelial
624	Calm2	Smad7	0.00122479	EpiMT	Endothelial
625	Calm2	Tagln2	0.00100342	EpiMT	Endothelial
626	Igf1	Birc5	0.00748037	EpiMT	Mesenchymal
627	Igf1	Pdgfra	0.00614434	EpiMT	Mesenchymal
628	Igf1	Twist1	0.00575254	EpiMT	Mesenchymal
629	Igf2	Actb	0.00167375	EpiMT	General
630	Igf2	Ccnd1	0.00210801	EpiMT	General
631	Igf2	Cks1b	0.00166155	EpiMT	General
632	Igf2	Cycs	0.00435964	EpiMT	General
633	Igf2	Egr1	0.00164061	EpiMT	General
634	Igf2	Ets1	0.00161012	EpiMT	General
635	Igf2	Hes1	0.00182322	EpiMT	General
636	Igf2	Ier2	0.00178562	EpiMT	General
637	Igf2	Junb	0.00192586	EpiMT	General
638	Igf2	Myc	0.00289688	EpiMT	General
639	Igf2	Ranbp1	0.00152535	EpiMT	General
640	Igf2	Smad7	0.00176024	EpiMT	General
641	F11r	Actb	0.00112993	EpiMT	General
642	F11r	Ccnd1	0.00165982	EpiMT	General
643	F11r	Cks1b	0.00111749	EpiMT	General
644	F11r	Egr1	0.00105892	EpiMT	General
645	F11r	Ets1	0.00100393	EpiMT	General
646	F11r	Hes1	0.00134295	EpiMT	General
647	F11r	Ier2	0.00109392	EpiMT	General
648	F11r	Junb	0.00125813	EpiMT	General
649	F11r	Mecom	0.00100417	EpiMT	General
650	F11r	Myc	0.00144322	EpiMT	General
651	F11r	Ranbp1	0.00106286	EpiMT	General
652	F11r	Smad7	0.00132332	EpiMT	General
653	Jam3	Actb	0.00109907	EpiMT	Epicardial
654	Jam3	Ccnd1	0.00152468	EpiMT	Epicardial
655	Jam3	Cks1b	0.00105238	EpiMT	Epicardial
656	Jam3	Egr1	0.00104608	EpiMT	Epicardial
657	Jam3	Ets1	0.0010203	EpiMT	Epicardial
658	Jam3	Hes1	0.0013583	EpiMT	Epicardial
659	Jam3	Hic1	0.0010325	EpiMT	Epicardial
660	Jam3	Ier2	0.00108746	EpiMT	Epicardial
661	Jam3	Junb	0.00128938	EpiMT	Epicardial
662	Jam3	Mecom	0.00102755	EpiMT	Epicardial
663	Jam3	Myc	0.00136416	EpiMT	Epicardial
664	Jam3	Ramp2	0.00107579	EpiMT	Epicardial
665	Jam3	Smad7	0.0013182	EpiMT	Epicardial
666	Jam3	Tcf4	0.00102595	EpiMT	Epicardial
667	Agrn	Actb	0.000985448	EpiMT	General
668	Agrn	Actn1	0.00122035	EpiMT	General
669	Agrn	Birc5	0.000987798	EpiMT	General
670	Agrn	Ccnd1	0.00123363	EpiMT	General
671	Agrn	Egr1	0.0010604	EpiMT	General
672	Agrn	Emp1	0.00119442	EpiMT	General
673	Agrn	Hes1	0.00146582	EpiMT	General
674	Agrn	Ier2	0.00115532	EpiMT	General
675	Agrn	Ifitm3	0.00109976	EpiMT	General
676	Agrn	Junb	0.00119258	EpiMT	General
677	Agrn	Myc	0.0013155	EpiMT	General
678	Agrn	Smad7	0.0012961	EpiMT	General
679	Agrn	Tcf4	0.000992489	EpiMT	General
680	Hspg2	Actb	0.00116983	EpiMT	Endothelial
681	Hspg2	Actn1	0.00106136	EpiMT	Endothelial
682	Hspg2	Ccnd1	0.00137799	EpiMT	Endothelial
683	Hspg2	Cks1b	0.000993777	EpiMT	Endothelial
684	Hspg2	Egr1	0.00106229	EpiMT	Endothelial
685	Hspg2	Emp1	0.00102035	EpiMT	Endothelial
686	Hspg2	Ets1	0.00102244	EpiMT	Endothelial
687	Hspg2	Hes1	0.00141319	EpiMT	Endothelial
688	Hspg2	Ier2	0.00115704	EpiMT	Endothelial
689	Hspg2	Junb	0.00130467	EpiMT	Endothelial
690	Hspg2	Myc	0.00147465	EpiMT	Endothelial
691	Hspg2	Smad7	0.00131166	EpiMT	Endothelial
692	Hspg2	Tcf4	0.000993807	EpiMT	Endothelial
693	Thbs1	Actb	0.00166719	EpiMT	Mesenchymal
694	Thbs1	Ccnd1	0.00212173	EpiMT	Mesenchymal
695	Thbs1	Cks1b	0.00156644	EpiMT	Mesenchymal
696	Thbs1	Egr1	0.0015178	EpiMT	Mesenchymal
697	Thbs1	Ets1	0.00154971	EpiMT	Mesenchymal
698	Thbs1	Hes1	0.0016785	EpiMT	Mesenchymal
699	Thbs1	Ier2	0.00183332	EpiMT	Mesenchymal
700	Thbs1	Junb	0.0020221	EpiMT	Mesenchymal
701	Thbs1	Myc	0.00205182	EpiMT	Mesenchymal
702	Thbs1	Nfia	0.0015241	EpiMT	Mesenchymal
703	Thbs1	Smad7	0.0016976	EpiMT	Mesenchymal
704	Thbs2	Ccnd1	0.00130612	EpiMT	General
705	Thbs2	Foxp2	0.00109634	EpiMT	General
706	Thbs2	Hes1	0.00139832	EpiMT	General
707	Thbs2	Junb	0.00144231	EpiMT	General
708	Thbs2	Mecom	0.00119165	EpiMT	General
709	Thbs2	Myc	0.00128133	EpiMT	General
710	Thbs2	Pdlim3	0.00112268	EpiMT	General
711	Thbs2	Tbx20	0.00148244	EpiMT	General
712	Thbs2	Tcf4	0.0011306	EpiMT	General
713	Thbs2	Twist1	0.00111212	EpiMT	General
714	Ncam1	Actb	0.00121545	EpiMT	Mesenchymal
715	Ncam1	Ccnd1	0.00164978	EpiMT	Mesenchymal
716	Ncam1	Cks1b	0.00109845	EpiMT	Mesenchymal
717	Ncam1	Egr1	0.00110363	EpiMT	Mesenchymal
718	Ncam1	Ets1	0.00127813	EpiMT	Mesenchymal
719	Ncam1	Hes1	0.00142313	EpiMT	Mesenchymal
720	Ncam1	Ier2	0.00122407	EpiMT	Mesenchymal
721	Ncam1	Junb	0.00140021	EpiMT	Mesenchymal
722	Ncam1	Mecom	0.00113234	EpiMT	Mesenchymal
723	Ncam1	Myc	0.00155246	EpiMT	Mesenchymal
724	Ncam1	Ncam1	0.00110614	EpiMT	Mesenchymal
725	Ncam1	Smad7	0.00139262	EpiMT	Mesenchymal
726	Ncam1	Tcf4	0.0011703	EpiMT	Mesenchymal
727	Slit2	Actb	0.00164602	EpiMT	Epicardial
728	Slit2	Ccnd1	0.00194577	EpiMT	Epicardial
729	Slit2	Cks1b	0.00168406	EpiMT	Epicardial
730	Slit2	Egr1	0.00149064	EpiMT	Epicardial
731	Slit2	Ets1	0.00155952	EpiMT	Epicardial
732	Slit2	Hes1	0.00160842	EpiMT	Epicardial
733	Slit2	Hic1	0.00140956	EpiMT	Epicardial
734	Slit2	Ier2	0.0016488	EpiMT	Epicardial
735	Slit2	Junb	0.00179186	EpiMT	Epicardial
736	Slit2	Myc	0.0017056	EpiMT	Epicardial
737	Slit2	Ranbp1	0.00141218	EpiMT	Epicardial
738	Slit2	Smad7	0.00148469	EpiMT	Epicardial
739	Wnt4	Actb	0.00147917	EpiMT	Endothelial
740	Wnt4	Ccnd1	0.00185179	EpiMT	Endothelial
741	Wnt4	Cks1b	0.00140028	EpiMT	Endothelial
742	Wnt4	Hes1	0.00159919	EpiMT	Endothelial
743	Wnt4	Ier2	0.00148611	EpiMT	Endothelial
744	Wnt4	Junb	0.00179844	EpiMT	Endothelial
745	Wnt4	Myc	0.00174705	EpiMT	Endothelial
746	Wnt4	Smad7	0.001444	EpiMT	Endothelial
747	Wnt4	Sox9	0.0023563	EpiMT	Endothelial
748	Wnt5a	Actb	0.00112272	EpiMT	Epicardial
749	Wnt5a	Ccnd1	0.00246177	EpiMT	Epicardial
750	Wnt5a	Cks1b	0.00112507	EpiMT	Epicardial
751	Wnt5a	Egr1	0.00111947	EpiMT	Epicardial
752	Wnt5a	Ets1	0.00103857	EpiMT	Epicardial
753	Wnt5a	Hes1	0.00136177	EpiMT	Epicardial
754	Wnt5a	Ier2	0.00108072	EpiMT	Epicardial
755	Wnt5a	Junb	0.00132916	EpiMT	Epicardial
756	Wnt5a	Myc	0.00154978	EpiMT	Epicardial
757	Wnt5a	Smad7	0.00136663	EpiMT	Epicardial
758	Tnfsf12	Actb	0.00157005	EpiMT	General
759	Tnfsf12	Ccnd1	0.00198647	EpiMT	General
760	Tnfsf12	Cks1b	0.00142112	EpiMT	General
761	Tnfsf12	Egr1	0.00138285	EpiMT	General
762	Tnfsf12	Ets1	0.00144537	EpiMT	General
763	Tnfsf12	Hes1	0.00158817	EpiMT	General
764	Tnfsf12	Ier2	0.0014417	EpiMT	General
765	Tnfsf12	Junb	0.00191444	EpiMT	General
766	Tnfsf12	Lsp1	0.00251183	EpiMT	General
767	Tnfsf12	Myc	0.00173554	EpiMT	General
768	Tnfsf12	Ranbp1	0.00138884	EpiMT	General
769	Tnfsf12	Smad7	0.00171944	EpiMT	General
770	Tnfsf12	Vcam1	0.0023387	EpiMT	General
771	Rtn4	Actb	0.000878084	EpiMT	General
772	Rtn4	Ccnd1	0.00110573	EpiMT	General
773	Rtn4	Cks1b	0.000880541	EpiMT	General
774	Rtn4	Hes1	0.000993304	EpiMT	General
775	Rtn4	Ier2	0.000865292	EpiMT	General
776	Rtn4	Junb	0.00103023	EpiMT	General
777	Rtn4	Myc	0.00117945	EpiMT	General
778	Rtn4	Ramp2	0.000798783	EpiMT	General
779	Rtn4	Smad7	0.000973359	EpiMT	General
780	Rspo1	Actb	0.00103413	EpiMT	Epicardial
781	Rspo1	Actn1	0.00106639	EpiMT	Epicardial
782	Rspo1	Birc5	0.0011082	EpiMT	Epicardial
783	Rspo1	Ccnd1	0.00126882	EpiMT	Epicardial
784	Rspo1	Cks1b	0.00101406	EpiMT	Epicardial
785	Rspo1	Egr1	0.00101096	EpiMT	Epicardial
786	Rspo1	Emp1	0.000982887	EpiMT	Epicardial
787	Rspo1	Hes1	0.00146661	EpiMT	Epicardial
788	Rspo1	Ier2	0.00114077	EpiMT	Epicardial
789	Rspo1	Ifitm3	0.00101579	EpiMT	Epicardial
790	Rspo1	Junb	0.00114371	EpiMT	Epicardial
791	Rspo1	Mecom	0.00100266	EpiMT	Epicardial
792	Rspo1	Myc	0.0013359	EpiMT	Epicardial
793	Rspo1	Smad7	0.00134707	EpiMT	Epicardial
794	Rspo1	Sox9	0.00203103	EpiMT	Epicardial
795	Rspo1	Tcf4	0.000988639	EpiMT	Epicardial
796	Rgma	Actb	0.00133002	EpiMT	Mesenchymal
797	Rgma	Ccnd1	0.00155714	EpiMT	Mesenchymal
798	Rgma	Cks1b	0.00112622	EpiMT	Mesenchymal
799	Rgma	Ets1	0.00123166	EpiMT	Mesenchymal
800	Rgma	Hes1	0.00142424	EpiMT	Mesenchymal
801	Rgma	Ier2	0.00131089	EpiMT	Mesenchymal
802	Rgma	Junb	0.00142341	EpiMT	Mesenchymal
803	Rgma	Mecom	0.00111655	EpiMT	Mesenchymal
804	Rgma	Myc	0.00156242	EpiMT	Mesenchymal
805	Rgma	Smad7	0.00179867	EpiMT	Mesenchymal
806	Rgma	Zeb2	0.00128169	EpiMT	Mesenchymal
807	Ptdss1	Ccnd1	0.00205086	EpiMT	General
808	Ptdss1	Hes1	0.0019042	EpiMT	General
809	Ptdss1	Ier2	0.00173237	EpiMT	General
810	Ptdss1	Junb	0.0020216	EpiMT	General
811	Ptdss1	Mecom	0.00176319	EpiMT	General
812	Ptdss1	Myc	0.00197851	EpiMT	General
813	Ptdss1	Ramp2	0.00178905	EpiMT	General
814	Ptdss1	Ranbp1	0.0020656	EpiMT	General
815	Ptdss1	Smad7	0.00174421	EpiMT	General
816	Psen1	Actb	0.0013074	EpiMT	General
817	Psen1	Ccnd1	0.00159136	EpiMT	General
818	Psen1	Cks1b	0.00127762	EpiMT	General
819	Psen1	Egr1	0.00110728	EpiMT	General
820	Psen1	Ets1	0.00110511	EpiMT	General
821	Psen1	Hes1	0.00280103	EpiMT	General
822	Psen1	Ier2	0.00124536	EpiMT	General
823	Psen1	Junb	0.00143018	EpiMT	General
824	Psen1	Myc	0.00156026	EpiMT	General
825	Psen1	Ncam1	0.00219683	EpiMT	General
826	Psen1	Ranbp1	0.00109379	EpiMT	General
827	Psen1	Smad7	0.00141147	EpiMT	General
828	Psen1	Tagln2	0.0011006	EpiMT	General
829	Pdgfa	Actb	0.00124527	EpiMT	General
830	Pdgfa	Ccnd1	0.0017522	EpiMT	General
831	Pdgfa	Cks1b	0.00123222	EpiMT	General
832	Pdgfa	Egr1	0.0039852	EpiMT	General
833	Pdgfa	Ets1	0.00147596	EpiMT	General
834	Pdgfa	Hes1	0.00143322	EpiMT	General
835	Pdgfa	Ier2	0.00128607	EpiMT	General
836	Pdgfa	Junb	0.00149631	EpiMT	General
837	Pdgfa	Myc	0.00178381	EpiMT	General
838	Pdgfa	Pdgfra	0.00243597	EpiMT	General
839	Pdgfa	Pdgfrb	0.00253563	EpiMT	General
840	Pdgfa	Ranbp1	0.00122763	EpiMT	General
841	Pdgfa	Smad7	0.00141861	EpiMT	General
842	Pdgfa	Tcf4	0.0012562	EpiMT	General
843	Nrg1	Actb	0.00103659	EpiMT	Endothelial
844	Nrg1	Ccnd1	0.00158535	EpiMT	Endothelial
845	Nrg1	Cks1b	0.000989725	EpiMT	Endothelial
846	Nrg1	Egr1	0.0020842	EpiMT	Endothelial
847	Nrg1	Ets1	0.00105305	EpiMT	Endothelial
848	Nrg1	Hes1	0.00119454	EpiMT	Endothelial
849	Nrg1	Ier2	0.0010697	EpiMT	Endothelial
850	Nrg1	Junb	0.00122236	EpiMT	Endothelial
851	Nrg1	Myc	0.00342553	EpiMT	Endothelial
852	Nrg1	Ranbp1	0.000963527	EpiMT	Endothelial
853	Nrg1	Smad7	0.00112776	EpiMT	Endothelial
854	Nectin2	Actb	0.0011645	EpiMT	Epicardial
855	Nectin2	Ccnd1	0.00139314	EpiMT	Epicardial
856	Nectin2	Cks1b	0.0011518	EpiMT	Epicardial
857	Nectin2	Hes1	0.00130225	EpiMT	Epicardial
858	Nectin2	Ier2	0.00115204	EpiMT	Epicardial
859	Nectin2	Junb	0.0012764	EpiMT	Epicardial
860	Nectin2	Myc	0.00128801	EpiMT	Epicardial
861	Nectin2	Ranbp1	0.00100558	EpiMT	Epicardial
862	Nectin2	Smad7	0.00123918	EpiMT	Epicardial
863	Nectin2	Tagln2	0.000984309	EpiMT	Epicardial
864	Nectin2	Tcf4	0.000984596	EpiMT	Epicardial
865	Has2	Acta2	0.00207363	EpiMT	Mesenchymal
866	Has2	Actb	0.00236508	EpiMT	Mesenchymal
867	Has2	Ccnd1	0.00247836	EpiMT	Mesenchymal
868	Has2	Ets1	0.00204146	EpiMT	Mesenchymal
869	Has2	Hes1	0.00244825	EpiMT	Mesenchymal
870	Has2	Junb	0.00271335	EpiMT	Mesenchymal
871	Has2	Myc	0.00208333	EpiMT	Mesenchymal
872	Gpi1	Actb	0.000730559	EpiMT	Cardiomyocyte
873	Gpi1	Ccnd1	0.000848555	EpiMT	Cardiomyocyte
874	Gpi1	Cks1b	0.000603235	EpiMT	Cardiomyocyte
875	Gpi1	Ets1	0.000644474	EpiMT	Cardiomyocyte
876	Gpi1	Hes1	0.000685343	EpiMT	Cardiomyocyte
877	Gpi1	Ier2	0.000624722	EpiMT	Cardiomyocyte
878	Gpi1	Junb	0.000727359	EpiMT	Cardiomyocyte
879	Gpi1	Myc	0.000913592	EpiMT	Cardiomyocyte
880	Gpi1	Ranbp1	0.000615938	EpiMT	Cardiomyocyte
881	Gpi1	Smad7	0.00071246	EpiMT	Cardiomyocyte
882	Cxcl12	Actb	0.00103059	EpiMT	Cardiomyocyte
883	Cxcl12	Ccnd1	0.00156572	EpiMT	Cardiomyocyte
884	Cxcl12	Cks1b	0.0010195	EpiMT	Cardiomyocyte
885	Cxcl12	Egr1	0.00213443	EpiMT	Cardiomyocyte
886	Cxcl12	Ets1	0.00105198	EpiMT	Cardiomyocyte
887	Cxcl12	Hes1	0.00120873	EpiMT	Cardiomyocyte
888	Cxcl12	Ier2	0.00115119	EpiMT	Cardiomyocyte
889	Cxcl12	Junb	0.00129011	EpiMT	Cardiomyocyte
890	Cxcl12	Myc	0.00137276	EpiMT	Cardiomyocyte
891	Cxcl12	Smad7	0.00120714	EpiMT	Cardiomyocyte
892	Ctf1	Actb	0.00292024	EpiMT	Epicardial
893	Ctf1	Ccnd1	0.00305327	EpiMT	Epicardial
894	Ctf1	Hes1	0.00290487	EpiMT	Epicardial
895	Ctf1	Junb	0.00303493	EpiMT	Epicardial
896	Ctf1	Myc	0.00343372	EpiMT	Epicardial
897	Ctf1	Nfia	0.00742199	EpiMT	Epicardial
898	Ctf1	Smad7	0.0028926	EpiMT	Epicardial
899	Cdh3	Actb	0.00134211	EpiMT	Epicardial
900	Cdh3	Birc5	0.00118588	EpiMT	Epicardial
901	Cdh3	Ccnd1	0.00211684	EpiMT	Epicardial
902	Cdh3	Egr1	0.00120864	EpiMT	Epicardial
903	Cdh3	Hes1	0.00144219	EpiMT	Epicardial
904	Cdh3	Hmga2	0.00111956	EpiMT	Epicardial
905	Cdh3	Junb	0.00118864	EpiMT	Epicardial
906	Cdh3	Mecom	0.00116253	EpiMT	Epicardial
907	Cdh3	Myc	0.00210601	EpiMT	Epicardial
908	Cdh3	Smad7	0.00121128	EpiMT	Epicardial
909	Cdh2	Actb	0.00130704	EpiMT	General
910	Cdh2	Ccnd1	0.00250724	EpiMT	General
911	Cdh2	Cks1b	0.00110005	EpiMT	General
912	Cdh2	Ets1	0.00120206	EpiMT	General
913	Cdh2	Hes1	0.00160732	EpiMT	General
914	Cdh2	Ier2	0.00121183	EpiMT	General
915	Cdh2	Junb	0.00138752	EpiMT	General
916	Cdh2	Myc	0.00162996	EpiMT	General
917	Cdh2	Ranbp1	0.00119336	EpiMT	General
918	Cdh2	Smad7	0.00148322	EpiMT	General
919	Angpt1	Actb	0.0015348	EpiMT	Mesenchymal
920	Angpt1	Ccnd1	0.00210388	EpiMT	Mesenchymal
921	Angpt1	Egr1	0.00151423	EpiMT	Mesenchymal
922	Angpt1	Ets1	0.00162972	EpiMT	Mesenchymal
923	Angpt1	Hes1	0.00181514	EpiMT	Mesenchymal
924	Angpt1	Ier2	0.00154052	EpiMT	Mesenchymal
925	Angpt1	Junb	0.00173447	EpiMT	Mesenchymal
926	Angpt1	Myc	0.00192889	EpiMT	Mesenchymal
927	Angpt1	Smad7	0.00295372	EpiMT	Mesenchymal
928	Angpt1	Tcf4	0.00158327	EpiMT	Mesenchymal
929	Cadm1	Sfrp2	0.00523257	EpiMT	Epicardial
930	Cadm1	Tagln	0.00524918	EpiMT	Epicardial

## Sheet: Proliferation ligand-receptor
	Cdh3	Igf1	Gmfb	Nampt	Lrpap1	Psap	Fgf9	Flrt2	Mdk	Psen1	Dlk1	Nid1	Icam2	Sema3a	Robo2	Robo1	Slit2	Hmgb1	Adam15	Tgfb1	Itgb1	Thbs1	Pros1	Vegfa	Wnt4	Ptprf	Nectin2	Grn	Csf1	Efna5
Lrp1	0	0	0	0	0.486494	0.0241317	0	0	0.1096	0	0	0	0	0	0	0	0	0	0	0	0	0.625242	0	0	0	0	0	0	0	0
Sdc1	0	0	0	0	0	0	0	0	0.105003	0	0	0	0	0	0	0	0.0231195	0	0	0	0.23768	0.132161	0	0	0	0	0	0	0	0
Cd47	0	0	0	0	0	0	0	0	0	0	0	0	0	0	0	0	0	0	0	0	0.370473	0.0340052	0	0	0	0	0	0	0	0
Itga4	0	0	0	0	0	0	0	0	0	0	0	0	0	0	0	0	0	0.129682	0	0	0.420511	0.227632	0	0	0	0	0	0	0	0
Dag1	0	0	0	0	0	0	0	0	0	0.265681	0	0	0	0	0	0	0	0	0	0	0.254889	0	0	0	0	0	0	0	0	0
Ncstn	0	0	0	0	0	0	0	0	0	0.0300336	0	0	0	0	0	0	0	0	0	0	0.122559	0	0	0	0	0	0	0	0	0
Itga5	0	0	0	0	0	0	0	0	0	0	0	0	0	0	0	0	0	0	0.256771	0	0.0200769	0	0	0	0	0	0	0	0	0
Vcam1	0	0	0	0	0	0	0	0	0	0	0	0	0	0	0	0	0	0	0	0	0.0248123	0	0	0	0	0	0	0	0	0
Jam3	0	0	0	0	0	0	0	0	0	0	0	0	0	0	0	0	0	0	0	0	0.527918	0	0	0	0	0	0	0	0	0
Itga1	0	0	0	0	0	0	0	0	0	0	0	0	0	0	0	0	0	0	0	0	0.0191047	0	0	0	0	0	0	0	0	0
Igf2r	0	0	0	0	0	0	0	0	0	0	0	0	0	0	0	0	0	0	0	0	0.114003	0	0	0	0	0	0	0	0	0
Fat1	0	0	0	0	0	0	0	0	0	0	0	0	0	0	0	0	0	0	0	0	0.141792	0	0	0	0	0	0	0	0	0
Cd151	0	0	0	0	0	0	0	0	0	0	0	0	0	0	0	0	0	0	0	0	0.0319024	0	0	0	0	0	0	0	0	0
Dab2	0	0	0	0	0	0	0	0	0	0	0	0	0	0	0	0	0	0	0	0	0.289019	0	0	0	0	0	0	0	0	0
Igf1r	0.248452	0.831916	0	0.42235	0	0	0	0	0	0	0	0	0	0	0	0	0	0	0	0	0.34689	0	0	0	0	0	0	0	0	0
Rack1	0	0.223159	0	0	0	0	0	0	0	0	0	0	0	0	0	0	0	0	0	0	0.277758	0	0	0	0	0.12018	0	0	0	0
Eng	0	0	0	0	0	0	0	0	0	0	0	0	0	0	0	0	0	0	0	0.05101	0.805847	0	0	0	0	0	0	0	0	0
Itga8	0	0	0	0	0	0	0	0	0	0	0	0	0	0	0	0	0	0	0	0.311062	0.0242794	0	0	0	0	0	0	0	0	0
Itgav	0	0	0	0	0	0	0	0	0	0	0	0.122749	0	0	0	0	0	0	0	0.398951	0.0195303	0.43626	0	0.122749	0	0	0	0	0	0
Pdgfrb	0	0	0	0	0	0	0	0	0	0	0	0	0	0	0	0	0	0	0	0	0.123843	0	0	0.461658	0	0	0	0	0	0
Lrp5	0	0	0	0	0	0	0	0	0	0	0	0	0	0	0	0	0	0	0	0	0	0.0974676	0	0	0.433365	0	0	0	0	0
Sfrp1	0	0	0	0	0	0	0	0	0	0	0	0	0	0	0	0	0	0	0	0	0	0	0	0	0.0616168	0	0	0	0	0
Ror2	0	0	0	0	0	0	0	0	0	0	0	0	0	0	0	0	0	0	0	0	0	0	0	0	0.274773	0	0	0	0	0
P2rx4	0	0	0	0	0	0	0	0	0	0	0	0	0	0	0	0	0	0	0	0	0	0	0	0	0.472459	0	0	0	0	0
Lrp6	0	0	0	0	0	0	0	0	0	0	0	0	0	0	0	0	0	0	0	0	0	0	0	0	0.402564	0	0	0	0	0
Fzd2	0	0	0	0	0	0	0	0	0	0	0	0	0	0	0	0	0	0	0	0	0	0	0	0	0.156934	0	0	0	0	0
Fzd3	0	0	0	0	0	0	0	0	0	0	0	0	0	0	0	0	0	0	0	0	0	0	0	0	0.351454	0	0	0	0	0
Ephb4	0	0	0	0	0	0	0	0	0	0	0	0	0	0	0	0	0	0	0	0	0	0	0	0	0	0	0	0	0	0.208874
Epha7	0	0	0	0	0	0	0	0	0	0	0	0	0	0	0	0	0	0	0	0	0	0	0	0	0	0	0	0	0	0.452795
Efna4	0	0	0	0	0	0	0	0	0	0	0	0	0	0	0	0	0	0	0	0	0	0	0	0	0	0	0	0	0	0.243562
Epha3	0	0	0	0	0	0	0	0	0	0	0	0	0	0	0	0	0	0	0	0	0	0	0	0	0	0	0	0	0	0.896197
Ptprb	0	0	0	0	0	0	0	0	0.0328389	0	0	0	0	0	0	0	0	0	0	0	0	0	0	0.329856	0	0	0	0	0	0
Sdc4	0	0	0	0	0	0	0	0	0.0844021	0	0	0	0	0	0	0	0	0	0	0	0	0	0	0	0	0	0	0	0	0
Ncam1	0	0	0	0	0	0	0	0	0.318119	0	0	0	0	0	0	0	0	0	0	0	0	0	0	0	0	0	0	0	0	0
Sdc3	0	0	0	0	0	0	0	0	0.135257	0	0	0	0	0	0	0	0	0	0	0	0	0	0	0	0	0	0	0	0	0
Robo1	0	0	0	0	0	0	0	0	0	0	0	0	0	0	0.0393974	0	0.795234	0	0	0	0	0	0	0	0	0	0	0	0	0
Dlg4	0	0	0	0	0	0	0	0	0	0	0	0	0	0	0.127577	0	0	0	0	0	0	0	0	0	0	0	0	0	0	0
Neo1	0	0	0	0	0	0	0	0	0	0	0	0	0	0	0.310875	0	0	0	0	0	0	0	0	0	0	0	0	0	0	0
Ptprf	0	0	0	0	0	0	0	0	0	0	0	0.362066	0	0	0	0	0	0	0	0	0	0	0	0	0	0	0	0	0	0
Notch1	0	0	0	0	0	0	0	0	0	0.608843	0.230143	0.153554	0	0	0	0	0	0	0	0	0	0	0	0	0	0	0	0	0	0
Notch2	0	0	0	0	0	0	0	0	0.401485	0.647718	0.220155	0.206196	0	0	0	0	0	0	0	0	0	0	0	0	0	0	0	0	0	0
Fgfr2	0	0	0	0	0	0	0.631861	0	0	0	0	0	0	0	0	0	0	0	0	0	0	0	0	0	0	0	0	0	0	0
Acvr2b	0	0	0	0	0	0	0	0	0	0	0.352167	0	0	0	0	0	0	0	0	0	0	0	0	0	0	0	0	0	0	0
Fgfr1	0	0	0	0	0	0	0.572009	0.127721	0	0	0.282409	0	0	0	0	0	0	0	0	0	0	0	0	0	0	0	0	0	0	0
Nectin3	0	0	0	0	0	0	0	0	0	0	0	0	0	0	0	0	0	0	0	0	0	0	0	0	0	0	0.701519	0	0	0
Tnfrsf12a	0	0	0	0	0	0	0	0	0	0	0	0	0	0	0	0	0	0	0	0	0	0	0	0	0	0	0.19174	0	0	0
Anxa6	0	0	0.105641	0.136651	0	0	0	0	0	0	0	0	0	0	0	0	0	0	0	0	0	0	0	0	0	0	0	0	0	0
Cul5	0	0	0	0.168604	0	0	0	0	0	0	0	0	0	0	0	0	0	0	0	0	0	0	0	0	0	0	0	0	0	0
Rpsa	0	0	0	0	0	0	0	0	0	0	0	0	0	0	0	0	0	0	0	0	0	0	0.216274	0	0	0	0	0	0	0
Gpc1	0	0	0	0	0	0	0	0	0	0	0	0	0	0	0	0	0.377673	0	0	0	0	0	0	0.4496	0	0	0	0	0	0
Axl	0	0	0	0	0	0	0	0	0	0	0	0	0	0	0	0	0	0	0	0	0	0	0.613752	0.586439	0	0	0	0	0	0
Pdgfra	0	0	0	0	0	0	0	0	0	0	0	0	0	0	0	0	0	0	0	0	0	0	0	0.49824	0	0	0	0	0	0
Cd44	0	0	0	0	0	0	0	0	0	0	0	0	0.131695	0	0	0	0	0	0	0	0	0	0	0	0	0	0	0	0	0
Nrp1	0	0	0	0	0	0	0	0	0	0	0	0	0.298059	0.560666	0	0	0	0	0	0	0	0	0	0.579112	0	0	0	0	0	0
Tnfrsf1a	0	0	0	0	0	0	0	0	0	0	0	0	0	0	0	0	0	0	0	0	0	0	0	0	0	0	0	0.270709	0	0
Csf2ra	0	0	0	0	0	0	0	0	0	0	0	0	0	0	0	0	0	0	0	0	0	0	0	0	0	0	0	0	0.351804	0
Robo2	0	0	0	0	0	0	0	0	0	0	0	0	0	0	0	0.869989	0.788904	0	0	0	0	0	0	0	0	0	0	0	0	0
Mcc	0	0	0	0	0	0	0	0	0	0	0	0	0	0	0	0	0	0	0	0.232372	0	0	0	0	0	0.1789	0	0	0	0
Ryk	0	0	0	0	0	0	0	0	0	0	0	0	0	0	0	0	0	0	0	0	0	0	0	0	0	0.141805	0	0	0	0
Ptprd	0	0	0	0	0	0	0	0	0	0	0	0	0	0	0	0	0	0	0	0	0	0	0	0	0	0.123603	0	0	0	0
Gria3	0	0	0	0	0	0	0	0	0	0	0	0	0	0	0	0	0	0	0	0	0	0	0	0	0	0.366842	0	0	0	0
Ptpra	0	0	0	0	0	0	0	0	0	0	0	0	0	0	0	0	0	0	0	0	0	0	0	0	0	0.122952	0	0	0	0
Sdc2	0	0	0	0	0	0	0	0	0	0	0	0	0	0	0	0	0	0	0	0.414192	0	0	0	0	0	0	0	0	0	0
Itgb8	0	0	0	0	0	0	0	0	0	0	0	0	0	0	0	0	0	0	0	0.153694	0	0	0	0	0	0	0	0	0	0
Itgb5	0	0	0	0	0	0	0	0	0	0	0	0	0	0	0	0	0	0	0	0.294914	0	0	0	0	0	0	0	0	0	0
Bambi	0	0	0	0	0	0	0	0	0	0	0	0	0	0	0	0	0	0	0	0.310694	0	0	0	0	0	0	0	0	0	0
Bmpr1a	0	0	0	0	0	0	0	0	0	0	0	0	0	0	0	0	0	0	0	0.501398	0	0	0	0	0	0	0	0	0	0
Itgb1	0	0	0	0	0	0	0	0	0	0.176622	0	0	0	0	0	0	0	0	0.096089	0.206283	0	0.215659	0	0	0	0	0	0	0	0
Tgfbr1	0	0	0	0	0	0	0	0	0	0.332782	0	0	0	0	0	0	0	0	0	0.779079	0	0	0	0	0	0	0	0	0	0.196148

## Sheet: Proliferation ligand-target
ligand	target	weight	target_type	ligand_type
Sema3a	Cks1b	0.00135247	Prolif	Endothelial
Sema3a	Tubb5	0.00124072	Prolif	Endothelial
Vegfa	Cep55	0.00198641	Prolif	General
Vegfa	Pclaf	0.00399989	Prolif	General
Psap	Tubb5	0.00200457	Prolif	General
Slit2	Cks1b	0.00168406	Prolif	Epicardial
Thbs1	Cks1b	0.00156644	Prolif	Mesenchymal
Thbs1	Tubb5	0.001549	Prolif	Mesenchymal
Wnt4	Cks1b	0.00140028	Prolif	Endothelial
Wnt4	Tubb5	0.00146524	Prolif	Endothelial
Tgfb1	Hmgb1	0.00568114	Prolif	Endothelial
Psen1	Cks1b	0.00127762	Prolif	General
Psen1	Tubb5	0.00117619	Prolif	General
Pros1	Cks1b	0.00148456	Prolif	Endothelial
Pros1	Tubb5	0.00154819	Prolif	Endothelial
Nid1	Cks1b	0.00128999	Prolif	Endothelial
Nid1	Tubb5	0.00128908	Prolif	Endothelial
Nectin2	Cks1b	0.0011518	Prolif	Epicardial
Nectin2	Tubb5	0.00106154	Prolif	Epicardial
Mdk	Ccna2	0.00206461	Prolif	General
Mdk	Cks1b	0.00147328	Prolif	General
Mdk	Ran	0.00410088	Prolif	General
Itgb1	Birc5	0.00391045	Prolif	General
Itgb1	Cks1b	0.000953614	Prolif	General
Itgb1	Tubb5	0.000971023	Prolif	General
Igf1	Birc5	0.00748037	Prolif	Mesenchymal
Igf1	Pbk	0.00587054	Prolif	Mesenchymal
Fgf9	Cks1b	0.00147888	Prolif	Epicardial
Fgf9	Tubb5	0.00142838	Prolif	Epicardial
Adam15	Birc5	0.00110204	Prolif	Endothelial
Adam15	Cks1b	0.00135613	Prolif	Endothelial
Dlk1	Cks1b	0.00112939	Prolif	Epicardial
Dlk1	Tubb5	0.00122303	Prolif	Epicardial
