# Supplementary material for: Cell diversity and plasticity during atrioventricular heart valve EMTs
Source: Nat Commun. 2023 Sep 9;14:5567. doi: 10.1038/s41467-023-41279-6 (PMC10492828; doi:10.1038/s41467-023-41279-6)
Supplement: Supplementary file 9 — Supplementary Data 6 [file 41467_2023_41279_MOESM9_ESM.xlsx]

## Sheet: Sheet1
REAGENT or RESOURCE	COMPANY	IDENTIFIER
Antibodies
Rat monoclonal anti-CD31	Biolegend	Cat # 102502
Rabbit polyclonal anti-ERG	Abcam	Cat # ab92513
Mouse monoclonal anti-GATA4	Santa Cruz	Cat # sc-25310
Mouse monoclonal anti-NFATc1	Developmental Studies Hybridoma Bank (DSHB)	Cat # 7A6-s
Rabbit anti-PCNA	Abcam	Cat # ab70472
Goat polyclonal anti-PDGFRα	R&D	Cat # AF1062
Rabbit polyclonal anti-pH3	Upstate	Cat # 06-570
Goat polyclonal anti-SOX9	R&D	Cat # AF3075
Rabbit polyclonal anti-SOX9	Millipore	Cat # ab5535
Mouse monoclonal anti-TNNT2	DSHB	Cat # RA-C2-s
Rabbit polyclonal anti-VIM	Cell Signaling	Cat # 5741s
Rabbit polyclonal anti-WT1	Abcam	Cat # ab89901
Donkey anti-goat IgG, A488	Thermo Fisher	Cat # A11055
Goat anti-rabbit IgG, A488	Thermo Fisher	Cat # A11008
Donkey anti-goat IgG, A568	Thermo Fisher	Cat # A11057
Donkey anti-mouse IgG, A568	Thermo Fisher	Cat # A10037
Donkey anti-rabbit IgG, A568	Thermo Fisher	Cat # A10042
Donkey anti-rat IgG, A594	Thermo Fisher	Cat # A21209
Donkey anti-mouse IgG, A647	Thermo Fisher	Cat # A31571
Donkey anti-rabbit IgG, A647	Thermo Fisher	Cat # A31573
Rat monoclonal anti-CD31, FITC	BioLegend	Cat # 102506
Rat monoclonal anti-Ter119, APC	Thermo Fisher	Cat # 17-5921-82
Chemicals, Peptides, and Recombinant Proteins
4’,6-diamidino-2-phenylindole (DAPI)	Thermo Fisher	Cat # D1306
1,4-Diazabicyclo (2,2,2)-octane (DABCO)	Sigma	Cat # D27802
Bovine serum albumin	Sigma	Cat # A4503
Deoxycholate	Sigma	Cat # D6750
DNAse I	Sigma	Cat # DN25
EDTA	Thermo Fisher	Cat # 15575020
Fetal bovine serum (FBS)	Thermo Fisher	Cat # A3160702
Magnesium chloride	Sigma	Cat # M2293
Optimal cutting temperature compound	TissueTek	Cat # 4583
Paraformaldehyde (PFA)	Sigma	Cat # 16005
Potassium ferricyanide	Sigma	Cat # P8131
Potassium ferrocyanide	Sigma	Cat # P3289999
Sodium borohydride	Sigma	Cat # 213462
Triton-X-100	Sigma	Cat # P1379
TrypLE express	Gibco	Cat #12604013
Critical Commercial Assays
Chromium Single Cell 3’ Library & Gel Bead Kit v3	10X Genomics	Cat # 1000075
Deposited Data
E7.75, E8.25, and E9.25 scRNA-seq data	de Soysa et al., 2019	NCBI GEO accession number: GSE126128
E10.5 and E12.5 scRNA-seq data	This paper	ArrayExpress accession number: E-MTAB-11795
E12.5 chamber epicardium scRNA-seq data	Quijada et al., 2021	NCBI GEO accession number: GSE154715
Experimental Models: Organisms/Strains
Mouse: CD1-Elite	Charles River	Strain code # 482
Mouse: Hic1nLacZ/+	Scott et al., 2019	N/A
Mouse: tdTomato (Gt(ROSA)26Sortm9(CAG-tdTomato)Hze)	Madisen et al., 2010	JAX stock # 007909
Mouse: Sox9fl (B6.129S7-Sox9tm2Crm/J)	Akiyama et al., 2002	JAX stock # 013106
Mouse: Tie2-cre (Tg(Tek-cre)1Ywa)	Kisanuki et al., 2001	JAX stock # 008863
Software and Algorithms
Cell Ranger v5.0	10X Genomics	https://support.10xgenomics.com/single-cell-gene-expression/software/downloads/latest
Circlize v0.4.8	Gu et al., 2014	www.cran.r-project.org/web/packages/circlize/
FlowJo v11	FlowJo, LLC	www.flowjo.com/solutions/flowjo
Harmony v0.1	Nowotschin et al., 2019	www.github.com/dpeerlab/Harmony
ImageJ 1.52i	Schneider et al., 2012	https://imagej.net/
MAGIC v2.0	van Dijk et al., 2018	www.krishnaswamylab.org/projects/magic
NicheNetr v0.1.0	Browaeys et al., 2020	www.github.com/saeyslab/nichenetr
NIS Elements 5.0	Nikon Instruments Inc.	www.microscope.healthcare.nikon.com/products/software
Palantir v0.2	Setty et al., 2019	www.github.com/dpeerlab/Palantir
Pheatmap v1.0.12	N/A	https://www.rdocumentation.org/packages/pheatmap/versions/0.2/topics/pheatmap
Phenograph v1.5.2	Levine et al., 2015	www.github.com/jacoblevine/PhenoGraph
Scater v1.10.1	McCarthy et al., 2017	http://bioconductor.org/packages/release/bioc/html/scater.html
Scran v1.10.2	Lun et al., 2016	www.bioconductor.org/packages/release/bioc/html/scran.html
Seurat v4.0.4	Hao et al., 2021	https://satijalab.org/seurat/
