# Supplementary material for: Cell diversity and plasticity during atrioventricular heart valve EMTs
Source: Nat Commun. 2023 Sep 9;14:5567. doi: 10.1038/s41467-023-41279-6 (PMC10492828; doi:10.1038/s41467-023-41279-6)
Supplement: Supplementary file 10 — Supplementary Data 7 [file 41467_2023_41279_MOESM10_ESM.xlsx]

## Sheet: Sheet1
genotype	forward	reverse
Hic1-LacZ
tdTomato WT	AAGGGAGCTGCAGTGGAGTA	CCGAAAATCTGTGGAAGTC
tdTomato Tg	GGCATTAAAGCAGCGTATCC	CTGTTCCTGTACGGCATGG
Tie2-cre	CGTACTGACGGTGGGAGAAT	CGTACTGACGGTGGGAGAAT
Sox9 flox	AGACTCTGGGCAAGCTCTGG	GTCATATTCACGCCCCCATT
