# Supplementary material for: Cell diversity and plasticity during atrioventricular heart valve EMTs
Source: Nat Commun. 2023 Sep 9;14:5567. doi: 10.1038/s41467-023-41279-6 (PMC10492828; doi:10.1038/s41467-023-41279-6)
Supplement: Supplementary file 11 — Supplementary Data 8 [file 41467_2023_41279_MOESM11_ESM.xlsx]

## Sheet: NicheNet target genes
EndMT (E10.5)	EpiMT (E12.5)	Proliferation (E12.5)
Cthrc1	Serpine2	Ube2c
Col9a3	Itgb5	Top2a
Gpc3	Slc38a5	Hmgb2
Fbln2	Postn	Cenpf
Pcolce	Csrp2	Birc5
Dbi	Rbp1	Cenpa
Col9a1	Vcam1	Cks2
Ccnd1	Tagln2	Pclaf
Clmp	Lgals1	Prc1
Gyg	Pid1	Tpx2
Twist1	Ccdc3	H2ax
Serpine2	Zeb2	Cenpe
Prrx2	Pdlim3	Mki67
Tagln	Ckb	Cdk1
Postn	Pde1a	Cdca8
Vcan	Rhoj	Nusap1
Fbn2	Ccn4	Cdc20
Tgfbi	Phlda1	Smc2
Ncam1	Pdgfra	Ccnb2
Itgb5	Gucy1b1	Ccnb1
Tubb3	Col6a1	Cdca3
Sox9	Col6a2	Ccna2
Col1a1	Tgfbi	Smc4
Spint2	Adam19	Hmmr
Hmga2	Gask1b	Incenp
Tpm1	Ppp1r14a	Tacc3
Rtn1	Actb	Stmn1
Ociad2	Hic1	Spc25
Ptn	Vcan	Racgap1
Ppp1r14a	Cnn2	Ckap2l
Papss2	Ets1	Spc24
Sfrp1	Ramp2	Kif11
Epha3	Tmsb4x	Cks1b
Lgals1	Eng	Nucks1
Id2	Clmp	Sgo2a
Lmcd1	Nfix	Aurkb
Mfap4	Tbx20	Pbk
Haus7	Lsp1	Plk1
Dpysl3	Ldha	Mis18bp1
Rcn3	Hmgb1	Kif20a
Cdh2	Nfia	Kif20b
Itga4	Bgn	Kif23
Sipa1l1	Meox1	Kif22
Serpinf1	Myc	Aurka
Fzd2	Nes	Bub1
Slc25a4	Snai2	Knstrn
Pdgfra	Ifitm3	Kif2c
Car3	Mecom	Pimreg
Robo2	Ncam1	Knl1
Sparc	Pdgfrb	Bub1b
Sox5	Dpysl3	Kif15
Ppp1r14c	Lmcd1	Ndc80
Bambi	Acta2	Dlgap5
Enah	Asb4	Shcbp1
Metrn	Specc1	Aspm
Mmp23	F2r	Diaph3
Acot1	Fbln1	Kif4
Myh10	Ccnd1	Nuf2
Htra1	Tpm2	Anln
Specc1	Ugp2	Ncapg
Flrt3	Septin11	Cdca2
Lef1	Rem1	Cdkn3
Pde1a	Cyth3	Depdc1a
Phgdh	Ppp1r14c	Mxd3
Ddr1	Col6a3	Mad2l1
Eid1	Hes1	Ncapd2
Akr1b8	Lrrc17	Sgo1
Baalc	Cotl1	Melk
Fgfrl1	Camk2n1	Arhgap11a
Dact3	Sox9	Esco2
Tubb6	Nav1	Ska1
Erbb3	Cthrc1	Kifc1
Hmgcs2	Mif	Ect2
Ptx3	Ndufa4l2	Cit
Scrn1	Epha7	Cip2a
Tbx2	Smad7	Cep55
Vcam1	Cd24a	Cdc25c
Klf1	Tcf4	Neil3
Gpc6	Pcdh18	Ttk
H2az2	Igfbp4	Rangap1
Eno1	Mfap4	Mns1
Cdh11	H2az1	H2az1
Igfbp7	Cdo1	Cenpp
Sox11	Hmga2	Cenpw
Cnn2	Raph1	Tubb4b
Zyx	Higd1a	Selenoh
Ldha	Prss35	H1f5
Unc5c	Ranbp1	Tuba1b
Bicc1	Prxl2c	Dbf4
Fzd1	Cycs	Ckap2
Msx1	Itga4	Anp32e
Shisa2	Pclaf	Fbxo5
Snai2	Pmepa1	Cenpq
Ldhb	Tuba1b	Tmpo
Matn4	Snrpf	Hist1h2ap
Pxdc1	Snrpg	Plk4
Odc1	Foxp2	Cenph
Lmo4	Hmgb2	H1f10
Gata3	Twist1	Ccdc34
Meox1	Cks1b	Tk1
6330403K07Rik	Cox6c	Trip13
Ccn1	Ptn	Hmgb1
Ccnd2	Sfrp1	Rad21
Rasl11b	Nucks1	Ncaph
Myl9	Erh	Arl6ip1
Fbln1	Spry2	H4c9
Ckap4	Spc24	Ckap5
Car2	Igfbp7	Ran
Hsd17b11	Rrm2	Rrm1
Tgfb2	Pgk1	H2az2
Efnb1	Map1b	Cenpk
Kitl	Ebf1	H2ac8
Atp1b1	Col5a1	Psrc1
Tcf12	Gstp1	Calm2
Mfap2	Col3a1	Rrm2
Flna	Cks2	Nde1
Mid1ip1	Birc5	Lsm2
Olfml3	Smc4	Dek
Psat1	Tcf21	Lsm3
Bnip3	Cdca8	Tubb5
Pdlim3	H1f5	Kpna2
Peg3	Top2a	H3c3
Asb4	H2ac8	Trim59
Gata6	Ube2c	H1f4
Pclaf	Prrx1	Jpt1
Bgn	Cdk1	Hjurp
Fbxl7	Hist1h2ap	Hmgn2
Csrp2	Nme2	Lmnb1
Slc16a3	Egr1	H4c4
Tnfrsf12a	Ccn2	Gas2l3
Aldoa	Uba52	Bora
Tnfaip8	Tagln	Clspn
Tcf21	Sfrp2	G2e3
Plac1	Tmem258	Gmnn
Furin	Plk2	Ezh2
Id1	Pa2g4	Tyms
Lbh	Col13a1	Cdk5rap2
Gstp1	Islr	Atad2
Birc5	Myl9	H1f0
Hmgb2	Mex3b	Dnajc9
Hist1h2ap	Sh3bp5	Tubb6
H1f5	Emp1	Usp1
Cenpa	Junb	Lsm5
Cks2	Megf6	Bub3
Top2a	Actn1	Tuba1c
Pttg1	Tubb6	Nasp
H2ac8	Ier2	Dut
Acta2	Rasl11b
Snai1
Prrx1
Dusp9
Smarcd3
Gpc1
Arhgef40
Mecom
