# Supplementary material for: Cell diversity and plasticity during atrioventricular heart valve EMTs
Source: Nat Commun. 2023 Sep 9;14:5567. doi: 10.1038/s41467-023-41279-6 (PMC10492828; doi:10.1038/s41467-023-41279-6)
Supplement: Supplementary file 13 — Source Data [file 41467_2023_41279_MOESM13_ESM.xlsx]

## Sheet: Fig. 1D
Figure 1d
		Tnnc1	Myl6	Myl3	Tnni3	Tnnt2	Nkx2-5	Etv2	Cldn5	Cdh5	Pecam1	Tek	Nfatc1	Klf2	Wnt4	Gata4	Nfib	Tbx20	Bgn	Ncam1	Twist1	Sox9	Postn	Tcf21	Wt1	Tbx18	Upk3b	Alcam	Mab21l2	Hlx	Hand1	Foxf1	Osr1	Isl1	Tbx1	Tcf15	Foxc2	Foxd1	Prrx1	Snai1	Nr2f1	Sox21	Pou5f1	Sox2	Epcam	Krt7	Wnt6	Dkk1	Foxa1
	1 - erythroblasts	-0.421445	-1.17965	-0.385982	-0.353514	-0.437676	-0.505409	-0.28119	-0.260708	-0.336446	-0.317713	-0.423922	-0.331486	-0.264157	-0.396168	-0.858644	-0.513442	-0.576763	-0.433897	-0.546322	-0.458469	-0.452534	-0.360296	-0.437766	-0.300093	-0.291318	-0.24126	-0.671724	-0.465656	-0.105233	-0.4416	-0.399291	-0.553531	-0.615754	-0.518035	-0.2756	-0.628095	-0.350567	-0.71437	-0.693308	-0.835696	-0.356808	-0.393002	-0.457349	-0.509236	-0.478426	-0.321374	-0.635977	-0.268443
	2 - yolk sac	-0.43101	-0.863725	-0.39503	-0.36533	-0.448122	-0.506452	-0.323308	-0.273777	-0.351852	-0.370948	-0.444833	-0.382124	-0.330004	-0.401327	-0.162983	-0.528658	-0.587445	-0.445408	-0.57026	-0.457069	-0.477204	-0.368967	-0.478676	-0.350962	-0.333864	-0.286325	-0.717142	-0.480781	-0.172829	-0.443999	-0.420163	-0.618555	-0.648391	-0.562013	-0.257285	-0.640525	-0.368981	-0.730494	-0.696514	-0.89128	-0.327566	-0.362603	-0.445931	0.687969	-0.295634	-0.324657	-0.196435	-0.0463511
	3 - endoderm I	-0.418101	-0.509111	-0.38425	-0.358558	-0.440877	0.040743	-0.36191	-0.262994	-0.345929	-0.375963	-0.432548	-0.397304	-0.361446	-0.381008	-0.772236	-0.512487	-0.537128	-0.427077	-0.507169	-0.463588	-0.383943	-0.363829	-0.463812	-0.333419	-0.327258	-0.281194	-0.411086	-0.465701	-0.551818	-0.415148	-0.377459	1.47539	2.5	0.506363	-0.263952	-0.62257	-0.258316	-0.479053	-0.601529	-0.808224	0.621154	-0.33106	1.31543	2.39658	0.706134	-0.282259	1.39373	2.5
	4 - endoderm II	-0.43057	-0.931638	-0.39135	-0.361866	-0.444667	-0.42111	-0.347169	-0.266443	-0.34889	-0.370657	-0.438698	-0.408804	-0.361539	-0.0353248	-0.89939	-0.520885	-0.593371	-0.439391	-0.500636	-0.459979	-0.34026	-0.348512	-0.474498	-0.334502	-0.327606	-0.283138	-0.602958	-0.442283	-0.588013	-0.4217	-0.402217	-0.497079	0.621441	0.547775	-0.267442	-0.612898	-0.341056	-0.626957	-0.619307	-0.404449	0.409721	0.942438	1.01258	2.38441	0.707489	0.631655	-0.164771	-0.0622783
	5 - endoderm III	-0.425805	0.78233	-0.389367	-0.362901	-0.442173	-0.503299	-0.35769	-0.275572	-0.351409	-0.143009	-0.43445	-0.41343	-0.353859	1.25011	-0.888085	-0.512656	-0.554739	-0.432003	-0.458697	-0.450321	-0.412238	-0.360018	-0.47627	0.143369	-0.330954	-0.138159	-0.634536	-0.364391	-0.546516	2.5	-0.258551	-0.559523	-0.095178	-0.460055	-0.272049	-0.620064	-0.371329	-0.455184	-0.450444	-0.713904	-0.284972	0.391504	-0.104469	1.30433	2.5	2.5	2.5	-0.247419
	6 - neural progenitors	-0.434533	-1.00748	-0.394288	-0.36502	-0.44738	-0.515531	-0.316272	-0.264571	-0.351622	-0.377504	-0.442488	-0.415057	-0.351982	-0.383077	-0.903587	-0.52622	-0.60654	-0.442983	-0.324522	-0.459436	-0.275683	-0.368942	-0.477939	-0.349924	-0.33227	-0.28679	-0.579622	-0.431582	-0.588594	-0.442603	-0.41072	-0.619652	-0.630406	-0.524625	-0.214865	-0.628246	-0.311499	-0.603536	-0.52544	0.413488	2.5	2.5	2.5	-0.155875	-0.489836	-0.307171	-0.205909	-0.220337
	7 - mesoderm I	-0.428234	-0.942599	-0.390131	-0.360026	-0.441931	-0.459984	0.403012	-0.267707	-0.347305	-0.373258	-0.440698	-0.383986	-0.356834	-0.386866	-0.876564	-0.518901	-0.59961	-0.206107	-0.434922	0.000931146	-0.254505	-0.358983	-0.342695	-0.345533	-0.289928	-0.283293	-0.625767	-0.101675	0.919652	-0.435703	-0.261395	-0.40376	0.171977	1.32587	-0.109211	0.225415	1.65432	1.75078	1.32376	2.5	-0.263751	-0.257239	-0.285132	-0.477798	-0.477386	-0.316574	0.284685	-0.252058
	8 - mesoderm II	-0.431866	-0.848233	-0.392129	-0.361653	-0.443172	-0.510539	0.1721	-0.270722	-0.348751	-0.378585	-0.441923	-0.38766	-0.358122	-0.378842	-0.896223	-0.518312	-0.60435	-0.369012	-0.189558	-0.144757	-0.246741	-0.368458	-0.400901	-0.342497	-0.0414992	-0.284089	-0.588916	-0.465484	-0.493812	-0.44381	-0.0767907	0.356385	-0.125156	2.5	2.5	2.5	2.5	1.17873	0.309903	1.01301	-0.227482	-0.0834351	-0.400211	-0.50789	-0.497357	-0.318311	-0.49109	-0.263816
	9 - mesoderm III	-0.408442	-0.702562	-0.383238	-0.356101	-0.383953	-0.00827328	0.0236292	-0.266683	-0.349022	-0.375733	-0.421181	-0.403171	-0.351569	-0.242492	-0.454936	-0.466056	-0.529217	-0.428206	-0.370445	-0.30099	-0.390424	-0.367664	-0.270232	-0.286512	-0.25006	-0.206317	-0.525014	0.0288473	0.038683	-0.301561	1.74904	2.5	2.5	1.21086	-0.230249	-0.00465219	0.0353486	0.406627	-0.254268	0.244217	-0.267305	-0.27475	-0.365156	-0.476863	-0.476924	-0.288176	0.233965	-0.239607
	10 - STM	-0.39996	0.613756	-0.389293	-0.363281	-0.367401	-0.497556	-0.369652	-0.271689	-0.350083	-0.336341	0.181343	-0.410213	-0.357128	-0.310078	-0.569507	-0.439907	-0.354676	-0.410331	-0.275318	-0.201986	-0.461733	-0.116755	-0.316255	0.0933149	-0.242164	0.185964	1.1146	2.5	2.5	2.5	2.5	-0.544691	-0.566818	-0.540192	-0.264962	-0.630809	-0.371592	0.128539	-0.0960045	-0.624512	-0.356022	-0.308259	-0.415644	-0.514329	-0.36467	0.199761	0.800951	-0.271979
	11 - epicardium	-0.408309	0.0713787	-0.386771	-0.356456	-0.379048	-0.490461	-0.373563	-0.273749	-0.342315	-0.359846	0.00640804	-0.348953	-0.248253	-0.312834	0.959289	0.318234	-0.191045	-0.0721327	-0.0664156	-0.273362	0.210405	-0.294947	2.5	2.5	2.5	2.5	2.5	1.22161	0.292708	-0.211664	0.00881419	-0.189344	-0.524394	-0.556396	-0.272983	-0.492583	-0.356638	-0.64607	-0.0824273	0.348396	-0.351846	-0.384952	-0.447696	-0.515667	2.35114	-0.307183	-0.504846	-0.265088
	12 - AV mesenchyme I	-0.426763	0.371963	-0.391347	-0.3567	-0.401204	-0.509232	-0.379589	-0.276067	-0.325442	-0.271369	-0.0684893	0.298548	-0.246649	-0.380134	1.71331	2.5	2.5	2.5	2.5	2.5	2.5	2.5	1.70602	-0.199582	0.287486	-0.279219	0.499606	-0.392719	-0.418568	-0.439576	-0.41803	0.288435	-0.640331	-0.557993	-0.258395	0.344989	-0.353413	2.5	2.5	-0.181446	-0.357561	-0.397647	-0.286893	-0.526436	-0.498851	-0.323915	-0.594682	-0.277314
	13 - AV mesenchyme II	-0.427659	0.118533	-0.387823	-0.358439	-0.428562	-0.508415	-0.313484	-0.278136	-0.264349	0.0261195	0.0997125	0.337108	-0.0761455	-0.37579	1.82898	1.42061	1.78706	1.48724	2.45036	2.32978	2.13035	1.4128	1.09415	-0.219121	-0.0369599	-0.240229	-0.306932	-0.413592	-0.524136	-0.430005	-0.414169	-0.32764	-0.585818	-0.565632	-0.255332	0.774858	-0.330644	0.810886	2.15407	-0.510514	-0.360807	-0.389571	-0.338458	-0.525473	-0.481858	-0.323836	-0.385795	-0.273288
	14 - endothelium I	-0.424946	-0.0533962	-0.38587	-0.358099	-0.394967	-0.504994	-0.0588621	0.362302	2.5	2.5	2.5	2.5	2.5	2.5	1.89431	0.960137	0.434286	0.486777	0.249995	-0.105512	-0.121769	-0.0521997	-0.152873	-0.312735	-0.302638	-0.274605	-0.612905	-0.479266	0.0350385	-0.44427	-0.40983	-0.565625	-0.60001	-0.562819	-0.154585	1.1568	-0.378778	-0.732665	-0.12876	-0.680912	-0.357174	-0.39771	-0.460426	-0.526775	-0.491975	-0.324947	-0.517062	-0.278698
	15 - endothelium II	-0.422901	-0.155991	-0.387146	-0.356298	-0.425132	-0.466322	2.5	2.5	2.26608	1.52445	1.34149	1.08307	1.11432	0.291813	0.115743	-0.0582175	-0.253323	-0.0987413	-0.283612	-0.318436	-0.380406	-0.269443	-0.400799	-0.287505	-0.318823	-0.274305	-0.668756	-0.451146	0.905516	-0.442944	-0.363102	-0.554858	-0.241198	-0.308519	-0.112387	1.04755	-0.323862	-0.650914	-0.354374	-0.657884	-0.324745	-0.354706	-0.439519	-0.497451	-0.472827	-0.317729	-0.522878	-0.259448
	16 - cardiac mesoderm	1.36451	1.40679	0.811453	0.762668	1.32303	1.65922	-0.300937	-0.256803	-0.329162	-0.354824	-0.385783	-0.35569	-0.292012	-0.391132	0.264493	-0.383247	0.223819	-0.410865	-0.379226	-0.397462	-0.421305	-0.345441	-0.404822	-0.243982	-0.1982	-0.255072	1.82532	0.131021	-0.520173	-0.0663927	-0.29557	0.233886	0.398064	-0.456622	-0.266449	-0.540537	-0.345424	-0.513618	-0.586008	0.612056	-0.335124	-0.367041	-0.419924	-0.496185	-0.476956	-0.315707	-0.568403	-0.246965
	17 - cardiomyocytes I	2.29295	2.17283	1.6571	0.946014	2.33712	2.30157	-0.337579	-0.28018	-0.345942	-0.363124	-0.42909	-0.394085	-0.345004	-0.414357	0.0057983	-0.482399	-0.343345	-0.443086	-0.552241	-0.466913	-0.466916	-0.365217	-0.471308	-0.27368	-0.31358	-0.276645	-0.193055	-0.141644	-0.578109	0.161463	-0.296306	-0.109345	-0.417204	-0.523002	-0.250005	-0.619585	-0.380914	-0.644712	-0.677421	-0.628467	-0.347582	-0.388771	-0.448239	-0.515834	-0.495757	-0.320085	-0.638053	-0.251476
	18 - cardiomyocytes II	2.5	1.65681	2.5	2.5	2.5	2.40605	-0.385151	-0.278723	-0.342157	-0.368035	-0.421222	-0.365658	-0.225143	-0.414796	0.500233	-0.0355836	0.787222	-0.424165	-0.154817	-0.43907	-0.452666	-0.345975	-0.44897	-0.0177168	-0.306797	-0.277321	1.09767	0.0675248	-0.603361	-0.193317	-0.417658	-0.221292	-0.58385	-0.569093	-0.275374	-0.629084	-0.372803	-0.193361	-0.644967	1.38441	-0.36324	-0.402145	-0.460566	-0.527472	-0.490393	-0.322411	-0.620975	-0.273175
[truncated: 7 more columns]

## Sheet: Fig. 4A
Figure 4a
		E105_2	cKO_2	E105_3	cKO_3	E105_1	cKO_1
	Col9a1	-0.463058	-0.583595	-0.480109	-0.614825	1.94922	0.192362
	Col5a2	-1.18668	-0.452683	0.502993	0.83187	-0.942164	1.24667
	Zeb2	-1.14605	-0.448088	-0.198391	0.704141	-0.541702	1.63009
	Itga4	-0.681019	-0.599228	-0.656024	-0.620297	1.49506	1.06151
	Actc1	-0.666455	0.507727	-0.990357	-0.0640285	-0.528636	1.74175
	Myl9	-0.750837	-0.545342	-0.852021	-0.280267	0.775125	1.65334
	Matn4	-0.411492	-0.457757	-0.4202	-0.465479	2.03678	-0.281847
	Bgn	-0.85563	-0.761293	-0.669215	0.118446	0.42165	1.74604
	Postn	-0.80526	-0.776294	-0.665039	-0.231323	0.93638	1.54154
	Notch2	-0.83657	-0.453911	-0.595148	-0.565206	1.68212	0.768709
	Tnc	-1.27373	-0.0397877	-0.611571	0.824154	-0.376012	1.47695
	Pdgfra	-0.907395	-1.00609	-0.40023	-0.080535	1.45356	0.940688
	Col1a2	-0.622827	-0.695266	-0.463394	-0.143738	-0.0473505	1.97258
	Sox5	-0.643259	-0.962097	-0.218683	-0.54192	1.69298	0.672977
	Fgfr2	-0.45506	-0.624663	-0.602325	-0.509992	1.92587	0.266168
	Col13a1	0.0423294	0.176227	0.587595	0.835846	-1.95572	0.31372
	Klf1	-0.298759	-0.634851	-0.299597	-0.587088	2.00936	-0.189066
	Irx5	1.15848	1.40965	-0.549916	-0.588564	-0.709292	-0.720354
	Cdh5	0.548684	0.569425	0.654588	0.751686	-1.57438	-0.949998
	Bmp4	-0.936451	-0.539841	-0.622052	0.157359	0.0940763	1.84691
	Tagln	-0.851617	-0.552486	-0.828843	-0.23884	0.943817	1.52797
	Tpm1	-0.859199	-0.589491	-0.851984	-0.047394	0.710653	1.63742
	Cck	-0.565077	0.535972	-0.796483	0.926732	-1.25371	1.15257
	Myh10	-0.923209	-0.453975	-0.792003	-0.229495	0.760694	1.63799
	Col1a1	-0.775867	-0.606957	-0.736601	-0.35732	0.856111	1.62063
	Pecam1	0.294247	0.502379	0.653362	0.958768	-1.65927	-0.749482
	Edn1	-0.0369969	-0.0822897	1.09783	1.06941	-1.54644	-0.501513
	Msx2	-0.680022	-0.664249	-0.603962	-0.422352	0.57564	1.79495
	Tgfbi	-0.593548	-0.617254	-0.649483	-0.558793	1.76029	0.658789
	Fst	-0.182075	-0.521299	0.162144	0.983199	-1.56346	1.12149
	Colec11	0.312405	0.125775	-0.176513	0.745193	-1.88061	0.873746
	Twist1	-1.23164	-0.423454	-0.778816	0.173938	0.89207	1.3679
	Flrt2	-0.603999	-0.219012	-0.416923	-0.204697	-0.567648	2.01228
	Angpt1	-0.530961	-0.580792	-0.538799	-0.543482	0.263893	1.93014
	Scx	-0.885823	-0.97364	0.545867	-0.183162	1.70119	-0.204428
	Col2a1	-0.452384	-0.483328	-0.697545	-0.326495	1.99187	-0.0321167
	Snai2	-0.905226	-0.621747	-0.785259	-0.116691	0.887417	1.54151
	Itgb5	-0.452845	-1.01485	-0.43757	-0.527464	1.62639	0.806337
	Erg	0.288786	0.286956	0.857783	1.01985	-1.38298	-1.07039
	Pdgfrb	-0.71733	-0.54736	-0.85153	-0.0790629	0.374853	1.82043
	Smad7	-1.20918	0.0420163	-0.25626	1.07893	-0.88771	1.2322
	Nfatc1	0.208884	0.58031	0.770914	0.934617	-1.38872	-1.10601
	Acta2	-0.752964	-0.481369	-0.770689	-0.400085	0.675759	1.72935

## Sheet: Fig. 4D
Figure 4d
		E10.5 WT	E10.5 KO
	1	1355	760
	2	234	386
	3	523	664

## Sheet: Fig. S1H
Supplementary Figure 1h
		E7.75	E8.25	E9.25	E10.5	E12.5
	1 - erythroid cells	8	66	354	479	74
	2 - yolk sac	684	34	2	0	0
	3 - endoderm I	1004	1107	1537	0	0
	4 - endoderm II	1320	489	1592	0	0
	5 - endoderm III	179	39	187	0	0
	6 - neural progenitors	3377	2001	38	0	0
	7 - mesoderm I	998	548	3220	13	6
	8 - mesoderm II	543	677	450	0	0
	9 - mesoderm III	1151	996	2495	3	0
	10 - STM	379	102	336	12	0
	11 - epicardium	165	188	624	1641	569
	12 - AV mesenchyme I	0	0	0	192	2637
	13 - AV mesenchyme II	0	0	70	2334	1398
	14 - endothelium I	0	1	87	557	1001
	15 - endothelium II	389	447	1056	355	371
	16 - cardiac mesoderm	861	2301	2995	453	255
	17 - cardiomyocytes I	1	12	159	702	209
	18 - cardiomyocytes II	16	225	69	39	32

## Sheet: Fig. S2B
Supplementary Figure 2b
		E7.75	E8.25	E9.25	E10.5	E12.5
	AV mesenchyme	0	0	0	3	2409
	early AV mesenchyme	0	0	18	2408	43
	AV endocardium	0	143	762	345	213
	VECs II	0	0	10	615	232
	endocardium	260	220	417	12	153
	proliferating mesenchyme	0	0	0	1	987
	VECs I	0	0	0	15	779
	early endothelium	159	100	48	2	0

## Sheet: Fig. S2H
Supplementary Figure 2h					Left	left	left	centre	centre	centre	right	right	right
				type	total cells	PCNA/pH3+	left prop	total cells	PCNA/pH3+	centre prop	total cells	PCNA/pH3+	right prop
	E12.5	PCNA	1	WT	112	110	0.982143	122	115	0.942623	83	80	0.963855
	E12.5	PCNA	2	WT	92	91	0.98913	62	55	0.887097	101	92	0.910891
	E12.5	PCNA	3	WT	88	82	0.931818	99	95	0.959596	82	77	0.939024
	E12.5	PCNA	4	WT	55	49	0.890909	80	80	1	52	49	0.942308
	E12.5	PCNA	5	WT	62	58	0.935484	103	95	0.92233	86	80	0.930233
	E12.5	PCNA	6	WT	92	91	0.98913	114	112	0.982456	72	71	0.986111
	E12.5	pH3	1	WT	86	11	0.127907	125	15	0.12	80	13	0.1625
	E12.5	pH3	2	WT	88	11	0.125	105	17	0.161905	101	13	0.128713
	E12.5	pH3	3	WT	62	15	0.241935	98	19	0.193878	85	11	0.129412
	E12.5	pH3	4	WT	78	17	0.217949	117	16	0.136752	95	13	0.136842
	E12.5	pH3	5	WT	90	7	0.0777778	102	14	0.137255	99	9	0.0909091
	E12.5	pH3	6	WT	70	7	0.1	111	14	0.126126	92	12	0.130435
	E12.5	pH3	7	WT	78	11	0.141026	82	15	0.182927	92	23	0.25
	E12.5	pH3	8	WT	55	10	0.181818	73	12	0.164384	66	13	0.19697
	E12.5	pH3	9	WT	52	12	0.230769	94	21	0.223404	77	20	0.25974

## Sheet: Fig. S3D
Supplementary Figure 3d
	timepoint	targets	CD31/ERG+	SOX9+	hybrid	%hybrid
	E9.5	E9.5 - SOX9 CD31	16.2	18.6	46.2	0.737566
	E9.5	E9.5 - SOX9 ERG	11	3.75	57.75	0.840732
	E10.5	E10.5 - SOX9 CD31	35.3	104.7	27.6	0.445489
	E10.5	E10.5 - SOX9 ERG	40.2857	113.286	13	0.24454
	E12.5	E12.5 - SOX9 CD31	40.8571	362.714	3.14286	0.0646598
	E12.5	E12.5 - SOX9 ERG	81.375	212.625	4.125	0.0485668

## Sheet: Fig. S3E&F
Supplementary Figure 3e,f
	timepoint	target	replicate	CD31/ERG+	SOX9+	hybrid	%hybrid
	E9.5	E9.5 - SOX9 CD31	1	51	45	43	0.843137
	E9.5	E9.5 - SOX9 CD31	2	121	119	98	0.809917
	E9.5	E9.5 - SOX9 CD31	3	35	33	30	0.857143
	E9.5	E9.5 - SOX9 CD31	4	57	59	22	0.385965
	E9.5	E9.5 - SOX9 CD31	5	48	68	38	0.791667
	E9.5	E9.5 - SOX9 ERG	1	98	90	85	0.867347
	E9.5	E9.5 - SOX9 ERG	2	49	46	43	0.877551
	E9.5	E9.5 - SOX9 ERG	3	69	57	52	0.753623
	E9.5	E9.5 - SOX9 ERG	4	59	53	51	0.864407
	E10.5	E10.5 - SOX9 CD31	1	110	155	77	0.7
	E10.5	E10.5 - SOX9 CD31	2	93	122	16	0.172043
	E10.5	E10.5 - SOX9 CD31	3	80	137	21	0.2625
	E10.5	E10.5 - SOX9 CD31	4	68	160	30	0.441176
	E10.5	E10.5 - SOX9 CD31	5	52	123	26	0.5
	E10.5	E10.5 - SOX9 CD31	6	56	93	27	0.482143
	E10.5	E10.5 - SOX9 CD31	7	51	122	18	0.352941
	E10.5	E10.5 - SOX9 CD31	8	41	163	16	0.390244
	E10.5	E10.5 - SOX9 CD31	9	52	168	30	0.576923
	E10.5	E10.5 - SOX9 CD31	10	26	80	15	0.576923
	E10.5	E10.5 - SOX9 ERG	1	54	169	22	0.407407
	E10.5	E10.5 - SOX9 ERG	2	52	111	17	0.326923
	E10.5	E10.5 - SOX9 ERG	3	48	156	15	0.3125
	E10.5	E10.5 - SOX9 ERG	4	55	110	8	0.145455
	E10.5	E10.5 - SOX9 ERG	5	59	115	10	0.169492
	E10.5	E10.5 - SOX9 ERG	6	45	93	6	0.133333
	E10.5	E10.5 - SOX9 ERG	7	60	130	13	0.216667
	E12.5	E12.5 - SOX9 CD31	1	25	386	2	0.08
	E12.5	E12.5 - SOX9 CD31	2	18	412	1	0.0555556
	E12.5	E12.5 - SOX9 CD31	3	56	408	4	0.0714286
	E12.5	E12.5 - SOX9 CD31	4	44	374	1	0.0227273
	E12.5	E12.5 - SOX9 CD31	5	40	294	0	0
	E12.5	E12.5 - SOX9 CD31	6	66	340	8	0.121212
	E12.5	E12.5 - SOX9 CD31	7	59	347	6	0.101695
	E12.5	E12.5 - SOX9 ERG	1	68	171	2	0.0294118
	E12.5	E12.5 - SOX9 ERG	2	49	222	4	0.0816327
	E12.5	E12.5 - SOX9 ERG	3	89	147	1	0.011236
	E12.5	E12.5 - SOX9 ERG	4	82	218	5	0.0609756
	E12.5	E12.5 - SOX9 ERG	5	80	230	2	0.025
	E12.5	E12.5 - SOX9 ERG	6	109	315	4	0.0366972
	E12.5	E12.5 - SOX9 ERG	7	111	212	9	0.0810811
	E12.5	E12.5 - SOX9 ERG	8	96	219	6	0.0625

## Sheet: Fig. S4C
Supplementary Figure 4c
		E10.5 WT	E10.5 KO
	1 - leukocytes	12	41
	2 - erythroid cells	145	524
	3 - endocardium I	299	467
	4 - endocardium II	490	637
	5 - AV mesenchyme I	32	575
	6 - AV mesenchyme II	1330	163
	7 - cardiomyocytes I	141	110
	8 - cardiomyocytes II	436	485
	9 - cardiomyocytes III	577	843
	10 - epicardium	732	762

## Sheet: Fig. S4L
Supplementary Figure 4l
	Condition	Timepoint	Replicate	Condition	CD31+	PDGFRa+	hyb
	WT9	E9.5	1	WT	34	1	21
	WT9	E9.5	2	WT	42	9	62
	WT9	E9.5	3	WT	16	2	45
	WT9	E9.5	4	WT	30	10	36
	KO9	E9.5	1	KO	28	0	20
	KO9	E9.5	2	KO	36	0	16
	KO9	E9.5	3	KO	22	0	22
	KO9	E9.5	4	KO	14	0	3
	WT10	E10.5	1	WT	61	124	55
	WT10	E10.5	2	WT	45	70	48
	WT10	E10.5	3	WT	44	71	24
	WT10	E10.5	4	WT	33	14	64
	WT10	E10.5	5	WT	45	92	35
	WT10	E10.5	6	WT	54	120	24
	WT10	E10.5	7	WT	48	120	40
	WT10	E10.5	8	WT	31	101	32
	WT10	E10.5	9	WT	41	95	40
	WT10	E10.5	10	WT	73	33	22
	WT10	E10.5	11	WT	24	44	21
	KO10	E10.5	1	KO	54	51	47
	KO10	E10.5	2	KO	29	0	27
	KO10	E10.5	3	KO	48	12	67
	KO10	E10.5	4	KO	133	18	75
	KO10	E10.5	5	KO	85	7	63
	WT12	E12.5	1	WT	70	130	14
	WT12	E12.5	2	WT	43	101	17
	WT12	E12.5	3	WT	74	140	10
	WT12	E12.5	4	WT	65	113	18
	WT12	E12.5	5	WT	70	120	20
	KO12	E12.5	1	KO	67	132	19
	KO12	E12.5	2	KO	57	119	21
	KO12	E12.5	3	KO	85	140	37
	KO12	E12.5	4	KO	68	83	26
	KO12	E12.5	5	KO	60	45	15
	KO12	E12.5	6	KO	56	38	14
	KO12	E12.5	7	KO	52	73	20
	KO12	E12.5	8	KO	95	118	40
	KO12	E12.5	9	KO	78	77	8
	KO12	E12.5	10	KO	68	110	22
	KO12	E12.5	11	KO	58	82	6
	KO12	E12.5	12	KO	40	88	10
	KO12	E12.5	13	KO	39	83	15
	KO12	E12.5	14	KO	27	76	8
	KO12	E12.5	15	KO	40	97	18
	KO12	E12.5	16	KO	52	99	14

[truncated: 3 more sheets: Fig. S4N, Fig. S4R, Fig. S5B]
